# Supplementary material for: Horizontal transfer of matrix metalloproteinase genes links early animal and microbial evolution
Source: Biol Direct. 2025 Nov 5;20:107. doi: 10.1186/s13062-025-00700-4 (PMC12587646; doi:10.1186/s13062-025-00700-4)
Supplement: Supplementary file 2 — Supplementary Material 2 [file 13062_2025_700_MOESM2_ESM.afa]

>M12_XP_019849967.1_Amphimedon_queenslandica
RKQSGGASNI---------VEVLIVNDN--YQYIAYGRNISAVVLRAIEIFSHVDMLYQS
INVRVVIVYSLTWTTQQ--GISF---SSVPNTLLTLFRQYHTSTTARSITH-DSAQLI--
TGIDLD--------------------NNAV-GIAYVGTMCN----------------DSS
VGLTQDTRGS--------------------------------------------------
------------------------------------------------------------
------------------------------------------------------------
------------------VASVATIAAHEMGHTFGMNH---DDDSCNCS---------DG
GCIMNAISRFP----PATSWSQCSINEL-NAGFASGLNRC
>M12_XP_002108461.1_Trichoplax_adhaerens
KRNVYSDMKY---------IELLLVVDN--RLAGQFQFENELIKNYVIQVANILDMGFKQ
LKVRIALTGLITWNVKD--EIDV---TPDTLGTLNRFSGYRSSQL-EKYPN-DNAQLL--
TGIDLA--------------------GGTV-GMGFISTICM----------------SNS
VGISMAAQEN--------------------------------------------------
------------------------------------------------------------
------------------------------------------------------------
------------------PYFTAAITAHELGHNLGFQH---DTDQCTCH---------GT
GCFMSAVLAGP----LPTQFSSCSQQDL-EESFSEGLGSC
>M12_XP_002117333.1_Trichoplax_adhaerens
-RRILNNTMY---------IELVIVNDY--QQVQKFKGNLTALEENIFQIVNHLDSIYKS
VNIRIGLTGIVSWNIKN--PITV---TNEARRTLDNFATYKINTLSKLFNL-DNAQLL--
TGLSLN--------------------QHS--GLAYISTICS----------------PQS
VGVVQSYDDN--------------------------------------------------
------------------------------------------------------------
------------------------------------------------------------
------------------FDATVTVIAHELGHNLGMRH---DNNVCHCQ---------FY
RCIMSSALTEP----PPQTFSSCSLDQL-NITIQQGKVDC
>M12_XP_002117331.1_Trichoplax_adhaerens
-RNALNETKY---------LELVLVNDK--RSYDLFNGNLTTLESHTIQIANGVDLRYKT
IQIRVALIGIVTWSVQD--PITV---TADASATLTKFANYSRLVLKSIHAY-DSAQLL--
TGISLT--------------------GKSL-GLAYVSTMCL----------------SNA
VGISHNSKN---------------------------------------------------
------------------------------------------------------------
------------------------------------------------------------
------------------VDQVAAILSHEIGHVFGMNH---DTGTCTCV---------YK
ICVMSSVLSQP----YPQSFSSCSVADL-NKSLQEGLGSC
>M12_RDD38338.1_Trichoplax_sp._H2
RRNVLSQTLY---------VEMVVVNDK--RSYGLF-NNITAVESYTIQVINTVDLRYKA
INVRVLLVGIVTWSQQD--QINV---TDSGTATLSQFSDYAIKTLRLTNPY-DSAQLF--
TGIFLK---------------------NEA-GIAYLSSMCY----------------GNS
VGVIENTLN---------------------------------------------------
------------------------------------------------------------
------------------------------------------------------------
------------------IPADTIVSAHELGHNFGMDH---DNSHCSCT---------FT
SCIMAAMVSQP----YAQTFSNCSVAEM-KSGLSQGLGSC
>M12_XP_022536435.1_Astyanax_mexicanus
RDALMDEQKY---------IEMYLVVDN--SEFQNLGSDINKVRKRMFQIINFVDMVYLP
LHTFIALVGLEVWSDRD--KINV---SSSASNTLTAFTQWRINQAKTFKQN-DNAQLI--
TSMNF---------------------GDVV-GLANVGTLCT----------------PDS
CSVIRDFSSN--------------------------------------------------
------------------------------------------------------------
------------------------------------------------------------
------------------ALATGAVLAHELGHNLGMEH---DEPTCSCS---------SA
HCIMSAELSNP----PPEKFSNCSVAEY-REFLQTSALTC
>M12_ADI47605.1_Echis_coloratus
SEQQRSYKKY---------IELVVVADY--IMFRKYDRNSTAIKTRIYEIVNTLNLAYIV
FSIHVALTHIEIWSKKD--QIKV---QSAADVTLHLFGDWREKNLLTRKKH-DNAQLL--
TGINFK--------------------GQTL-GRAPVSGMCS----------------KSS
VGVIQDYCKN--------------------------------------------------
------------------------------------------------------------
------------------------------------------------------------
------------------YFLVAFTMAHELGHNLGMDH---DNGSCNCP---------DK
SCIMSAVAGPE----PFFSFSDCSWNDY-RRFRNSDQSKC
>M12_ABQ01138.1_Notechis_scutatus
QDRYLQVKKY---------IEFYVVVDN--KMYRNYNSTKHAIKRKVYEIVNHLNMMYRP
LNFLIALIGLEIWSNRD--KINI---EPDVDVTLKSFGKWRETVLLPRKRN-DNAQLL--
TGIEFS--------------------GTTV-GLGYVGTLCS----------------EES
VAVIEVYSRR--------------------------------------------------
------------------------------------------------------------
------------------------------------------------------------
------------------TSIMASEMAHELGHNLGINH---DSASCNCN---------AG
PCIMSAIISFE----PLSEFSSCSVQEH-QRYLLRDRPQC
>M12_ADI47588.1_Echis_carinatus_sochureki
QRAYLNANKY---------IELSIVVDN--VMYRKYTGDVTAIKTRIYEMVNTLNLIYTV
LNIHIALIYLEIWSEGD--LINV---QSVVDITLDSFGEWRKRYLLNRKDH-DNAQLL--
TGINLN--------------------GNTI-GYGYVGSMCM----------------KES
VGIVQDHSKT--------------------------------------------------
------------------------------------------------------------
------------------------------------------------------------
------------------YLSVAITMAHELGHNLGINH---DKDSCTCQ---------AS
SCIMAATISDQ----PSYQFSDCSKNEL-WGYFISHTPRC
>M12_ACS74986.1_Philodryas_olfersii
QLRYLNARKY---------IELFIVVDN--VMFRKYTGNLAAIRTRVYEIVNSLNMIYRA
LNIHIALIGIEIWSIQD--QINV---QSAVNVTLDLFGAWRETVLLPRRNH-DNAQLL--
TGINFD--------------------GQTV-GFGYVGGLCL----------------KQS
AAIVQDHSKI--------------------------------------------------
------------------------------------------------------------
------------------------------------------------------------
------------------ASLVATTMAHEMGHNLGINH---DTASCTCQ---------PN
TCIMSAILGFQ----PSYQFSSCSYQEH-QRYLIRVLPQC
>M12_AXL95301.1_Spilotes_sulphureus
QNKYLKAPKY---------LELFIVVDN--VMYRKYTGNLTAIRTRVYGIVNEVNVMFRV
LNIHVALIRLDIWSNKD--KIKV---QSAANVTLDLFGKWRETDLLPDRSN-DNAQLL--
TGINFN--------------------GPTV-GLAYMSNLCK----------------DHS
VGIVQDHSKI--------------------------------------------------
------------------------------------------------------------
------------------------------------------------------------
------------------TSLVASVMAHELGHNLGIDH---DTASCNCP---------AK
ACIMSATQGFE----PSYQFSSCSYEQN-LRFFINERPQC
>M12_ADO21506.1_Bothrops_neuwiedi
----PHDQRY---------IELVIVADH--RMYTKYEGDKTKISSIIYEIVNILTEICRS
LNIRVALVGLEIWSSGD--LMHV---TLSADDTLDAFGEWRERDFLKRKKH-DHAQLL--
TGMIFN--------------------ETIE-GRAYKSGICD----------------KRS
VGIVRDYRTR--------------------------------------------------
------------------------------------------------------------
------------------------------------------------------------
------------------RHFVANRMAHELGYNLGIDH---DRDFCSCC---------PN
SCIMADTVSDQ----PSSRFSDCSIDQY-LGYIITYYTSC
>M12_ADI47619.1_Echis_coloratus
QQRYYDRFRY---------IKLVIVADY--RMFRRYNGNLRKIRRKIYQIVNILNEMYLP
WNIRVPLVGLEIWNQRD--LINV---TSSPKVTLNLFGEWRESDLLSRKRH-DNAQLL--
TAIDFD--------------------GLTI-GMAHIATMCH----------------KLS
VGIVEDYRPI--------------------------------------------------
------------------------------------------------------------
------------------------------------------------------------
------------------ERVVAAIMAHEMGHNLGIHH---DGNQCNCG---------AN
SCIMAPQISDP----PPVYFSNCSWDQY-QNFLTNFKPDC
>M12_Q8JIR2.1_Protobothrops_flavoviridis
QQRYLNNFRF---------IELVIVADY--RMFTKFNSNLNEVKTWVYEIVNTLNEIYRY
LYVRVALVALEVWSNGD--LSSV---TLSAYDTLDSFGEWRKRDLLKRKSH-DNAQLL--
TAIDFN--------------------GTII-GLAHVASMCD----------------KCS
TGIVQDYSSR--------------------------------------------------
------------------------------------------------------------
------------------------------------------------------------
------------------NLVVAVIMAHEMGHNLGIRH---DRENCTCH---------AN
SCIMSAVISDQ----PSKYFSNCSHVQY-WNYINDDEPQC
>M12_Q92043.1_Crotalus_atrox
------TKRY---------VELVIVADH--RMFTKYNGNLKKIRKWIYQIVNTINEIYIP
LNIRVALVRLEIWSNGD--LIDV---TSAANVTLKSFGNWRVTNLLRRKSH-DNAQLL--
TAIDLD--------------------EETL-GLAPLGTMCD----------------KLS
IGIVQDHSPI--------------------------------------------------
------------------------------------------------------------
------------------------------------------------------------
------------------NLLVAVTMAHELGHNLGMVH---DENRCHCS---------TP
ACVMCAVLRQR----PSYEFSDCSLNHY-RTFIINYNPQC
>M12_U5PZ28.1_Bothriechis_lateralis
EQQRFNPFKY---------VELVIVADH--RMFTKYNGDLEKIRIKIYEIVNILNEMFRY
LYIRIALVDLEIWSNRD--LINV---TSVAGDTLDSFGNWRETDLLKRKSH-DNAQLL--
TGIDFN--------------------GTTI-GIAYIASMCN----------------YLS
VGIVQDHSEI--------------------------------------------------
------------------------------------------------------------
------------------------------------------------------------
------------------NFLIAVTMAHEMGHNLGMRH---DTDYCTCG---------GY
SCIMCAVLSDQ----PSKFFSNCSYIQY-GKFIMNQNSQC
>M12_KTG46473.1_Cyprinus_carpio
GPTLFQQQKY---------IELFLVADN--SEYRKMDSDLQKLRKRIFEIINYINNAYKE
INTFIALTGFEVWTDND--KITV---SPVAGATLESFTQWRNNDLMKRQKH-DNAHFL--
SAIDLE--------------------GATV-GLAYIGTLCG----------------GLS
TGIVQDHNSN--------------------------------------------------
------------------------------------------------------------
------------------------------------------------------------
------------------AIAVGATMAHEMGHNLGMSH---DSSSCACS---------DG
TCIMTAALSYF----IPHHFSSCSTNSY-TDYLNNKSPQC
>M12_XP_003974697.1_Takifugu_rubripes
GFGIVQQQKY---------LELYLVGDF--RMYEKLKRDRNAVRKRMFEIVNFVNMAYKP
LRTFIALVGLEIWSNGD--QISV---TPPAGANLNAFMKWRNNELLKRKKH-DNAHLI--
SGIDFE--------------------GGTV-GLAFIGTLCS----------------GHS
VGVVQDHNDR--------------------------------------------------
------------------------------------------------------------
------------------------------------------------------------
------------------AIAIGATLAHEMGHNLGMDH---DDSACVCS---------GD
SCIMAAALSWN----IPRTFSSCSNNNY-EKYLLNRSPSC
>M12_XP_026996695.1_Tachysurus_fulvidraco
GPTMFQQQKY---------IEMILVVDN--RMYNNTGRDDDKVRKRIFEIVNFVNAVYKP
LNTFIALIGLVIWKDSD--KIQV---TAPAGATLDTFTSWRNKELMKIQKH-DNAHLL--
TGIDFE--------------------GSTV-GLAFIGTLCT----------------GHS
TGVIQNHNPN--------------------------------------------------
------------------------------------------------------------
------------------------------------------------------------
------------------AIAVGATLAHELGHNLGMNH---DTSSCVCT---------ED
SCIMTAALSYT----IPRLFSSCSINQF-EQYLNSRSPEC
>M12_KFQ29306.1_Merops_nubicus
-------PEY---------LEVYIVADN--SLYKKYDEDVKTVRERIFGIVNYINTVYKV
INIYVALIGLEIWTDGD--KCLL---SHAAGFTLDSFSKWRLSDLLKRKRN-DNAQLI--
TGYDLE--------------------GTTI-GLAFLKSICS----------------TYS
AGIIQDHNRN--------------------------------------------------
------------------------------------------------------------
------------------------------------------------------------
------------------EIAVAATMAHEMGHNLGMSH---DTEACTCH---------AP
VCIMTDTISSI----IPKKFSSCSLQSF-ETYMMSEMPKC
>M12_XP_015683143.1_Protobothrops_mucrosquamatus
KKEYLQAKKY---------VELFIAADN--RMFRKYSRDINAVKMKVFDVVNFINTVYKP
LNVYVALIGLEIWSDED--KIEV---NTTAGVTLNHFSTWRESVLLKRKRN-DNAQLL--
TAINFD--------------------GPTV-GLAFVGTMCS----------------SFS
SGIVQDHSNN--------------------------------------------------
------------------------------------------------------------
------------------------------------------------------------
------------------PIAIGATMAHELGHNLGMNH---DTDFCTCK---------AD
SCIMTAQQSYK----PPREFSSCSFQDY-QKYILSETPQC
>M12_VDK17287.1_Anisakis_simplex
SEFLDGRWRY---------VELALIADY--SVYVKYEKNTTEVQERLSTLANFVNSLYQP
LNIRVVLVWADVWTETN--PIEV---ISNSDKTLSNFLEYRK-KLIKPHPH-DNAHLL--
TNVHFD--------------------NNIV-GKAYKGTMCS----------------DYS
GGVDNDHSDK--------------------------------------------------
------------------------------------------------------------
------------------------------------------------------------
------------------AAFVAATIAHEMGHNFGMEH---DSSDCKCP---------SR
GCIMAPSTGIT----PPTFWSDCSLRYL-QHSLKRGADYC
>M12_XP_001902078.1_Brugia_malayi
YAQFLDRWRY---------VELALIADK--LVFEKYDSNVTEVMQRLNAITSYINSLYMP
INIRVVLVWADVWTNSN--QVDI---TSNSDTTLWNFLNWRK-TLLKDHPH-DNAHLL--
TGVVFE--------------------NNVV-GKAFKGTMCS----------------DFS
GGVDMEHSDQ--------------------------------------------------
------------------------------------------------------------
------------------------------------------------------------
------------------AAFVAATIAHEMGHNFGMEH---DIDECRCP---------AK
SCIMSPSTGII----RPTFWSECSMRAL-QHSFSRGVDYC
>M12_XP_003748441.1_Galendromus_occidentalis
PPSTTNTSRF---------VEMVIVHDY--RQFVKFGRDEKKLFERSKQVANIVNALYAP
LNIFVVLVGVRVWSQRD--EIEV---DINAEKTLDNFLRYRMEVLAKSIPN-DNAQLV--
TDLTFE--------------------KDVV-GKALKGPICT----------------QYS
GGVNKDHHES--------------------------------------------------
------------------------------------------------------------
------------------------------------------------------------
------------------VAVVAATIAHELGHNFGMEH---DDLSCHCP---------QS
RCIMFPASAMV----PPTAWSSCSMNAI-HEAFSQHMDHC
>M12_KZS19621.1_Daphnia_magna
PFKANSRSRY---------VELVLVVDN--KSYESQDKDLNRVFRRCKDIANIVNALYAP
LNIFVALVGIVVWSEKD--EIQI---SVKGDETLTNFLHYRRVRLSKEHPN-DNAQLL--
TGVQFQ--------------------GGVV-GKALKGPMCT----------------EFS
GGVAMDHSPT--------------------------------------------------
------------------------------------------------------------
------------------------------------------------------------
------------------VGLVATTVAHEMGHNFGMEH---DNDLCHCP---------DD
KCIMAASSSAV----SPTHWSSCSLENL-ALAFEHGMDYC
>M12_XP_015784235.1_Tetranychus_urticae
PYRNNAKTRY---------VELVLVNDN--KEYIECGRDRETVIEKNKQIANIVNALYNQ
LNIFVALVGVIIWSDHD--EITL---STNGDTTLNNFLRYRKERLVPKHPN-DNAQLI--
TGTTFD--------------------AGVV-GKALKGPICT----------------EFS
GGVNTDHSHL--------------------------------------------------
------------------------------------------------------------
------------------------------------------------------------
------------------ISLVATTVAHELGHNFGMEH---DTPECVCK---------DE
KCIMSHSSGAY----SPRKWSSCSVKYL-DDAFSRGMDFC
>M12_KXJ15744.1_Exaiptasia_diaphana
-RSLESETKY---------IELVIVNDN--KQFQHFKGDMTKTIQRSRTVANIVDSLYRA
LNIRVALIELIIWNKND--AITV---EQDSSQALENFNKWRNTELVRKLKH-DNAQLL--
THVDFE--------------------GPTV-GKAHVLSMCT----------------SRS
AGVVQDHSAN--------------------------------------------------
------------------------------------------------------------
------------------------------------------------------------
------------------AASTASTFAHEMGHNLGMGH---DTDVCKCD---------AQ
HCIMSGVARSV----PATDWSSCSRKQL-NTMLEKGLDSC
>M12_XP_015769955.1_Acropora_digitifera
-RNVKNEIKY---------VELIIVNDH--SQYLKL-RSIAEVEKRSKSIANVVDSLFRP
INVRVALIMVETWNQRD--RIEV---VEDSNKCLDNFMVYRNGDLWKKQKH-DNAMLI--
THRSFK--------------------GSTV-GKAALTSMCG----------------RKS
GGVVQDHAKN--------------------------------------------------
------------------------------------------------------------
------------------------------------------------------------
------------------AAATAATVAHEMGHNFGMLH---DEDSCKCN---------SQ
GCIMSAVAKNT----PSTEWSSCSRESY-KKYLNRGMDSC
>M12_XP_027054560.1_Pocillopora_damicornis
-RSVMSETKF---------VELIIVNDG--SQYKYFKRNRTAVEYRSKMIANMVDSLYRP
LKIRVALTAVETWTQGD--KIMV---DEDSDKSLQNFMKYRNSDLVKKYPH-DNAQLL--
TRINFK--------------------GSTV-GKASVLAMCG----------------ERS
GGVVQDHSDS--------------------------------------------------
------------------------------------------------------------
------------------------------------------------------------
------------------AAATAATLAHEMGHNFGFLH---DQDGCKCD---------AQ
GCIMSSVAKNT----PSTDWSSCSKDSF-DTYLKRGLDAC
>M12_XP_019287762.1_Panthera_pardus
NWLLPRETRY---------VELYVVTDS--TEFQLL-GSREAVRRRVLEVVNHVDKLYQE
LNVRVVLVGLEIWNHRD--GIHV---SSQADTTLENFLTWRAQKLAGRYQH-DNAQLI--
TGVDFT--------------------GTTV-GLAKVSSMCS----------------RGS
GAVNQDHHQN--------------------------------------------------
------------------------------------------------------------
------------------------------------------------------------
------------------PIGVASTMAHEMGHNLGMAH---DENGCYCP---------VG
GCVMAASIGVK----FPRMFSQCSRADL-ELFVEKPRTGC
>M12_PIK46903.1_Apostichopus_japonicus
RRDDTTETKY---------IELVMVADS--KEFEK-RGSVSAVQERTKAIVNIMDMIYLA
VNTRVALASVITW-ESD--PFDV---STNPSTALGQFQKWREEFLVPRVSH-DNAQLL--
TGLNFD--------------------GSTV-GMAALGTMCS----------------DRS
CGVTQDHGNH--------------------------------------------------
------------------------------------------------------------
------------------------------------------------------------
------------------ENDVASTMAHEMGHNLGLGH---DKKECVCE---------SI
GCVMSASSGSN----PPLNWSSCSVEEF-AVHLDRGLGAC
>M12_NP_999635.2_Strongylocentrotus_purpuratus
RRDVHSETKF---------IELVIVNDY--QEFLRQEENETIVAGRSKEIANVMDMIYRP
MNVRVALVGVVTWSQGD--RFVV---SSIPGNTMGEFQRWRNNELLPDIKN-DNAQFI--
TGVSFD--------------------GSTV-GMASLGTMCS----------------ERS
GGVSQDHDRN--------------------------------------------------
------------------------------------------------------------
------------------------------------------------------------
------------------AAVVASTVAHEMGHNLGFMH---DTSNCVCD---------AV
GCVMEPSSGPI----PPTNFSTCSYTDL-KTSLEKGLGAC
>M12_XP_006821011.1_Saccoglossus_kowalevskii
ERDVNTETKY---------VELYIVNDH--REFEYLERDITRVMERTKEIANMMDSYYQD
LNIRIALIGMEVWNQGD--MIDV---VSNPMRTMENFQKWRKDTLLPVSYN-DNAQLL--
TGRTFD--------------------GSTV-GMASLGGMCS----------------ERS
AGVNEDHGIH--------------------------------------------------
------------------------------------------------------------
------------------------------------------------------------
------------------AADVASTMTHELGHNIGLLH---DTTDCDCP---------AE
GCVMEPASGSI----PPTKWSNCNFEDL-EAALRKGLGSC
>M12_XP_018421920.1_Nanorana_parkeri
QRSWISETKY---------VELVMVADN--SEYELYRRDLNALHTRILEIANRMDAFYRT
VNIRVILVGVEVWNQKD--QITV---SSDPAETLNHFLSWREKELLRRIHH-DNAQLL--
TGVTFQ--------------------GSAV-GMATVDSICT----------------DCS
GGVSMDHSVS--------------------------------------------------
------------------------------------------------------------
------------------------------------------------------------
------------------ILGVASTVAHELGHNLGLNH---NAVKCGQP----------S
YWIMEQGTGYM----PGLEFSNCSRSEL-DAIFKQGGGKC
>M12_EDM11776.1_Rattus_norvegicus
KRETLKMTKY---------VELVIVADN--REFQRQGKDLEKVKQRLIEIANHVDKFYRP
LNIRIVLVGVEVWNDID--KCSI---SQDPFTSLHEFLDWRKLKLLPRKSH-DNAQLI--
SGVYFQ--------------------GTTI-GMAPIMSMCT----------------EQS
GGVVMDHSDS--------------------------------------------------
------------------------------------------------------------
------------------------------------------------------------
------------------PLGAAVTLAHELGHNFGMNH---DTLGCSCR---------MG
GCIMNPSTGFP----FPMVFSSCSRKDL-EASLEKGMGMC
>M12_XP_026855782.1_Electrophorus_electricus
KRDILSETKY---------IELVLVADH--KEYLNYQKNNKTIIYRMLDVANQVDWFYRP
LNVRVALLGLEIWSHRD--KILV---DKSPTDTLNRFLEWRTRELLPRLRH-DNAQLI--
IGESFD--------------------GTTV-GMASQSSMCS----------------DRS
GGVNVDHLVS--------------------------------------------------
------------------------------------------------------------
------------------------------------------------------------
------------------VLGVASTVAHELGHNLGMSH---DTTGCQCQ---------EG
GCIMEPSTGFM----PGQLFSSCSKHDL-SLSLLHGGGMC
>M10_OYT93442.1_Burkholderiales_bacterium_PBB3
---------W--PNAQ---INYYY-NPQ--DQ----------------------PGISTA
DMEGLLRSAARKWENVC--NVRF---NYLTA---------------------VRPNLA--
--ATFETTDR-VNV------------VGTG-SQAQFSGY--------------VSWYQNQ
GNAMIDAFLNIGAQFAR-------------------------------------------
------------------------------------------------------------
------------------------------------------------------------
-----------------NKPGLGALLTHEMGHMLAISH---SN---------------VQ
QSVMFAPYNFT----YQATLRGDDAAAC-TTMYG------
>M10_WP_052043498.1_Prochlorococcus_marinus
------------GLNPKDGITYNTVGNSFD------------------------ADGIST
ERSFLVNEAFKLLEVTM--GFDF---QETD----------------------LQAD----
--INFGYINS---------------------AFAYADGR---------------SYSSGL
DFVNINIGANWNRSESN-------------------------------------------
------------------------------------------------------------
------------------------------------------------------------
-----------------FGDYTFQTILHEIGHSLGLGH---QGLYNGSERYFQNRNDSWQ
SSIMSYFSQDS---SFTYTYMSVDWIAL-DNIYS------
>M10_WP_110152651.1_Nostoc_sp._3335mG
---------W--TYNNYGELNYGFWDSY--AE-----LYNSY-----YYYFEDFSPF-SS
DQKALARAGIALWDDLI--AISF---QETK------------------------SYAD--
--ITFGNTN-----------------TGGQ-AYAYLPFGNIFAALRQGFEDY----GRLS
GDVWIDGGVS------S-------------------------------------------
------------------------------------------------------------
------------------------------------------------------------
------NLFPLR-----DSFYAKTTIVHELGHSLGLSH---PGDDDDGDGQPDPAQDSMQ
YSIMSYFDAHI---DWANTPLVHDIVAV-QKIYG------
>M10_WP_096646557.1_Calothrix_brevissima
---------W--SQPGGKNITYSY-SNLLDGNLK--------------------GGLTST
VIQAVIQEALGLWAKYA--PLNF---KQVV-------------------DS-DTTTPQ--
--IRFGYHDI-----------------DGL-AHAYYPGS------------------GLA
GDIHFDSSETWKTN----------------------------------------------
------------------------------------------------------------
------------------------------------------------------------
-----------------NGIDLLYVAVHEIGHALGLDH---DSSYYGARYSGLGDINGIR
DSVTTLSSSQG---NASATFSSDDVDSV-TNIAG------
>M10_WP_015197868.1_Calothrix_sp._PCC_6303
--------KY--SRFVGGVIRFGTANIT---------GSGGAVPP--GDSLTQQNAI-RD
KIVGFVDDYLKSITDLI--PIGF---IPIS-------------------DF-DPTKGS--
--ITNPSNLDPTNL------------PNPL-PKFELPDLVRQLP---------DIKILPF
GDLWLNKEPVQSSNIGI-------------------------------------------
------------------------------------------------------------
------------------------------------------------------------
-----------------NGGFGFYTVMHEIGHALGLKH---PGNYDAGGSPSPSDRDSVL
YSIMSYDYWRD---SYPETPMLYDIAAI-QALYG------
>M10_WP_075507002.1_Prochlorococcus_marinus
--------KW-GGCKWGSALNFYIYDNE--QTM----GQYSA------------GPL-LT
EERASYISAMNAYSSVA--NLTF---TESQ----------------------TASDSH--
--ILWASFDS-DDY----------GRSGIL-GRATPTGSN-------------LGAGGWP
AGLTTQNHEYYSGQINNSR---I-------------------------------------
------------------------------------------------------------
------------------------------------------------------------
---------------LLPGSFYYITTIHELGHSLGLAH---PHDNTALFPGVSSSSDTGD
NTVMTYNDVPS---SYAYTLGAFDIAAT-QILYG------
>M10_WP_011129157.1_Parasynechococcus_marenigrum
---------W--GDADPDDLTYYIGQTG--DSISAAGDTFNAVTP-------------KP
GEQEAIEASMKAFSDVA--QLSF---EASSS---------------------LSGNTT--
--IAWGVSAD-ESH-----------------GIADFPGD--------------SEATAAS
GVIIFNEDYDADGGEVE-------------------------------------------
------------------------------------------------------------
------------------------------------------------------------
-----------------SGSYFYLTYIHELGHALGLAH---PHNGGEAGWNSYEDNNSTP
WTVMTYNDSDD---VSPGNLGPIDIAAV-QYLYG------
>M10_WP_094328969.1_Nostoc_sp._'Peltigera_membranacea_cyanobiont'_213
--------RW--KIENDNRITYSFVDNQ--SW----------------------DDTFYN
AEKNAYTNAIKAWSNVA--NFQL---EYSG----------------------FNDSAE--
--LTFHSVDS-----------SLWDSDGVL-GEANPESD----------------DVYGQ
GDVRVNWEVYQDNPDAK-------------------------------------------
------------------------------------------------------------
------------------------------------------------------------
---------------LVVGSYYYYTFVHEIGHALGLAH---PHDNGGTSSVFPGAFDKGN
LTIMSYNTDDA---NWGFGPMAFDIAAI-QHIYG------
>M10_WP_015193771.1_Stanieria_cyanosphaera
---------W--TNPTTTTIPYSFLQPG--SEF----FDDNY-----GNIATQADSW-LN
YEIQAIQKGLQVWSNVA--NISF---VPTA----------------------NNSSAT--
--LKFYSVDQ-LDL-----------------GRFNPPGE------------------PGM
GIGYFNWEGTGWDESGLQ------------------------------------------
------------------------------------------------------------
------------------------------------------------------------
-----------------QGGYGFVTIIHELGHGLGLAH---PHDDGGNSLIFPGDDDTGT
DTTMSYNDGNY---GYQGTPSAFDIAAV-QYLYG------
>M10_WP_006458592.1_Synechococcus_sp._PCC_7335
------------DEPVGIKITYSFPDEF--RDK----DYESD------GGFDGFNAF-NS
AQKAATRSIMKMYESVA--NFDL---DELT-------------------DN-KDRDAT--
--IRLANADGTND------------------GIAGFPSE----------------PDFMQ
GDVWIDSVND--------------------------------------------------
------------------------------------------------------------
------------------------------------------------------------
----P-RNTNPK-----IGNKGYWVLMHEIGHALGLTH---SHETHANLDGPMDWLDSKE
FTVMSYKAHEV---DQPQSLMMYDIAAI-QAMYG------
>M10_CCQ49285.1_Crocosphaera_watsonii_WH_8502
--------RW-GTIGGVNSITYSFMTTV--PNY----YDIDG-----GNLATLLQPF-SE
DTTKFIVDALKLYSDIA--NIQF---QEVD-------------------ET-ANGGGT--
--LNFGMSDA---------------------GLAYTPSSLLEFPYSPNF-------DKKI
GDIWIDRNET--------------------------------------------------
------------------------------------------------------------
------------------------------------------------------------
---------NFK-----PGTDGFFTIIHEIGHALGLEH---PHETSDGDQIV-GFKDNYE
YTIMSYNESPG---VFPRTPQILDVAAI-QYLYG------
>M10_WP_088892854.1_Leptolyngbya_ohadii
--------RW-QDRPSGKPLTYGFMEEL--PSY----RKPNR-----GGSVGDFKPM-TE
AQRKAVKLALQAWEDVS--GITF---KEAR----------------------DRTSAQ--
--IRFGLKD-----------------KDTL-GWAYSPDR-------------GDPPRRRD
GEVWLNHQES--------------------------------------------------
------------------------------------------------------------
------------------------------------------------------------
------SNRRPK-----PGSYGFSTILHEIGHAIGLSH---PFDDGATLPL---TQQTIQ
YTVMAYDNHPK---RYQPAPMLYDIAAI-QQLYG------
>M10_WP_099703085.1_Chroococcales_cyanobacterium_IPPAS_B-1203
---------W--GGATGTGLTYSFGEFG--ISY----YAFSV-----AQPWNGFTPF-TA
TQKNATRKALAAWSEMA--NLQF---TEVI-------------------DS-ATVAGD--
--LRFARSS-----------------GATT-AEAYTPAA-----------------SPTA
GDVWFSNNSVYNTET---------------------------------------------
------------------------------------------------------------
------------------------------------------------------------
-----------------EGTYGYATFMHEIGHALGLKH---PHDSGTGGIAN-SNIDTTA
YSVMSYRSYQN---FYSTSPMLNDIATI-QYLYG------
>M10_WP_011610001.1_Trichodesmium_erythraeum
--------LW--DTEEENIITYSFFSEQ--AIN----SYYGR---------ENPLPV-TD
PIKINVKDIFNLFEQYI--DVRF---QEVG-------------------DT-ADNYGQ--
--IRIMLSN-----------------GPLR-GYAYQPPG--------------TSENPAD
GDIHLSSVYQ--------------------------------------------------
------------------------------------------------------------
------------------------------------------------------------
------DEYEDV-----PGSYGYITIAHEIGHALGLKH---PGNYSPGERAPFLAQDNNT
NTMMTYIGLLN---QYSTTPMTYDIQSL-QYLYG------
>M10_WP_081694397.1_Planktothrix_sp.
--------KW--NVIPGGTLTYSFVTNA--EAS----TYETALDE------TGIQQV-DE
GTKNQVRQIMQTVGTVL--PINF---VEDSF-----------------------GQGN--
--IRIMLGDI-TSI------------PDAG-AYALGDLADPNGF----------------
QAVVLKKGEE--------------------------------------------------
------------------------------------------------------------
------------------------------------------------------------
------FNFGND-----PGTYEYSVLIHELGHALGLEH---PGNYSAGEKNPTPEQDNSR
NTVMSYNPGGA---PEPQTLMPFDILAL-QFLYG------
>M10_PSN76576.1_filamentous_cyanobacterium_CCP4
------------FGTGGEAVTFSFVNGL--TAP----TYQGGYG-------EVVSEL-SD
TIKTSVRTILKSYEPLV--GLTF---TEVS-------------------EA-SGTYGQ--
--MRLMFSD-----------------AGAY-AYAFYPEADDAYNR--------AEVNSIA
SDIHLSDAYRDPVDPRN-------------------------------------------
------------------------------------------------------------
------------------------------------------------------------
-------NFASG-----PGSHGFTTLIHEIGHALGLKH---PGNYNSGPDSAAGSLDNLH
NTVMTYNLAGS----SPTTLMPFDIAAL-QHLYG------
>M10_WP_017715266.1_Oscillatoria_sp._PCC_10802
--------VW--DVSAGGTLTYSFVTTA--SAF----LYPGE--------ESGVGEV-SD
AIKNNVRQIMQKYDEIL--PFNI---VEVP-------------------DR-PPSEGQ--
--IRIMFSN-----------------GDGY-AYAYQPPQES------------SVSQQIA
GDVHLSRDYE--------------------------------------------------
------------------------------------------------------------
------------------------------------------------------------
--TDPNEAFSSG-----PGSFGYEALIHEIGHALGLKH---PYDYSNSTQSDANAKDNDT
NTVMSYNFAGV----GAKSPMAFDVRAL-QDLYG------
>M10_TAD79107.1_Oscillatoriales_cyanobacterium
--------SW--NVAPGGTITYSFPTNA--TGQ----ALSSV-----NGQVVNPSEV-SD
AIKNSVRQIFQNYAQVI--PINF---QEVP----------------------DSSDST--
--IRISFGE-----------------STAL-AFAYFPAS------------------TYG
GQMFLSANAN--------------------------------------------------
------------------------------------------------------------
------------------------------------------------------------
--SDP-EFFAKG-----PGSPGYGTMIHEIGHAMGLKH---PYEYRNTTEDAEIELDHRH
NTVMSYNGRQG---RQNATLMGYDIQAL-QYLYG------
>M10_WP_019504584.1_Pleurocapsa_sp._PCC_7319
--------YA--GIRGGSRVTFSFFDED--VF---GQGGYDS-----KRE-SNAREP-SE
IVKANYRQIFDHLNTFV--DRTF---VEVE-------------------ES-ESTIGD--
--IRIVVSD-----------------GPNY-AYA-------------------------G
GHIHLAGWAA--ADAGG-------------------------------------------
------------------------------------------------------------
------------------------------------------------------------
------NGWESG-----QGVYAYSALMHELGHAIGMPH---SFGKSTSVFDP---EENAS
NTVMSYT-YPG---NSPATFMAYDIKSL-QERYG------
>M10_WP_049802852.1_Gloeothece_verrucosa
--------QW--KLTWGNKLTYSFYSEEIFDHA----YYDSEIP----------GKV-SE
QVKNNVRKIFN-WENVI--DIDF---VEVT-------------------ET-PNNYGR--
--IRFMISGR-PDLS-----------PSWA-GYASKPLI-----------------DNRA
GDVFLNPVFY------------P-------------------------------------
------------------------------------------------------------
------------------------------------------------------------
---LA-NNFENSQ--IVVGNGLYGVLIHELGHALGLKH---PHEGNVTLSP---DKIHSD
NTLMASYGGSL----SPATFMSYDLKTL-QYLYG------
>M10_WP_081215605.1_Prochlorococcus_marinus
------------EKEPVDEILYHI-DTTW-AEYDYLKAGKTEAN----------VKCHKQ
TNEAFIESIFESLDKVI--DLDF---ERVEE---------DEDQLSELKNYYDDSSID--
--IYSVDTKY-SN------EYEHNWARRDI-GEALSLGR--------DW-----------
------DEPLWRNTNPNEK-----------------------------------------
------------------------------------------------------------
------------------------------------------------------------
-----------------LNSIDKSTIVHEIGHALGLSH---PNGDGLDP------NFTSA
DTIMSYRHPKE---GWPIGFSDLDLKTL-KKLWG------
>M10_WP_011824597.1_Prochlorococcus_marinus
------------DKIEGTQLDKYYINSG--ISYKE------------SNYITLDSRLHSI
EEKSFLRSVFRRLDEEL--DLDF---FEMS-------------------HN-NGSDID--
--IFHVNSSSIFD-------------TNTI-GIKQEHQS-------GAW-----------
------WELFWKDSDELKK-----------------------------------------
------------------------------------------------------------
------------------------------------------------------------
-----------------FGSLEKNTIIHEIGHALGLAH---PFNDPFNK------NYTTQ
DTIMSYNRGPS---GWNEWFSSIDLLAL-KSIWE------
>M10_WP_011935326.1_Synechococcus_sp._RCC307
HT----------RDVLGENLTFYIHGEG--GDIAF------------DDGSTGYSFIHAL
DEEKFIRSILARLDALI--DLDF---KEKAD--------W------------DGSDID--
--IYCLYSHSGWD-------------EDTV-GSVENHGK----------------GLSAY
WDLYWMDNSLVDSGSTK-------------------------------------------
------------------------------------------------------------
------------------------------------------------------------
-----------------FTNYEKNTIVHEIGHVLGLSH---PQERPYSK------KWNDR
DTVMSYNKGGA---TWNSWFTHSDIKAL-QRIWG------
>M10_PZM81486.1_Candidatus_Melainabacteria_bacterium
--------PW--QQMP---IKIYM-SAG--TN----------------------TPGYKP
VFRNYVLKAMDTWCEASGKKINY---KVTKK---------------------SKADII--
--VTWTPNAL-----------DASSELRVV-AGLTTPEVV----------------DNRS
TLVELRTTDAFIPGAYV-------------------------------------------
------------------------------------------------------------
------------------------------------------------------------
-----------------KDGEMAAVTMHEIGHALGLDH---SN---------------SI
YDLMYPKLPDN--------------SNIAPPMFT---PPP
>M10_KXA91970.1_candidate_division_MSBL1_archaeon_SCGC-AAA259D18
-------GRI--QNSP---ASYSI-NPA--NE----------------------QGLDEE
NIVVEVKEAFEAWDDQT--SVELFK-DEVST---------------SDKSS-FNQDGE--
NLVSFAPLEK----------------PGAV-AKTKIWYD-------------ETTGEILE
FDMVLNSGREWGIDPDG-------------------------------------------
------------------------------------------------------------
------------------------------------------------------------
------EGPESI-----SSYDVRNIVTHEAGHTLGLVDVNDED---------------YA
HLTMYHQSEPG--NTLKISLENWDIAGL-HELYG------
>M10_KJR42179.1_Candidatus_Magnetoovum_chiemensis
--------KW--ENKT---ATFYV------------------------------DYDNGG
QYDSAFKEALDAWNNLS--NFEY---SSINP---------------------CSKNNQ--
NGYGFLTTNCLSQWD-----------TQTL-AVTRTWYDV-------------SNGTITE
ADILFNSDANWAFADV--------------------------------------------
------------------------------------------------------------
------------------------------------------------------------
------------------KYDFRRVAAHELGHALGLDH---PS---------------TS
NALMYYKYSDTI-----ETPQSDDINGI-GALYG------
>M10_OPX79234.1_Methanosaeta_sp._PtaB.Bin039
-------NRW--NNPN---LKLYLRTTAL-------------------------YAEGLS
SVGAGIAIAANAWDSPT--RNLF---ANTGL-----------VTSSGYVSV-DRYDGR--
NVHAWKKVY-----------------SDAL-AYSRTYYTTRSDL---------KYYRALE
SDVVYNARWGWTTDLAK-------------------------------------------
------------------------------------------------------------
------------------------------------------------------------
------TRLDSQ-----GNADLQTVATHELGHTVGMGDTYLHS-----------LYKYDL
AQIMGFY------NAPQRSLGLGDAAGI-KKLYG------
>M10_OPY51621.1_Methanosaeta_sp._PtaU1.Bin060
-------QRW--QNPQ---IKMFLRDANL-------------------------RNENLD
PTAVSVTAATQTWESAT-SQNLF---ADTDP-----------VEISTQKAA-DRYDGS--
NVIAFKPFSG----------------NAAL-AYTRTYYSYIKVN---------GYYSAKE
SDISFNTLYNWQTSDEG-------------------------------------------
------------------------------------------------------------
------------------------------------------------------------
-----------------SNYDIQSVALHELGHTLGLADIYNDP-----------NLFSDT
RQVMNSY------TGVKRTLGNGDKTGA-WILYG------
>M10_OYT46569.1_Candidatus_Bathyarchaeota_archaeon_ex4484_40
-------GCW--SDIP---VGYYI-NRN--GT----------------------EDIDGL
DEVDEIIKSFDAWSSTL-QVMEF---KFLGL---------------TDKSPLNRVDGI--
NVVGWVMMTD--------------KPKKIV-AYCWTWMYEP-----------LPNLRIVE
FNIVFNEYHNWTIGSKP-------------------------------------------
------------------------------------------------------------
------------------------------------------------------------
-----------------DAFDVRNICTHEVGHALELGDLELEE---------------NE
EQTMWSLKGRG--EVKRRSLESGDIAGI-RHIYP------
>M10_WP_116482231.1_Candidatus_Methanoperedenaceae_archaeon
-------NRW--PGSN---VTYKI-NPN--TP-------------------------DTD
GELAAVKAAANVWNNSG-ANFEF---KYGGL---------------SNKTS-VSQDGE--
NSIIWVNYD-----------------TGSI-ATTTTYWMT-------------DYNRIIE
NDLEFNLTLNWDNAGSL-------------------------------------------
------------------------------------------------------------
------------------------------------------------------------
-----------------TMMDVQTIATHELGHFLGFADMYGTA---------------DN
AKIMNGYGSEG---TIKRNLTKDDISGI-KRIYG------
>M10_EQC47021.1_Bacteriovorax_sp._BSW11_IV
--------KW--FSTN---TNVFI-NPS--N-----------------------SRISDT
DAATIIQNSIANWNTSS--NFKIT----------------------------NSSNGR--
NDIYFNSEN------------PFYT-GSAV-GVTSMNFN-----------------TEIE
ADIIINDEQYISNDTES-------------------------------------------
------------------------------------------------------------
------------------------------------------------------------
------------------TYYLGDVITHELGHFIGLAH---SA---------------VH
GSTMYYKLTNG-----QDGLHTDDIAGA-RDLYG------
>M10_OJY29810.1_Myxococcales_bacterium_68-20
C------------------ISYAT-NKL--------------------------GALDPA
DSRAVIKKTFQAWSDVQ--AMTF---QERNK---------------------TGPNVNV-
--VLFQDSNW-----------KYRGIDGTL-AKTSVTYN--------------LTGEIYD
ADIEINTANNEVDDPAK-------------------------------------------
------------------------------------------------------------
------------------------------------------------------------
-----------------VVYDLQAILTHEVGHFIGIAH---SP---------------DP
AAVMFASYSSL----TQRELHPDDVAAI-CAVY-------
>M10_AKT41882.1_Chondromyces_crocatus
---------W--KRSC---IGFAL-QED--------------------------ASDTLE
RANEALDAAFDAWQTAD--TVTC---DQTNK---------------------KAGNANI-
--LVFRDEVW-PHV------------DGQH-NLTTVSYDP-------------RNGELYN
ADIEVNTANYEV------------------------------------------------
------------------------------------------------------------
------------------------------------------------------------
-----------------DMYDLRSVLTHEAGHFLGMGH---AL---------------TD
DATMRPVYDYS----TDFVLSPDDAAGI-CATY-------
>M10_AKV01615.1_Labilithrix_luteola
------------RNSC---VGYNV-QRN--A-----------------------SRVSFE
DAANGLSAAFAKWSGSS--SIDI---RDLPV---------------------DCGDVNYN
LNIVFRDSNW-----------PHEGTSNTL-ALTTVTFSP-------------DTGEIYD
ADMEINTFDQRVDPVPP-------------------------------------------
------------------------------------------------------------
------------------------------------------------------------
-----------------DGYDFASIVTHEAGHFLGLAH---SG---------------DN
RATMYSSYSAT----AMRNLTSDDVAGI-CTVY-------
>M10_OGZ34484.1_Candidatus_Portnoybacteria_bacterium_RBG_19FT_COMBO_36_7
-------------------YTYNL-NPN--SV----------------------PLIDAA
DWPAIVQNSFGTWTDETVGKVAI---ARGSD---------------TDVSR-YSLDGT--
NLVAGRAS------------------ATTL-GVTYIWYY-----------------STGE
IDTIMNKKFVWEWSGGA-------------------------------------------
------------------------------------------------------------
------------------------------------------------------------
--------TAYT-----DSYDAQNILTHEIGHWFGLKH---YT---------------YE
DNTMFGYGSET-----KKTLTKGDIAGI-LAIY-------
>M10_PIU21416.1_Candidatus_Diapherotrites_archaeon_CG08_land_8_20_14_0_20_34_12
-------CEW--LFGP---MDFVL-NPN--N-----------------------SFMTEE
EKVNFALQAMGEWELYN--EYIF---GNLTVDY-------------NPKPA-YVGDGK--
NMISFSPYPS----------------PPFI-AITYRFYKVD------------GKDYMAE
ADIEFNSYFYFGNY----------------------------------------------
------------------------------------------------------------
------------------------------------------------------------
--------LEDA-----NFYDFQGILTHEIGHAAALNDLYDKS---------------CY
GQTMYWADSDS---YNERTIEAGDKYGI-YLLYP------
>M10_PIU21847.1_Candidatus_Diapherotrites_archaeon_CG08_land_8_20_14_0_20_34_12
-------CKW--YETP----NFIL-HPT--ND----------------------DNLSEE
FLLNSTKEAMKTWELYN--EYIF---GDLSVDY-------------TTITK-DKDNGK--
NELFFDNTSN----------------IAMI-ISIYIGYF-----------------KIIE
ADVVFNKYSTFGDY----------------------------------------------
------------------------------------------------------------
------------------------------------------------------------
--------SKND-----TVVDFQGIATHELGHTVGLDDLYNQD---------------CK
NATMYGGSSPD--LFNKRTLEAGDKYGI-YLIYP------
>M10_PIU59860.1_Candidatus_Bathyarchaeota_archaeon_CG07_land_8_20_14_0_80_47_9
-------NYW---HTT---IEYWI-NST--NG----------------------YGFDES
AVVGNITASANMWDEQT--SYTLF--ACKGT---------------TEKTA-GVYDSY--
NVVAWGWYDN----------------PNVI-AVTYIWYT---------------RNQIVE
TDTRMNTVFGWSLSGET-------------------------------------------
------------------------------------------------------------
------------------------------------------------------------
-----------------GKMDVQNIMTHEFGHWCGLNDLYRDR---------------DY
WLTMYGYSGYG--ETHKRDLGLGDILGL-QKRYG------
>M10_OGY29603.1_Candidatus_Woykebacteria_bacterium_RIFCSPHIGHO2_12_FULL_45_10
---------W--LPSN---VHYRI-NTS--------------------------NPSVRS
NFQNIAASSFQTWTGAS--KVSF---VYDK----------------TSSSR-ARLDFQ--
NTVVWGRTS-----------------SNAL-AVTYTWYY-----------------NTGQ
VDTVFNNRVKWGWTDPS-------------------------------------------
------------------------------------------------------------
------------------------------------------------------------
----T-TQCGPT-----TSYDVQDVLTHETGHWMGLDD---RS---------------EK
DLTMFGYASEL----KKEGLQTGDLAGI-AAIY-------
>M10_BAI61568.1_Methanocella_paludicola_SANAE
-------QKW--YSYP---VQYTI-NPT--PV----------------------KKYALT
QTAVAVKNSFEAWDGNI-GNILF---SDSPT------------VNSKARAS-MRPDYK--
NVVTWGAISD----------------NNVI-AMTTIWYYT-------------SNKQIVD
TDMVFNTYYKWGIDK---------------------------------------------
------------------------------------------------------------
------------------------------------------------------------
--------DGED-----RKYDIQNIGTHEAGHAYGLSDIYDSK---------------YS
AMTMYGYASHG--EVYKRSLEAGDIAGV-RTIY-------
>M10_PIN90024.1_Candidatus_Pacearchaeota_archaeon_CG10_big_fil_rev_8_21_14_0_10_32_14
-------CKW--TTKE----NYLV-NPN--NN----------------------WGLDKA
SIVSHHNADVSKWENTT--PLEI---IGVGT------------STTKRLTA-DRPDGK--
NEVYFGNVKS----------------PGAI-AVTIVWATRFDVN---------NLGQIVE
YDQVFDNDYSWSLSGQA-------------------------------------------
------------------------------------------------------------
------------------------------------------------------------
-----------------GRMDYDNIATHELGHSFGMDDLYDTS---------------CS
DQTMYGYADFG--ETNKQTLEVGDINGI-NVLY-------
>M10_EIJ66178.1_Candidatus_Nitrosopumilus_salaria_BD31
-------CKW--RAEE----PWNV------ST----------------------NAPSGI
DVTGILINAVNEWETGA--SNAIM--GNLDS------------SITVDVNS-ISMNDQ--
NEVAFGDIAE----------------DGVI-AATWVWRTTSGPP---------SQRYIAE
WDQVYDVSFSWSDNGDS-------------------------------------------
------------------------------------------------------------
------------------------------------------------------------
-----------------NSMDFDNIATHEIGHAVGMGH-PDST---------------CT
LETMYAYASNG--ETIKRDLYTGDIAGV-NRLY-------
>M10_WP_014962697.1_Nitrosopumilus
-------CKW--SSIG---ESYII-DDS--N-----------------------SGLASG
VALAGIESSISSWESTS--GTSVF--GSGSE-----------GILDPVAIA-NTPSGT--
NEIVFAPLSS----------------SGTI-AVTITWGYFSGPP---------GAREIVE
WDQIYNTYWNWGNAGPT-------------------------------------------
------------------------------------------------------------
------------------------------------------------------------
------NENGDT-----NVMDFENIAVHEVGHATGLDH---SGD--------------CV
EETMYAYAQNG--ETKKRTLNTGDIAGI-NSLY-------
>M10_RLJ01943.1_Candidatus_Aenigmarchaeota_archaeon
-------CKW--KTLP---INYVI-DPD--N-----------------------SGLAED
FVTTAISAATSEWDSHT--STQLF--GTYSV------------VHDATWDS-DAPDGR--
NEYLFGDYPD----------------DNVI-AVTVVWGYFYGPP---------QTREITE
YDVLFNTRFPWGNG----------------------------------------------
------------------------------------------------------------
------------------------------------------------------------
--------DVDS-----TVMDLQNIATHETGHGLGLDDLYDTA---------------CS
EETMYGYSEYG--ETTKRTLNTGDIMGI-QELYG------
>M10_PIO05841.1_Candidatus_Micrarchaeota_archaeon_CG08_land_8_20_14_0_20_59_11
-------CKW--RTQE----PYAI-NPT--NG----------------------DSLSEL
FVVGSNEAGVVAWEAHA--GDQL---GDSYV------------NYSASYND-DYLDGV--
NTVSFGYYPN----------------SGVI-AVTTVWGYFSGPP---------SQREIVE
FDLLYNPYFVWGNADENP------------------------------------------
------------------------------------------------------------
------------------------------------------------------------
-----------------SVMDLQNIATHELGHGLGMGDLYNSE---------------CT
EQTMYGYSTEG--ETKKRTPEAGDIAGI-TKLYS------
>M10_AAM07340.1_Methanosarcina_acetivorans_C2A
--------PW--DHSP---ITVYI-DDS--NT----------------------PLHYST
TYYEQIEKALAYWENGGNGNLEYSPVFEVI-------------------DS-EDADIR--
--IRWVENLENVEG----------APSGVA-GYAKPSIS---------------GDRFEE
VDIVLEVGNYQGRGWRQY------------------------------------------
------------------------------------------------------------
------------------------------------------------------------
-----------------GDATMFTIAKHELGHALGLGH---SN---------------DR
GDIMYPEYELR-----------DNVNPILLSKYG------
>M10_OFZ45660.1_Bdellovibrionales_bacterium_RIFOXYC1_FULL_39_130
--------KW--PHRT---IAINV-VTG--------------------------NSLSKE
EVVSIIKNSLGIWQQHS--NLSF---TLTAK---------------------NKND----
--IYFTSGETFAGLSCEA--------SGVI-GETMYRSS----------------GEVLE
ADILLNDNCFFFADPSA-------------------------------------------
------------------------------------------------------------
------------------------------------------------------------
-----------------GAMYLGNAVVHELGHLLGLGH---SE---------------VA
DSAMFYLLNDG-----QRELHSDDIAGV-EEVY-------
>M10_CDJ82693.1_Haemonchus_contortus
--------LW--TKKT---LLWNV-STN--P-----------------------SSLNLS
QTREACDEAFEKWRQVS--GINF---VETK-------------------NA-SQADIV--
--IKFTDVEE-AD------ELPAVERAVLA-AGATKPID---------------------
SRIVLDKDHLWGYRKHEP------------------------------------------
------------------------------------------------------------
------------------------------------------------------------
-----------------RGISLYHTLLHEIGHTLGLPH---NF---------------YR
GSIMYPIMKPA---MVPYGVPNVDRVAL-DKLY-------
>M10_KXJ39949.1_Methylothermaceae_bacteria_B42
---------W--SPET---MAFDIVNTKG-------------------------EAPNGQ
TWNSAVEEAAQRWNTRT--GFTF---HTKNPAL-------------------KNVDVC--
QDVQFRLDDC-----------GFDFGSTVL-ALTLSLFV------------------GEE
TDIEINDNEPWDIYSGK-------------------------------------------
------------------------------------------------------------
------------------------------------------------------------
---------------VRADVSFRRVAAHELGHVIGLEH---ED---------------KI
PSLMDSFIEDT------EFPLKDDIQGA-STIYG------
>M10_GBG24632.1_Hondaea_fermentalgiana
--------KF--PAST---VTWWL-GPH--P-----------------------GYLNSA
HLEEEVTAAINLWAEHA--PLNF---ERVE-------------------SR-SAAKLV--
--ITWGDQAE-QN------EFKFDGRGGAI-AQSS------------------------E
HGIEFDINERWSLSLHQ-------------------------------------------
------------------------------------------------------------
------------------------------------------------------------
--------AKRY-----GRFKVLPVLLHELGHTLGLTH---SV---------------DP
SHVMGAYYVSN-----RIKLSSSEIARL-NEMY-------
>M10_KXZ51823.1_Gonium_pectorale
--------AY--APSV---VRWWA-GDC--P-----------------------GYLDEE
VVRDEVAAVMAEWATAV--PLSF---LEVD-------------------SA-QEADLV--
--ISWSNRSR-DN------VFRFDGPGGAL-AYAVPYGG-----------------PGSP
GTITLDAAEQWLLQPAA-------------------------------------------
------------------------------------------------------------
------------------------------------------------------------
----------AK-----PGFYIMPVLLHEIGHALGLTH---SS---------------TS
DDVMSPFYVPD-----QLKLTDGDRNRA-AAIY-------
>M10_PCH53790.1_Verrucomicrobiales_bacterium
---------------A---IRYYL-ARD--A---------S---------------QNAE
AELNAVRTAIGQWQSVP--VLKF---EEAVN---------------------GEDNTN--
--VYWVKQAA-PN------GAVWVNNEQAL-AVTFPMYSX--------------DHTIVG
ADMVFNGDHRWFTDYNN-------------------------------------------
------------------------------------------------------------
------------------------------------------------------------
----------SF-----SADKVEAVALHEFGHFIGLQH---SP---------------LG
AATMFSRPVGL-----AVGLLKDEVAAA-QTLYG------
>M10_PIK50624.1_Apostichopus_japonicus
--------RW--NKTD---LTYRI-QGS--------------------------VPFRQR
QIASVVQEAFDMFTPYV--PMTF---TPVK-------------------R--DPADIQ--
--IMFQS--H-ED------DPDMDGRGKTV-GWAYPPDS------------------RDT
GKIYIDSEEDYTIEGPE-------------------------------------------
------------------------------------------------------------
------------------------------------------------------------
------------------GTPMLAVVAHEIGHVLGMGH---TS---------------NH
ASIMQPCVPYS----PNYQLTQCDIDAL-NH---------
>M10_WP_015325716.1_Methanomethylovorans_hollandica
--------YW--NAHS---VGYTI-DSSI-----------------------------PS
GYTNSVKASANSWTNAG-AYFSYY----------------------------WSVNSN--
NKVQYSSFGS------G---------SNAL-GTCTPTYYT-------------GTTRLSK
ILIKLNSDSSWSTSSTC-------------------------------------------
------------------------------------------------------------
------------------------------------------------------------
----------PS-----GKYDVQSVLAHEFGHGVGLGH---ST---------------ST
TATMFESINSG--TVDKRSLEQDDKNGI-IAIYG------
>M10_ABD40195.1_Methanospirillum_hungatei_JF-1
-------NKW--PVTS---VNYYI-NPG-----------------------------SII
GSLTAIQNAANSWNGQS--SFKF---NYAGT---------------SSTTK-SGADGK--
NVLLFRDLGS----------------SGPI-AQATYWFS---------------SGIISE
ADVEFNTYYSWTTDTAS-------------------------------------------
------------------------------------------------------------
-------------------G----------------------------------------
-----------------GLKNIEAIAIHELGHWLNLKDLYGPS---------------DL
MKVMFGYNGDG--NTNLKTLSASEIAGI-KWIYG------
>M10_KUK61515.1_Methanoculleus_marisnigri
-------PRW--TAPV---VSYYV-NPS-----------------------------SVS
GALAAAQNAAGTWTSAG-SDFSF---LYAGI---------------TTSTD-VSGNSK--
NEILWGDIAI----------------DGVL-AQASTWSS---------------AGQVAE
CDIKFNTRYTWSTNPGA-------------------------------------------
------------------------------------------------------------
------------------------------------------------------------
-----------------GEFDIETVCLHELGHWVQLLDLYGPS---------------DT
AKVMYGRVGSG---LTKRTLTDSDAAGA-RWIYT------
>M10_EWC48010.1_Drechslerella_stenobrocha_248
--------KW--SRQQ---FRWRL-TGT--------------------------VGLRRS
AMERAIARALRRWAAYT--GFTF---VRVNG---------------------ANLEIT--
--VCTPDVDD-PDF-------PYLGDNSAIAAHASMGPY--------------------G
SSMFLDERNTFQANNTK-------------------------------------------
------------------------------------------------------------
------------------------------------------------------------
----------TG-----PKWNFHNVILHESGHVLGLGH---SL---------------VL
GAVMNRSIDFT----TELPLGGEDIKNI-RAYY-------
>M10_TAG94022.1_Oscillatoriales_cyanobacterium
----QSSSSWK------NRLTYSFINNK--TEG----IYESEKN-------YDVQPIQNN
GVISNVGYLLGLFSRIT--PLQF---EEIA-------------------VD-GISDGM--
--LRFMFTS-----------------GNTA-AAAFYPYDPN------------NGVGSFS
GDVYLNEKKK--------------------------------------------------
------------------------------------------------------------
------------------------------------------------------------
------NNYE-------IGSFDFQAITHEIGHALGLDH---SD-------KIPDNLDNNS
NTVMTYNTNYT---GWLGSLMPYDIFAL-QSIYG------
>M10_AAR11447.1_Globodera_rostochiensis
--------IW--ERST---LFWNL-NST--AP----------------------QQFTRQ
EMKELIAQAFHAWEIVI--KIDF---LETG-------------------NA-DHAQII--
--FSFDSDRS-KK------AADEDEKTGLA-AKASSPPK---------------------
AHISLNADEKWTFQTQ--------------------------------------------
------------------------------------------------------------
------------------------------------------------------------
-----------------EELDIFLVLLHEIGHALGLRH---SG---------------DE
NSVMFPMFERP--VGEHLVISNDDVERL-RALY-------
>M10_GBG32650.1_Hondaea_fermentalgiana
--------TL--RTGA---ISYFV-GAS--P-----------------------GYLERN
QVIAVIKEALDEWASAG--TVSF---SQVD-------------------SR-EAADLY--
--IGWADHTD-DN------QMLFDGPGGEI-ARADASS----------------------
--ITFDVSERWSCAKKE-------------------------------------------
------------------------------------------------------------
------------------------------------------------------------
--------AMSR-----KGFSVKAVCLHEIGHVLGLHH---QS---------------TG
--VMAPYYAAR-----RTKLSAEDKALL-LIQ--------
>M10_PAV64703.1_Diploscapter_pachys
---------W--KGET---ITFGV-FRG--------------------------SVNSEG
DTRAAMHKAAEVWMKHV--NIKL---VESA----------------------QNPQIN--
--MSYQSGRH-AG------NSPFS--EMTL-AHAFPPKD------------------QLG
GDIHFNEMFTFNMEEYT-------------------------------------------
------------------------------------------------------------
------------------------------------------------------------
----------SA-----RGTSLLSVMTHEMGHSLGLPH---NE---------------DK
DSIMFPSELAR-----PAKVTQLDKYRL-QMLYG------
>M10_XP_009035104.1_Aureococcus_anophagefferens
--------SW--KPDT---VGWTI-ETV--P-----------------------PSLDAA
ALGEVAAAQFAKWSAAT--GIAF---ARDD----------------------AAPKLT--
--LAWKLTSN-KD------VAFSDGPGGQL-ANATL------------------------
ETIVFDKAEKWELRPHP-------------------------------------------
------------------------------------------------------------
------------------------------------------------------------
--------RRKF-----DGFKVAPVLLHEIGHVLGLDH---SS---------------DP
SDVMAPYYMAS-----KLELTDADVAKA-KAKL-------
>M10_MMP21_A0A0N9E2K8_Danio_rerio
--------AF--SKSV---LKWRLIGEGY-S-----------------------SQLSIQ
EQKYIFRLAFRMWSEIS--PLQF---IEDLH------------------SPLENIDIR--
--LGFGTGRHLGC------SQRFDGAGREF-AHAWF-----------------------L
GDIHFDDDEHFTVPNTG-------------------------------------------
------------------------------------------------------------
------------------------------------------------------------
-----------------SGISLLKVAVHEIGHVLGLPH---IY---------------RP
GSIMQPSYLPQ---DAGFEIDWMDRKSI-QRLYG------
>M10_A0A1S3J2Q3_Lingula_unguis
--------RV---------VTWRL-TGS--------------------------SSIDVI
WLRALISMAFRMWSEVS--PLKF---QELHV---------------------QDLDIS--
--ISFGRSVH-NC------PFVFDGPGGEV-AHSRLFSI--------------------N
VEIHMDDDENYVNAGPT-------------------------------------------
------------------------------------------------------------
------------------------------------------------------------
----------SG-----NEVNTMVVLLHEIGHSLGIQH---IA---------------HP
FAVMVPLYDAG----ATVELSEADRNVV-LRMYG------
>M10_ADX74125.1_Pseudarthrobacter_phenanthrenivorans_Sphe3
---------W--VDRT---LTYAF-DTG--T-----------------------DDVAGA
AEFDAIRRAIQTWQVLG--GLSF---TEVV-------------------G--SSPDIR--
--IGWRPAAD-PD------HSMV---GGVL-AHADFPPGV--------------VTNTLP
KPVHFDDSEHWSIGAV--------------------------------------------
------------------------------------------------------------
------------------------------------------------------------
-----------A-----SAFDIETVALHEFGHIVGLAH---SS---------------VA
NAVMAPTVSNF----TKRALTQDDIDGF-RALY-------
>M10_BAT62447.1_Osedax_japonicus
--------KW--SHLD---LTYRI-GDH--S-----------------------KRINRD
DIEYAIRTALKVWTDYV--RITF---TQVG-------------------SK-AKSDFN--
--FRFVTDNH-GD------NYPFNGNLSHV-AHAYQPES---------------------
GKIHVDDSIDWNIGTNT-------------------------------------------
------------------------------------------------------------
------------------------------------------------------------
-----------Q-----GLYPLVSLLAHEIGHALGMRH---SL---------------HR
HAIMYKFASHA----MPVRLNRDDILGI-QSIY-------
>M10_ODM96444.1_Orchesella_cincta
--------RW--GKSR---IFYKV-HNF--------------------------PYLHPT
LVRKEIRRAFRLWEGAA--NIEF---VELE-------------------Y--RMVDIN--
--ISFESGEH-GD------NAAFGSTGNVA-AHAYFPHP------------------YYR
GNIHFDNSRLWTAYNLT-------------------------------------------
------------------------------------------------------------
------------------------------------------------------------
------------------EINLFQAACHEIGHALGLDH---SR---------------FP
ESVMFMNLHLE----ENFQLHPDDIKGI-RNLYG------
>M10_CEF66012.1_Strongyloides_ratti
---------W--ENKS---LKWFI-GSY--------------------------TKMTRN
DLRQTVQKAFHVWSSQH--VLSF---SEAT-------------------E--SEADIV--
--IKFAEGEH-GD------SKAFDGPGSIL-AHTFFPNK------------------KLN
GDIHLDDYEFWISENSR-------------------------------------------
------------------------------------------------------------
------------------------------------------------------------
-----------K-----EGVNLLQVLIHEIGHSLGLGH---SK---------------KK
QSVMFLQYKHG----SRPKLDIDDMCGL-YWTY-------
>M10_AEL28190.1_Cyclobacterium_marinum_DSM_745
---------W--EDRI---ITYFF-DNG--------------------------TPISGD
LEEDGVRDAFDIWQAET--DIAF---LEVN-------------------A--NNADIV--
--ISWRSWNH-GD------GAPFDGPNGVY-AHALIGET----------------TNPLA
GDIHFDESEDWTIETSN-------------------------------------------
------------------------------------------------------------
------------------------------------------------------------
----------DN-----QPMDLVTFAAHEIGHAIGLDH---SN---------------VN
TALMAGGHANG----SHRFLTQDDIAGI-QNLYG------
>M10_OMP04199.1_Corchorus_olitorius
--------RWPHSKTH---LTYNF-RSS--V-----------------------DVPLEE
DIRSVCMRAFERWANVS--RFTF---EEVE-------------------D--DVADIE--
--IGFHSGDH-GD------GNPFDGPQGAL-AHASPPTG---------------------
GKLHYDGDEYWSTDPGP-------------------------------------------
------------------------------------------------------------
------------------------------------------------------------
-----------------DEIDLESVTVHEIGHLLGLQH---SL---------------EP
GAVMYAYFDSG---IMKRKLSRDDVHGI-RALYG------
>M10_XP_002993302.2_Selaginella_moellendorffii
--------KW-ESRQL---LTYAI-DAS--A-----------------------PGIAAA
DLSALFADAFASWAAVV--PINF---TEIP-------------------SF-ALADIR--
--IIFAHGEH-GD------GRPFDGILGVL-GHGFSPED---------------------
GRLHFDAAETWALDVSS-------------------------------------------
------------------------------------------------------------
------------------------------------------------------------
--------SSSR-----SAVDLKSVAIHEIGHILGLGH---SA---------------LE
SAVMYPNIGAR---EVKLELHSDDIEGA-QMLYG------
>M10_5MMP_Q9ZUJ5_Arabidopsis_thaliana
--------RW--PKRK-RDLTYAF-APQ--N-------------------------NLTD
EVKRVFSRAFTRWAEVT--PLNF---TRSE-------------------SI-LRADIV--
--IGFFSGEH-GD------GEPFDGAMGTL-AHASSPPT---------------------
GMLHLDGDEDWLISNGE-------------------------------------------
------------------------------------------------------------
------------------------------------------------------------
--------ISRRILPVTTVVDLESVAVHEIGHLLGLGH---SS---------------VE
DAIMFPAISGG---DRKVELAKDDIEGI-QHLYG------
>M10_2MMP_O04529_Arabidopsis_thaliana
--------RW--PRNR-RDLTYAF-DPK--N-------------------------PLTE
EVKSVFSRAFGRWSDVT--ALNF---TLSE-------------------SF-STSDIT--
--IGFYTGDH-GD------GEPFDGVLGTL-AHAFSPPS---------------------
GKFHLDADENWVVSGDL-------------------------------------------
------------------------------------------------------------
------------------------------------------------------------
----------DSFLSVTAAVDLESVAVHEIGHLLGLGH---SS---------------VE
ESIMYPTITTG---KRKVDLTNDDVEGI-QYLYG------
>M10_3MMP_Q5XF51_Arabidopsis_thaliana
--------RW--PRNR-RDLTYAF-DPR--N-------------------------ALTE
EVKSVFSRAFTRWEEVT--PLTF---TRVE-------------------RF-STSDIS--
--IGFYSGEH-GD------GEPFDGPMRTL-AHAFSPPT---------------------
GHFHLDGEENWIVSGEG-------------------------------------------
------------------------------------------------------------
------------------------------------------------------------
---------GDGFISVSEAVDLESVAVHEIGHLLGLGH---SS---------------VE
GSIMYPTIRTG---RRKVDLTTDDVEGV-QYLYG------
>M10_1MMP_O23507_Arabidopsis_thaliana
--------KW--NRDT---LTYAI-SKT--HKL---------------------DYLTSE
DVKTVFRRAFSQWSSVI--PVSF---EEVD-------------------DF-TTADLK--
--IGFYAGDH-GD------GLPFDGVLGTL-AHAFAPEN---------------------
GRLHLDAAETWIVDDDL-------------------------------------------
------------------------------------------------------------
------------------------------------------------------------
--------KGSS----EVAVDLESVATHEIGHLLGLGH---SS---------------QE
SAVMYPSLRPR---TKKVDLTVDDVAGV-LKLYG------
>M10_4MMP_Q8GWW6_Arabidopsis_thaliana
--------RW--TRDVPLKLTYAF-SQE--NLT---------------------PYLAPT
DIRRVFRRAFGKWASVI--PVSF---IETE-------------------DY-VIADIK--
--IGFFNGDH-GD------GEPFDGVLGVL-AHTFSPEN---------------------
GRLHLDKAETWAVDFDE-------------------------------------------
------------------------------------------------------------
------------------------------------------------------------
--------EKSS-----VAVDLESVAVHEIGHVLGLGH---SS---------------VK
DAAMYPTLKPR---SKKVNLNMDDVVGV-QSLYG------
>M10_BAT62455.1_Osedax_japonicus
--------TW--HHMT---LTYKI-TKY--S-----------------------QQLTVK
DTNRMAARAFQYWGDVS--PLKF---KQVD-------------------AN-ARANIN--
--IKFVKGAH-GD------GSPFDGPLGVL-AHAYQPEN---------------------
GRAHFDDDETWVLGDHT-------------------------------------------
------------------------------------------------------------
------------------------------------------------------------
-----------Y-----GKINILQVMTHEFGHLLGMGH---SR---------------HN
AAVMAPFYKGY---EKNFHLDTDDIRGL-QAMY-------
>M10_MMP23B_O75900_Homo_sapiens
--------RW--DHFN---LTYRI-LSF--PR----------------------NLLSPR
ETRRALAAAFRMWSDVS--PFSF---REVA-------------------PE-QPSDLR--
--IGFYPINH-TDCLVSALHHCFDGPTGEL-AHAFFPPH---------------------
GGIHFDDSEYWVLGPTR-------------------------------------------
------------------------------------------------------------
------------------------------------------------------------
--------YSWKK--GVWLTDLVHVAAHEIGHALGLMH---SQ---------------HG
RALMHLNATLR----GWKALSQDELWGL-HRLYG------
>M10_MMP28_Q9H239_Homo_sapiens
--------KW--YKQH---LSYRL-VNW--P-----------------------EHLPEP
AVRGAVRAAFQLWSNVS--ALEF---WEAP-------------------AT-GPADIR--
--LTFFQGDH-NDGL----GNAFDGPGGAL-AHAFLPRR---------------------
GEAHFDQDERWSLSRR--------------------------------------------
------------------------------------------------------------
------------------------------------------------------------
-----------------RGRNLFVVLAHEIGHTLGLTH---SP---------------AP
RALMAPYYKRL---GRDALLSWDDVLAV-QSLYG------
>M10_MMP19_Q99542_Homo_sapiens
--------RW--RKKH---LTFRI-LNL--P-----------------------STLPPH
TARAALRQAFQDWSNVA--PLTF---QEVQ-------------------A--GAADIR--
--LSFHGRQS-SYC-----SNTFDGPGRVL-AHADIPEL---------------------
GSVHFDEDEFWTEGTY--------------------------------------------
------------------------------------------------------------
------------------------------------------------------------
-----------------RGVNLRIIAAHEVGHALGLGH---SR---------------YS
QALMAPVYEGY---RPHFKLHPDDVAGI-QALYG------
>M10_MMP17_Q9R0S3_Mus_musculus
--------KW--SKRN---LSWRV-RTF--PRD---------------------SPLGRD
TVRALMYYALKVWSDIT--PLNF---HEVA-------------------G--NAADIQ--
--IDFSKADH-ND------GYPFDGPGGTV-AHAFFPGD-----------------HHTA
GDTHFDDDEPWTFRSSD-------------------------------------------
------------------------------------------------------------
------------------------------------------------------------
-----------A-----HGMDLFAVAVHEFGHAIGLSH---VA---------------AP
SSIMQPYYQGPVGDPLRYGLPYEDRVRV-WQLYG------
>M10_XP_015666043.1_Protobothrops_mucrosquamatus
--------AW--KKTD---LTWHI-RSF--PHS---------------------SQLTHD
HVRNLIFYAFRAWSNSS--TLTF---KEVS-------------------S--QQADIV--
--VDFTASYH-DD------PYPFDGPGGTL-AHAFFPGE-----------------YPIS
GNTHFDNEEIWIYDPQN-------------------------------------------
------------------------------------------------------------
------------------------------------------------------------
--------ESPG-----RGTDLFAVAVHEFGHALGLTH---SS---------------VK
ESIMMPYYQGPVGLPHLYQLSTDDAMGI-QQIYG------
>M10_MMP25_Q3U435_Mus_musculus
--------VW--KKRT---LTWSI-RSF--SQK---------------------SQLSPQ
IVRTLLSYALAVWATES--GLTF---QEVN-------------------SQYQEPDII--
--IHFARAYH-QD------SYPFDGSGGTL-AHAFFPGE-----------------HPIS
GDTHFDDEETWTFGSTD-------------------------------------------
------------------------------------------------------------
------------------------------------------------------------
-----------D-----NGIDLFAVAVHEFGHALGLGH---SS---------------AP
NSIMRPFYQGPVGDPATYRLPQDDRDGL-QQLYG------
>M10_MMP11_P24347_Homo_sapiens
--------RW--EKTD---LTYRI-LRF--P-----------------------WQLVQE
QVRQTMAEALKVWSDVT--PLTF---TEVH-------------------E--GRADIM--
--IDFARYWH-GD------DLPFDGPGGIL-AHAFFPKT------------------HRE
GDVHFDYDETWTIGDD--------------------------------------------
------------------------------------------------------------
------------------------------------------------------------
-----------------QGTDLLQVAAHEFGHVLGLQH---TT---------------AA
KALMSAFYTFR----YPLSLSPDDCRGV-QHLYG------
>M10_MMP26_Q9NRE1_Homo_sapiens
--------KW--NKHT---LTYRI-INY--P-----------------------HDMKPS
AVKDSIYNAVSIWSNVT--PLIF---QQVQ-------------------N--GDADIK--
--VSFWQWAH-ED------GWPFDGPGGIL-GHAFLPNS------------------GNP
GVVHFDKNEHWSASDT--------------------------------------------
------------------------------------------------------------
------------------------------------------------------------
------------------GYNLFLVATHEIGHSLGLQH---SG---------------NQ
SSIMYPTYWYH--DPRTFQLSADDIQRI-QHLYG------
>M10_MMP15_O54732_Mus_musculus
--------AW--NNYH---LTFSI-QNY--T-----------------------EKLGWY
NSMEAVRRAFQVWEQVT--PLVF---QEVSY-----------DDIRLRRR--AEADIM--
--VLFASGFH-GD------SSPFDGVGGFL-AHAYFPGP------------------GLG
GDTHFDADEPWTFSSTD-------------------------------------------
------------------------------------------------------------
------------------------------------------------------------
-----------L-----HGISLFLVAVHELGHALGLEH---SS---------------NP
SAIMAPFYQWM--DTDNFQLPEDDLRGI-QQLYG------
>M10_MMP14_P50281_Homo_sapiens
--------KW--QHNE---ITFCI-QNY--T-----------------------PKVGEY
ATYEAIRKAFRVWESAT--PLRF---REVPY-----------AYIREGHE--KQADIM--
--IFFAEGFH-GD------STPFDGEGGFL-AHAYFPGP------------------NIG
GDTHFDSAEPWTVRNED-------------------------------------------
------------------------------------------------------------
------------------------------------------------------------
-----------L-----NGNDIFLVAVHELGHALGLEH---SS---------------DP
SAIMAPFYQWM--DTENFVLPDDDRRGI-QQLYG------
>M10_MMP24_Q99PW6_Rattus_norvegicus
--------KW--RQKH---ITYSI-HNY--T-----------------------PKVGEL
DTRKAIRQAFDVWQKVT--PLTF---EEVPY-----------HEIKSD-R--KEADIM--
--IFFASGFH-GD------SSPFDGEGGFL-AHAYFPGP------------------GIG
GDTHFDSDEPWTLGNAN-------------------------------------------
------------------------------------------------------------
------------------------------------------------------------
-----------H-----DGNDLFLVAVHELGHALGLEH---SN---------------DP
SAIMAPFYQYM--ETHNFKLPQDDLQGI-QKIYG------
>M10_MMP16_O35548_Rattus_norvegicus
--------KW--QHKH---ITYSI-KNV--T-----------------------PKVGDP
ETRRAIRRAFDVWQNVT--PLTF---EEVPY-----------SELENG-K--RDVDIT--
--IIFASGFH-GD------RSPFDGEGGFL-AHAYFPGP------------------GIG
GDTHFDSDEPWTLGNPN-------------------------------------------
------------------------------------------------------------
------------------------------------------------------------
-----------H-----DGNDLFLVAVHELGHALGLEH---SN---------------DP
TAIMAPFYQYM--ETDNFKLPNDDLQGI-QKIYG------
>M10_MMP7_P09237_Homo_sapiens
--------KW--TSKV---VTYRI-VSY--T-----------------------RDLPHI
TVDRLVSKALNMWGKEI--PLHF---RKVV-------------------W--GTADIM--
--IGFARGAH-GD------SYPFDGPGNTL-AHAFAPGT------------------GLG
GDAHFDEDERWTDGSS--------------------------------------------
------------------------------------------------------------
------------------------------------------------------------
-----------------LGINFLYAATHELGHSLGMGH---SS---------------DP
NAVMYPTYGNG--DPQNFKLSQDDIKGI-QKLYG------
>M10_MMP12_P34960_Mus_musculus
--------RW--MKRY---LTYRI-YNY--T-----------------------PDMKRE
DVDYIFQKAFQVWSDVT--PLRF---RKLH-------------------K--DEADIM--
--ILFAFGAH-GD------FNYFDGKGGTL-AHAFYPGP------------------GIQ
GDAHFDEAETWTKSFQ--------------------------------------------
------------------------------------------------------------
------------------------------------------------------------
------------------GTNLFLVAVHELGHSLGLQH---SN---------------NP
KSIMYPTYRYL--NPSTFRLSADDIRNI-QSLYG------
>M10_MMP27_Q9GKE1_Tupaia_belangeri
--------GW--RKYN---LTYRI-MNY--T-----------------------PDMARA
DVDEAIQKALEVWSKVT--PLTF---TKIF-------------------K--GIADIM--
--IAFRTRVH-GRC-----PRYFDGPLGVL-GHAFPPGL------------------GLG
GDTHFDEDENWTKDTA--------------------------------------------
------------------------------------------------------------
------------------------------------------------------------
------------------GFSLFLVAAHEFGHALGLSH---SN---------------DQ
TALMFPNYVSL--DPSKYPLSQDDIDGI-QSIYG------
>M10_MMP20_O18767_Bos_taurus
--------KW--KKNT---LTYRI-SKY--T-----------------------PSMTPA
EVDRAMEMALRAWSSAV--PLNF---VRIN-------------------A--GEADIM--
--ISFETGDH-GD------SYPFDGPRGTL-AHAFAPGE------------------GLG
GDTHFDNAEKWTMGTN--------------------------------------------
------------------------------------------------------------
------------------------------------------------------------
------------------GFNLFTVAAHEFGHALGLAH---ST---------------DP
SALMFPTYKYQ--NPYGFRLPKDDVKGI-QALYG------
>M10_MMP3_P03957_Rattus_norvegicus
--------KW--RKNH---ISYRI-VNY--T-----------------------LDLPRE
SVDSAIERALKVWEEVT--PLTF---SRIS-------------------E--GEADIM--
--ISFAVEEH-GD------FIPFDGPGMVL-AHAYAPGP------------------GTN
GDAHFDDDERWTDDVT--------------------------------------------
------------------------------------------------------------
------------------------------------------------------------
------------------GTNLFLVAAHELGHSLGLFH---SA---------------NA
EALMYPVYKSST-DLARFHLSQDDVDGI-QSLYG------
>M10_MMP10_O55123_Mus_musculus
--------KW--RKSH---ITYRI-VNY--T-----------------------PDLPRQ
SVDSAIEKALKVWEEVT--PLTF---SRIS-------------------E--GEADIM--
--ISFAVGEH-GD------FYPFDGPGQSL-AHAYPPGP------------------GFY
GDVHFDDDEKWTLAPS--------------------------------------------
------------------------------------------------------------
------------------------------------------------------------
------------------GTNLFLVAAHELGHSLGLFH---SD---------------KK
ESLMYPVYRFST-SPANFHLSQDDIEGI-QSLYG------
>M10_MMP9_P14780_Homo_sapiens
--------KW--HHHN---ITYWI-QNY--S-----------------------EDLPRA
VIDDAFARAFALWSAVT--PLTF---TRVY-------------------S--RDADIV--
--IQFGVAEH-GD------GYPFDGKDGLL-AHAFPPGP------------------GIQ
GDAHFDDDELWSLGKGVVVPTRFGNADGAACHFPFIFEGRSYSACTTDGRSDGLPWCSTT
ANYDTDDRFGFCPSERLYTQDGNADGKPCQFPFIFQGQSYSACTTDGRSDGYRWCATTAN
YDRDKLFGFCPTRADSTVMGGNSAGELCVFPFTFLGKEYSTCTSEGRGDGRLWCATTSNF
DSDKK-WGFCPD-----QGYSLFLVAAHEFGHALGLDH---SS---------------VP
EALMYPMYRFT----EGPPLHKDDVNGI-RHLYG------
>M10_MMP9_O18733_Canis_lupus_familiaris
--------KW--HHND---ITYWI-QNY--S-----------------------EDLPRD
VIDDAFARAFAVWSAVT--PLTF---TRVY-------------------G--PEADII--
--IQFGVREH-GD------GYPFDGKNGLL-AHAFPPGP------------------GIQ
GDAHFDDEELWTLGKGVVVPTHFGNADGAPCHFPFTFEGRSYSACTTDGRSDDTPWCSTT
ADYDTDRRFGFCPSEKLYAQDGNGDGKPCVFPFTFEGRSYSTCTTDGRSDGYRWCSTTAD
YDQDKLYGFCPTRVDSAVTGGNSAGEPCVFPFIFLGKQYSTCTREGRGDGHLWCATTSNF
DRDKK-WGFCPD-----QGYSLFLVAAHEFGHALGLDH---SS---------------VP
EALMYPMYSFT----EGPPLHEDDVRGI-QHLYG------
>M10_MMP13_O18927_Equus_caballus
--------KW--PKMN---LTYRI-VNY--T-----------------------PDLTHS
EVEKAFKKAFKVWSDVT--PLNF---TRLY-------------------N--GTADIM--
--ISFGTKEH-GD------FYPFDGPSGLL-AHAFPPGP------------------NYG
GDAHFDDDETWTSSSK--------------------------------------------
------------------------------------------------------------
------------------------------------------------------------
------------------GYNLFLVAAHEFGHSLGLDH---SK---------------DP
GALMFPIYTYT--GKSHFVLPDDDVQGI-QYLYG------
>M10_MMP2_P08253_Homo_sapiens
--------KW--DKNQ---ITYRI-IGY--T-----------------------PDLDPE
TVDDAFARAFQVWSDVT--PLRF---SRIH-------------------D--GEADIM--
--INFGRWEH-GD------GYPFDGKDGLL-AHAFAPGT------------------GVG
GDSHFDDDELWTLGEGQVVRVKYGNADGEYCKFPFLFNGKEYNSCTDTGRSDGFLWCSTT
YNFEKDGKYGFCPHEALFTMGGNAEGQPCKFPFRFQGTSYDSCTTEGRTDGYRWCGTTED
YDRDKKYGFCPETAMSTV-GGNSEGAPCVFPFTFLGNKYESCTSAGRSDGKMWCATTANY
DDDRK-WGFCPD-----QGYSLFLVAAHEFGHAMGLEH---SQ---------------DP
GALMAPIYTYT----KNFRLSQDDIKGI-QELYG------
>M10_MMP1a_Q9EPL5_Mus_musculus
--------RW--TKTH---LTYSI-LNY--T-----------------------PYLPKA
VVEDAIARAFRVWSDVT--PLTF---QRVF-------------------E--EEGDIV--
--LSFHRGDH-GD------NNPFDGPNYKL-AHTFQPGP------------------GLG
GDVHYDLDETWTNSSE--------------------------------------------
------------------------------------------------------------
------------------------------------------------------------
------------------NFNLFYVTAHELGHSLGLTH---SS---------------DI
GALMFPSYTWY---TEDFVLNQDDINRI-QDLYG------
>M10_MMP1b_Q9EPL6_Mus_musculus
--------RW--TKTH---LTYSI-LNY--T-----------------------PYLSKA
VVEDAIARAFRVWSDVT--PLTF---QRVF-------------------E--EEGDIV--
--LSFHRGDH-GD------LYTFDGSKYHF-AHAFLPGL------------------GLG
GNVHYDLDQKWTDNNE--------------------------------------------
------------------------------------------------------------
------------------------------------------------------------
------------------DFNLFYVTAHELGHSLGLSH---SN---------------DE
EALMFPSYTWS---NKDFVLNQDDINRI-QALYG------
>M10_MMP1_P03956_Homo_sapiens
--------RW--EQTH---LTYRI-ENY--T-----------------------PDLPRA
DVDHAIEKAFQLWSNVT--PLTF---TKVS-------------------E--GQADIM--
--ISFVRGDH-RD------NSPFDGPGGNL-AHAFQPGP------------------GIG
GDAHFDEDERWTNNFR--------------------------------------------
------------------------------------------------------------
------------------------------------------------------------
------------------EYNLHRVAAHELGHSLGLSH---ST---------------DI
GALMYPSYTFS----GDVQLAQDDIDGI-QAIYG------
>M10_MMP8_O70138_Mus_musculus
--------KW--THTN---LTYRI-INH--T-----------------------PQLSRA
EVKTAIEKAFHVWSVAS--PLTF---TEIL-------------------Q--GEADIN--
--IAFVSRDH-GD------NSPFDGPNGIL-AHAFQPGQ------------------GIG
GDAHFDSEETWTQDSK--------------------------------------------
------------------------------------------------------------
------------------------------------------------------------
------------------NYNLFLVAAHEFGHSLGLSH---ST---------------DP
GALMYPNYAYR--EPSTYSLPQDDINGI-QTIYG------
>M10_MMP18_O13065_Xenopus_laevis
--------AW--QKKD---LTYRI-LNF--T-----------------------PDLPQA
DVETAIQRAFKVWSDVT--PLTF---TRIY-------------------N--EVSDIE--
--ISFTAGDH-KD------NSPFDGSGGIL-AHAFQPGN------------------GIG
GDAHFDEDETWTKTSE--------------------------------------------
------------------------------------------------------------
------------------------------------------------------------
------------------IYNLFLVAAHEFGHSLGLSH---ST---------------DQ
GALMYPTYSNT--DPKTFQLPQDDINAI-QYLYG------
