# Supplementary material for: Horizontal transfer of matrix metalloproteinase genes links early animal and microbial evolution
Source: Biol Direct. 2025 Nov 5;20:107. doi: 10.1186/s13062-025-00700-4 (PMC12587646; doi:10.1186/s13062-025-00700-4)
Supplement: Supplementary file 3 — Supplementary Material 3 [file 13062_2025_700_MOESM3_ESM.tree]

(M12_XP_019849967.1_Amphimedon_queenslandica:0.9432481707,(M12_XP_002108461.1_Trichoplax_adhaerens:0.7092746482,(M12_XP_002117333.1_Trichoplax_adhaerens:0.6062484949,(M12_XP_002117331.1_Trichoplax_adhaerens:0.2776853382,M12_RDD38338.1_Trichoplax_sp._H2:0.5199815745)93.3/100:0.1995516831)85/99:0.1787827606)26/88:0.0998593179,(((M12_XP_022536435.1_Astyanax_mexicanus:0.6349421068,((M12_KTG46473.1_Cyprinus_carpio:0.3110317895,M12_XP_026996695.1_Tachysurus_fulvidraco:0.1934726565)58/84:0.0567549315,M12_XP_003974697.1_Takifugu_rubripes:0.2641992946)93.8/84:0.1311160302)88.1/95:0.1454299552,(((((M12_ADI47605.1_Echis_coloratus:0.4880123753,M12_ADI47588.1_Echis_carinatus_sochureki:0.2763175993)83.5/96:0.0684810803,((((M12_ADO21506.1_Bothrops_neuwiedi:0.4998766706,M12_Q8JIR2.1_Protobothrops_flavoviridis:0.2061979898)89.5/93:0.0765211301,M12_ADI47619.1_Echis_coloratus:0.3725725695)58.8/93:0.0685383517,M12_U5PZ28.1_Bothriechis_lateralis:0.2177104820)86.4/93:0.0605116414,M12_Q92043.1_Crotalus_atrox:0.3075123344)99/100:0.1803012510)68.2/91:0.0807824711,((M12_ABQ01138.1_Notechis_scutatus:0.4065413394,M12_ACS74986.1_Philodryas_olfersii:0.1493551274)49.9/95:0.0430244413,M12_AXL95301.1_Spilotes_sulphureus:0.2654410773)94.7/96:0.0902096694)99.7/100:0.2722388903,M12_XP_015683143.1_Protobothrops_mucrosquamatus:0.2455602463)13.3/48:0.0548572259,M12_KFQ29306.1_Merops_nubicus:0.5058531703)77/69:0.0616264351)99.4/100:0.2898480499,(((((M12_VDK17287.1_Anisakis_simplex:0.2167941112,M12_XP_001902078.1_Brugia_malayi:0.2564869198)99.8/100:0.3534424646,(M12_XP_003748441.1_Galendromus_occidentalis:0.4376855158,(M12_KZS19621.1_Daphnia_magna:0.3232104817,M12_XP_015784235.1_Tetranychus_urticae:0.3318233465)42.1/100:0.0980502697)95/100:0.2109462990)99.1/96:0.2648114139,(M12_KXJ15744.1_Exaiptasia_diaphana:0.3274571101,(M12_XP_015769955.1_Acropora_digitifera:0.2923947512,M12_XP_027054560.1_Pocillopora_damicornis:0.1856488510)95.6/100:0.1345903282)97.5/99:0.2064455688)84.8/65:0.0728415387,((M12_PIK46903.1_Apostichopus_japonicus:0.4682165261,M12_NP_999635.2_Strongylocentrotus_purpuratus:0.2996107872)73.4/94:0.1140086173,M12_XP_006821011.1_Saccoglossus_kowalevskii:0.3334190163)97/100:0.1688726323)60.2/62:0.1117567705,(M12_XP_019287762.1_Panthera_pardus:0.6300573829,(((M12_XP_018421920.1_Nanorana_parkeri:0.3669662119,((((((((((M10_OYT93442.1_Burkholderiales_bacterium_PBB3:2.4560006561,(((((M10_KXA91970.1_candidate_division_MSBL1_archaeon_SCGC-AAA259D18:0.8366986751,(((((((M10_OPX79234.1_Methanosaeta_sp._PtaB.Bin039:0.7296068695,M10_OPY51621.1_Methanosaeta_sp._PtaU1.Bin060:0.6469553440)99.4/100:0.7018833756,(M10_WP_116482231.1_Candidatus_Methanoperedenaceae_archaeon:0.7064777355,(M10_ABD40195.1_Methanospirillum_hungatei_JF-1:0.4932703541,M10_KUK61515.1_Methanoculleus_marisnigri:0.6909284412)92.2/100:0.2724845861)90.5/100:0.2804312766)52/67:0.1790505950,M10_PIU59860.1_Candidatus_Bathyarchaeota_archaeon_CG07_land_8_20_14_0_80_47_9:0.7435832794)85.7/81:0.1523445808,(M10_OGZ34484.1_Candidatus_Portnoybacteria_bacterium_RBG_19FT_COMBO_36_7:0.7032523316,M10_OGY29603.1_Candidatus_Woykebacteria_bacterium_RIFCSPHIGHO2_12_FULL_45_10:0.6552553467)99.5/94:0.7155038468)74.9/68:0.0432901128,M10_OYT46569.1_Candidatus_Bathyarchaeota_archaeon_ex4484_40:1.2676727661)72.3/65:0.0488126320,M10_BAI61568.1_Methanocella_paludicola_SANAE:0.7166334829)85/68:0.1014868290,((M10_PIU21416.1_Candidatus_Diapherotrites_archaeon_CG08_land_8_20_14_0_20_34_12:0.7970937709,M10_PIU21847.1_Candidatus_Diapherotrites_archaeon_CG08_land_8_20_14_0_20_34_12:0.4503181404)99.8/100:0.7113446879,(M10_PIN90024.1_Candidatus_Pacearchaeota_archaeon_CG10_big_fil_rev_8_21_14_0_10_32_14:0.7166246414,((M10_EIJ66178.1_Candidatus_Nitrosopumilus_salaria_BD31:0.8718387363,M10_WP_014962697.1_Nitrosopumilus:0.5186830945)85.2/86:0.1676726423,(M10_RLJ01943.1_Candidatus_Aenigmarchaeota_archaeon:0.4096890244,M10_PIO05841.1_Candidatus_Micrarchaeota_archaeon_CG08_land_8_20_14_0_20_59_11:0.4518858729)65.5/86:0.1335061801)40.4/82:0.1734947152)44.2/82:0.1274164778)91.7/98:0.1971161461)69.1/66:0.1865728738)94.3/93:0.3938007981,((M10_KJR42179.1_Candidatus_Magnetoovum_chiemensis:0.3304630308,M10_KXJ39949.1_Methylothermaceae_bacteria_B42:1.8360821402)94.8/99:0.6033690361,M10_WP_015325716.1_Methanomethylovorans_hollandica:1.4442591335)73/79:0.2233888150)78.7/80:0.1583140457,(M10_EQC47021.1_Bacteriovorax_sp._BSW11_IV:0.7271711511,M10_OFZ45660.1_Bdellovibrionales_bacterium_RIFOXYC1_FULL_39_130:0.7694730543)97.5/99:0.5560725447)14.7/62:0.0601895232,M10_PCH53790.1_Verrucomicrobiales_bacterium:1.8653440214)56.5/70:0.1540636070,(M10_OJY29810.1_Myxococcales_bacterium_68-20:0.5298530883,(M10_AKT41882.1_Chondromyces_crocatus:0.8593272320,M10_AKV01615.1_Labilithrix_luteola:0.6987949287)81.9/100:0.2136766247)98.4/92:0.7169555102)82.4/87:0.3264687948)84.8/83:0.3356064911,(M10_OMP04199.1_Corchorus_olitorius:0.6320579307,(((M10_XP_002993302.2_Selaginella_moellendorffii:0.7799021978,M10_4MMP_Q8GWW6_Arabidopsis_thaliana:0.2214028606)84.5/98:0.1474140584,M10_1MMP_O23507_Arabidopsis_thaliana:0.2153497628)97.1/98:0.2674886482,(M10_5MMP_Q9ZUJ5_Arabidopsis_thaliana:0.3559899656,(M10_2MMP_O04529_Arabidopsis_thaliana:0.1195707110,M10_3MMP_Q5XF51_Arabidopsis_thaliana:0.1642588906)46.8/98:0.0703352120)92.8/99:0.2385167658)90.9/94:0.2714678444)89.6/93:0.2678233779)76.4/60:0.0841556110,(M10_ADX74125.1_Pseudarthrobacter_phenanthrenivorans_Sphe3:0.8925478250,M10_AEL28190.1_Cyclobacterium_marinum_DSM_745:0.6554127616)81.7/90:0.2951766699)76.5/74:0.0972425989,((((M10_WP_052043498.1_Prochlorococcus_marinus:1.5797970086,M10_WP_110152651.1_Nostoc_sp._3335mG:0.9317037698)80.1/87:0.5287390236,((((((M10_WP_015197868.1_Calothrix_sp._PCC_6303:1.7573312832,M10_CCQ49285.1_Crocosphaera_watsonii_WH_8502:0.6610847145)33/66:0.1367448037,(M10_WP_094328969.1_Nostoc_sp._'Peltigera_membranacea_cyanobiont'_213:0.8366525974,M10_WP_015193771.1_Stanieria_cyanosphaera:0.7181012453)91.9/86:0.3514967617)89.7/43:0.2069911659,M10_WP_088892854.1_Leptolyngbya_ohadii:0.7639517817)11.3/27:0.0683585090,M10_WP_099703085.1_Chroococcales_cyanobacterium_IPPAS_B-1203:0.9189426088)83.7/41:0.0990491134,((M10_WP_075507002.1_Prochlorococcus_marinus:1.0170884164,M10_WP_011129157.1_Parasynechococcus_marenigrum:0.9876678954)87.6/100:0.3156471895,(M10_WP_081215605.1_Prochlorococcus_marinus:0.9605070473,(M10_WP_011824597.1_Prochlorococcus_marinus:0.6857258888,M10_WP_011935326.1_Synechococcus_sp._RCC307:0.8545276669)56.8/94:0.1359774800)100/100:1.3027592958)85.7/71:0.2412430057)89.4/85:0.1980585243,M10_WP_006458592.1_Synechococcus_sp._PCC_7335:1.1344028957)74.3/31:0.0584584551)85/92:0.1640374290,((((((M10_WP_011610001.1_Trichodesmium_erythraeum:0.6640912124,M10_WP_049802852.1_Gloeothece_verrucosa:0.9138722478)52.5/95:0.0598632334,M10_WP_019504584.1_Pleurocapsa_sp._PCC_7319:1.1080012018)96.1/95:0.2779929637,M10_TAD79107.1_Oscillatoriales_cyanobacterium:0.5834934219)17.6/46:0.0738714493,(M10_WP_081694397.1_Planktothrix_sp.:0.7158982427,M10_WP_017715266.1_Oscillatoria_sp._PCC_10802:0.4099234274)58/88:0.0824123514)86.7/78:0.2247040896,M10_PSN76576.1_filamentous_cyanobacterium_CCP4:0.4996925202)92.4/98:0.2757699461,M10_TAG94022.1_Oscillatoriales_cyanobacterium:1.0094792917)90.8/99:0.2793330012)97.6/100:0.5018236844,M10_WP_096646557.1_Calothrix_brevissima:0.9564400050)92.5/98:0.3650229137)98.7/76:0.3860181050,(((((M10_CDJ82693.1_Haemonchus_contortus:1.1555296028,M10_AAR11447.1_Globodera_rostochiensis:1.0381355362)95.3/97:0.5869385592,(((M10_GBG24632.1_Hondaea_fermentalgiana:0.7300667400,M10_XP_009035104.1_Aureococcus_anophagefferens:1.0243077007)78/95:0.1905925643,M10_GBG32650.1_Hondaea_fermentalgiana:0.8816601724)76.8/94:0.1631169720,M10_KXZ51823.1_Gonium_pectorale:0.6072341561)99.7/99:0.8728396782)15.7/57:0.1334597761,M10_PAV64703.1_Diploscapter_pachys:1.6551656252)76.2/62:0.0880625326,M10_CEF66012.1_Strongyloides_ratti:0.9036569957)75/61:0.0997728694,((M10_MMP21_A0A0N9E2K8_Danio_rerio:0.7600247011,M10_A0A1S3J2Q3_Lingula_unguis:1.1066914810)95.6/95:0.4446217967,(M10_MMP17_Q9R0S3_Mus_musculus:0.4820801029,(M10_XP_015666043.1_Protobothrops_mucrosquamatus:0.4823273015,M10_MMP25_Q3U435_Mus_musculus:0.2634857580)26.7/90:0.0562398224)94.5/100:0.2675805427)74.3/80:0.0609205032)84.4/73:0.0941096647)60/43:0.0803668314,(((M10_PZM81486.1_Candidatus_Melainabacteria_bacterium:2.1320286440,M10_AAM07340.1_Methanosarcina_acetivorans_C2A:1.1870866572)98.2/97:1.3468867620,M10_ODM96444.1_Orchesella_cincta:1.0399838737)52.6/64:0.2303286698,(((((((M10_EWC48010.1_Drechslerella_stenobrocha_248:2.3074800633,M10_MMP20_O18767_Bos_taurus:0.3432062795)29.6/59:0.0780412025,M10_MMP27_Q9GKE1_Tupaia_belangeri:0.4507725947)78.6/60:0.0857838298,((((M10_MMP9_P14780_Homo_sapiens:0.0615541749,M10_MMP9_O18733_Canis_lupus_familiaris:0.1126564517)100/100:0.3268455853,M10_MMP2_P08253_Homo_sapiens:0.2084292677)97.4/100:0.2053221358,M10_MMP13_O18927_Equus_caballus:0.2902056885)82.9/97:0.0996192003,(((M10_MMP1a_Q9EPL5_Mus_musculus:0.0361953347,M10_MMP1b_Q9EPL6_Mus_musculus:0.1970301297)100/100:0.3968848910,M10_MMP1_P03956_Homo_sapiens:0.2251343517)92.6/95:0.1183632060,(M10_MMP8_O70138_Mus_musculus:0.3052418299,M10_MMP18_O13065_Xenopus_laevis:0.2555879811)75.4/88:0.0364666844)93.5/88:0.1125908936)78.3/80:0.0488728983)56.6/56:0.0523299711,(M10_MMP3_P03957_Rattus_norvegicus:0.1707593462,M10_MMP10_O55123_Mus_musculus:0.1118943273)99.7/100:0.2913247305)74.1/58:0.0800883763,M10_MMP7_P09237_Homo_sapiens:0.5870322042)76.8/64:0.0513642049,(M10_MMP26_Q9NRE1_Homo_sapiens:0.6971544728,M10_MMP12_P34960_Mus_musculus:0.3335182755)66.4/79:0.1145334238)94.2/64:0.1466658438,((M10_MMP15_O54732_Mus_musculus:0.2816140399,M10_MMP14_P50281_Homo_sapiens:0.2334085530)28.5/78:0.1039234247,(M10_MMP24_Q99PW6_Rattus_norvegicus:0.0586035705,M10_MMP16_O35548_Rattus_norvegicus:0.1513369741)87.4/100:0.0873256580)100/100:0.4090754404)77.6/58:0.1050998849)46.7/40:0.0496551842)79.5/52:0.0761988694,((M10_MMP23B_O75900_Homo_sapiens:0.9865712713,(M10_MMP28_Q9H239_Homo_sapiens:0.7559571880,M10_MMP19_Q99542_Homo_sapiens:0.5946784017)81.5/100:0.1260812525)56.7/75:0.1401141479,M10_MMP11_P24347_Homo_sapiens:0.6451583762)80/55:0.0836898054)83.8/54:0.2513152233,M10_BAT62455.1_Osedax_japonicus:0.7674193330)46.9/90:0.2521068449,M10_BAT62447.1_Osedax_japonicus:0.8827951857)90.4/95:0.9138410777,M10_PIK50624.1_Apostichopus_japonicus:0.3623388311)100/100:2.8430110655)14.9/24:0.1136006212,M12_XP_026855782.1_Electrophorus_electricus:0.3922143365)93.1/49:0.1229731716,M12_EDM11776.1_Rattus_norvegicus:0.3785825249)58.6/58:0.0774440122)72.6/60:0.1464360905)94.6/82:0.1919078447)92.4/89:0.1621165613);
