# Supplementary material for: Horizontal transfer of matrix metalloproteinase genes links early animal and microbial evolution
Source: Biol Direct. 2025 Nov 5;20:107. doi: 10.1186/s13062-025-00700-4 (PMC12587646; doi:10.1186/s13062-025-00700-4)
Supplement: Supplementary file 4 — Supplementary Material 4 [file 13062_2025_700_MOESM4_ESM.phy]

41 244
WP_011499923.1_Methanococcoides_burtonii -MKIKITILSILLLCTLIIPAHGFLGEKEY--PRFFDEPWDHSPITVYIDDVNTPPHYSHTYRKAIVDATEYWETGGNGKLYYEPDFEIID-SPDADIYVMWVETMEEVTGAEDGVAGYCRPEISAGRFIRASIVLEVGDKRGLSWQQYGDANMEQIAIHELGHALGLDHSNDKKDIMYPSYEQRDNVNPLLLEKTYPIIIAIVLIAIGVLGYLGTGWLRYHKKIKSLEDKHIKK---------
WP_048193470.1_Methanococcoides_methylutens -MNTRQIIIIALLIIALVIPGSSLLGEKEY--PKFLEEPWDHSPITVYIDEQNTPPHYSPSYQPTVIRALQYWEKGGNGKLSYNPVFELAN-TSDADIYIMWVENMEEVTGAEEGVAGFCRPMIANGRYVHADIVLEVGDYKGYSWQQYGDDNMEQLVTHELGHALGLGHSNDIRDIMYPTYEQRENLNPLLVQTTYPLIVISILIAIGISGYLGVGWLRYHKRRKRLENELLKEMK-------
WP_048204421.1_Methanococcoides_methylutens -MNTRTAVITALLIITIVTPGSALLGEKEY--PKFLEEPWDHSPITVYIDEQNIPPHYSPTYPATVVSAMEYWENGGNGKLSYTPVFELVN-TSDADIYIMWVENMEEVTGAEEGVAGFCRPMIANGRYVHADIVLEVGDYRGFSWQQYGDANMEQLVTHELGHALGLGHSNDPRDIMYPTYEQRENINPLLVETTYPLIIIAVLIAIGISGYLGVGWLRYHKRRQKLEDKLLKK---------
WP_091690825.1_Methanococcoides_vulcani -MNIRTTIITILLIIALVTPGSALLGEKEY--PKFLEEPWDHSPITVYIDEQNTPPHYSPSYPATVVNAMEYWEKGGNGKLSYTPVFELVN-TSDADIYIMWVENMEKVTGAEEGVAGFCRPMIANGRYVHADIVLEVGDYRGFSWQQYGDANMEQLVTHELGHALGLGHSNDIRDIMYPTYGQRENLNPLLVETTYPLIVITILIAIGISGYLGIGWLRYHKKRQRLENELLKEMK-------
WP_013899163.1_Methanosalsum_zhilinae -------MIFLALLMISSMQAVYAADE-EF--PKILDQPWDHSPITVYIDDINVPDEYSPSYREQVETALRYWEEGGNGQLSYNPEFEIVN-DPQADIRIRWVKNLQEYENVEDGVAGIARPRISGNRFVYVEIVLETGNYQGFAWRQYGDANMLTVAKHEIGHALGLGHSNDPGDIMYPTYKQREDINPLLVRDTLPLVIGSIFMILIITGFLATGWYRHRKQREQLEREYIQQNEE------
AEH61727.1_Methanosalsum_zhilinae_DSM_4017 -------MIFLALLMISSMQAVYAADEE-F--PKILDQPWDHSPITVYIDDINVPDEYSPSYREQVETALRYWEEGGNGQLSYNPEFEIVN-DPQADIRIRWVKNLQEYENVEDGVAGIARPRISGNRFVYVEIVLETGNYQGFAWRQYGDANMLTVAKHEIGHALGLGHSNDPGDIMYPTYKQREDINPLLVRDTLPLVIGSIFMILIITGFLATGWYRHRKQREQLEREYIQQNEE------
WP_013195212.1_Methanohalobium_evestigatum --MEKLILILATVLILVAFILPTSAGGENS--PGISDNPWDHSPITVYINDENVPEHYSPTYYKQIEKAVEYWDEGGNGHLNFDPDFKFVESSEGADINVKWVENLEEVEKAPDGVAGYCRPYVIDGKYVRADIVLEVGNYQGYSWQQYGDANMYAIAKHEFGHALGLGHSDDRNDIMYPEYEMRDNINPLLLEKTRPYLFIISGAVMAVLLFLGISWKRHKKTRESIEKEVFDDWDIDEYGKN
ADE37354.1_Methanohalophilus_mahii_DSM_5219 ---MKKPAKKILFVLLAIMILFTGTSLANI--EKISDDPWEHSPITVYIDDKDTPEHYSPTYREQVEIALDYWEKGGNGALSYQPVFRIID-NPDADINVRWVENLEKVEGADEGVAGYCRPTITGNKYLHAEIVLEVGNYQGFSWVQYGDANMQEVSKHEVGHALGLGHSTDRSDIMYPSYEQRDNINPLLLKSTLPYLIGALIVIVTIIGYHGIGWRKMRKQRKQIEKDVFESKK-------
WP_013038296.1_Methanohalophilus_mahii ---MKKPAKKILFVLLAIMILFTGTSLANI--EKISDDPWEHSPITVYIDDKDTPEHYSPTYREQVEIALDYWEKGGNGALSYQPVFRIID-NPDADINVRWVENLEKVEGADEGVAGYCRPTITGNKYLHAEIVLEVGNYQGFSWVQYGDANMQEVSKHEVGHALGLGHSTDRSDIMYPSYEQRDNINPLLLKSTLPYLIGALIVIVTIIGYHGIGWRKMRKQRKQIEKDVFESKK-------
WP_072561241.1_Methanohalophilus_halophilus ---MKKPAKKILFVLLAVMISFTGTSLADI--EKISDKPWDHSPITVYIDDKEAPEHYSPTYREQVEIALDYWEKGGNGALSYQPVFKIID-SPDADINVRWVENLEKVEGAGEGVAGYCRPTIVGNKYLHAEIVLEVGNYQGFSWVQYGDANMQEVAKHEIGHALGLGHSTDRGDIMYPSYEQRDNINPLLLKSTFPYLIGAIIVIVTIIGYHGIGWRKMRKQRKKIEKEVFEGKK-------
WP_072361644.1_Methanohalophilus_portucalensis ---MKKPARKILFVLLAVMIFFTSTSLADI--EKISDRPWDHSPITVYIDDKDTPEHYSPTYREQVEIALKYWEKGGNGALSYQPVFKIID-DPDADINVRWVENLEKVEGAGEGVAGYCRPTIVGNKYLHAEIVLEAGNYQGFSWVQYGDANMQEVSKHEIGHALGLGHSTDRGDIMYPSYEQRDNINPLLLKSTFPYLIGAIILIVTIIGYHGIGWRKMRKQRKQIEKEVFEGKK-------
WP_123136304.1_Methanohalophilus_sp_RSK ---MKIPARKILFVLLAVMIFFTGTSLADI--EKISDKPWDHSPITVYIDDKDTPQHYSPTYREQVEIALDYWEKGGNEALSYQPVFKVID-DPDADINVRWVENLEKVEGAGEGVAGYCRPTIVGNKYLHAEIVLEVGNYQGFSWVQYGDANMQEVSKHEIGHALGLGHSTDRGDIMYPSYEQRDNINPLLLKSTFPYLIGAIILIVTIIGYHGIGWRKMRKQRKQIEKEVFEGKK-------
WP_082090465.1_Methanosarcina_sp_MTP4 -----MKLLRITLLLLLVLSLTPAACAYSY--ERILDEPWDHSPITVFIDDENVPLHYSPTYYTQVEKSLEYWEEGGNGKLAYTPVFEFTN-SEKADIRIRWVENLENIEGAPAGVAGYAKPHLVNGRFVRVDIVLEVGNYQGRGWRQYGDGTMLAISKHELGHALGLGHSDDPRDIMYPEYELRDDVNPLLLSKYASLLRTGALAALVALLFIGISWRSSRKKRKKLEDKYLK----------
OEU43795.1_Methanosarcina_sp_Ant1 --MYGIILFFVLLLIVLVLPILSTASELNP--ERLSDQPWDHSPITVYIDNKSLPLHYSPTYYTQIEAALEYWGEGGNGKLNYTPVFEIVD-SENADIRIRWVENLENVEGAPSGVAGYASPRIADGRFVRVDIVLEAGNYQGKSWVQYGDATILSIVKHELGHALGLGHSSDRRDIMYPEYEQRDNINPIMLSKYGPLLRAAAFVALVLLLTLGVSWQRSRKKRKTLEDKYFK----------
AAM07340.1_Methanosarcina_acetivorans_C2A --------------------MSSPAAGEDQ--EKILDKPWDHSPITVYIDDSNTPLHYSTTYYEQIEKALAYWENGGNGNLEYSPVFEVID-SEDADIRIRWVENLENVEGAPSGVAGYAKPSISGDRFEEVDIVLEVGNYQGRGWRQYGDATMFTIAKHELGHALGLGHSNDRGDIMYPEYELRDNVNPILLSKYGPILRVAGLVALVVLIFLGISWQYSRRKRKKLEDKYFK----------
WP_082093109.1_Methanosarcina_siciliae --------------------MSSPAAGEDP--EKILDKPWDHSPITVYIDDSNTPLHYSTTYYEQIEKALEYWENGGNGNLDYSPVFEVID-SEDADIRIKWVENLETVEGAPSGVAGYAKPSISGDHFEKVDIVLEVGNYQGRGWRQYSDATMFTIAKHELGHALGLGHSNDRGDIMYPEYELRDNVNPLLLSKYGPILRVAGLVALVVLLFLGISWQYSRRKRKKLEDKYFK----------
WP_048124635.1_Methanosarcina_lacustris --------------MVLFLPA--AASGASS--EKILDNPWDHSPITVYIDDKNTPSHYSPTYYEQIEKALKYWGEGGNGNLEYSPVFEIVD-SKDADIRIRWVENLESVEGAPSGVAGYARPSVSGNHFVGVDIVLEVGNYQGRGWMQYGDATMLTIAKHELGHALGLGHSNDRGDIMYPEYELRDNVNPILLSKYGTLLRVAGFVALAIILFLGVSWQYSRKKRKKLEDKYFK----------
WP_082107900.1_Methanosarcina_sp_2HA1B4 --MHGIILSVVLLLVVLFLPAVFPASGASS--EKILDNPWNHSPITVYIDDKNTPLHYSPTYYEQIEKALEYWEEGGNGNLEYSPVFEIVD-SEEADIRIMWVENLESVAGAPSGVAGYAKPSISGDRFVGVDIVLEVGNYQGRGWRQYGDATMLTIAKHELGHALGLGHSNDRGDIMYPEYELRDNVNPILLNKYGTLLRVAGFIALAILLLLGVSWQYSRKKREKLEDEYFK----------
AKB20672.1_Methanosarcina_sp_WH1 ----------------MVLPAVLPVSGASS--EKILEKPWNHSPITVYVDDKNIPPHYSPTYYEQIEKALEYWEEGGNGNLEYSPVFEIVD-SEDADIKIMWVENLENVAGAPSGVAGYAKPSVSGDRFVEVDIVLEVGNYQGRGWRQYGDATMLTIAKHELGHALGLGHSNDRGDIMYPEYELRDNVNPILLSKYGTLLRAAGFIALAILLFLGVSWQYSRKKRKKLEDKYFK----------
AKB60370.1_Methanosarcina_mazei_SarPi KKINLIILSFVLLLIVFLIPAVSAESGEVP--EKILDKPWDHSPITVYIDDKNTPSRYSPTYYEQVEKALEYWEEGGNGNLNYTPVFEIVD-SENADIKIRWVENLEKVEDAPSGVAGYAKPRISGDRFIEVEIVLEVGNYQGRSWRQYGDSTMLSISKHELGHALGLGHSDNPRDIMYPKYEMRDNINPILWSRYGGLIRAAIFLALAVLLFLGISWQKSRRKRKKLEDEYFKE---------
WP_048137094.1_Methanosarcina_horonobensis ------MTLSFVLLTVVFIPAVSAVSGTGS--EKILDNPWDHSPITVYIDDENTPLHYSPTYYEQIEKALKYWEEGGNGNLDYTPVFEIVD-SEEADIRIRWIENLESIEGAPSGVAGYAKPRISGDRFVKVDMVLEVGNYQGRGWRQYGDSTMLTISKHELGHALGLGHSNNPRDIMYPEYEMRDNINPILLSKYGSLLRAAGFLALIVLLFLGISWQYSRRKRKKLEDECFNEET-------
WP_011305727.1_Methanosarcina_barkeri --MYRVRFSFMLLLMVLILPTVSAVSEANP--EKILDYPWDHSPITVYIDDSNVPEHYSPSYYAQIEKAMEYWEEGGNGNLEFTPVFKLVD-SKEADIRIKWVENLENVEGAPQGVAGYASPRVSDGRFVRVDIVLEVGNYQGRAWYQYGDATMLSIAKHEFGHALGLGHSSNRKDIMYPEYEQREDINPLLLSKYGPILQMAALAALVVLLSLGVSWLRSRKKRKKLENKYFK----------
WP_048123013.1_Methanosarcina_vacuolata --MYRVRFSFMLLLMVLILPTVSAASETNP--ERILDYPWDHSPITVYIDDSNVPEHYSPTYYAQIEKAMKYWEEGGNGNLEFTPVFKLVD-SKEADIRIKWVENLEIVEGAPPGVAGYASPMVSDGRYVKVDIVLEVGNYQGKAWRQYGDGTMLSVAKHEFGHALGLGHSSNRRDIMYPEYEQREDLNPLLLSKYGPILRMAALAAFAVLLYLGVSWQRSRKKRKKLEDKYFK----------
WP_128506218.1_Methanosarcina_sp_MSH10X1 ------MLLFMLLLMVPVSYTVSAASKANQ--EMILDYPWDHSPITVYIDDSNVPEHYSPTYYTQIEKAMEYWEKGGNGNLKYKPVFEPVD-SKDADIRVRWVENLENVEGAPSGVAGYASPTISREQFVRVDIVLEVGNFKGRAWRQYGDATMLSIAKHEFGHALGLGHSSDRRDIMYPNYELRDNINPLLLSKYRPLLRVAGFAALAVFLYLGVSWQHSRKKRKRLEDKYFK----------
WP_048167337.1_Methanosarcina_thermophila --MYGIKLFFVLLLIVPILPAVSAASNSNQ--ERILDYPWDHSPITVYIDNTNVPEHYSPTYYTQIEKAMEYWEKGGNGKLKYKPVFEFAD-SKDADIRVKWVENLEAVEGAPSGVAGYASPTVSNGRFVRVDIVLEVGNYKGKAWRQYGDATMLSIAKHEFGHALGLGHSNNRRDIMYPEYELRDNINPLLLSKYGNVLRLAGFAALAVLLYLGISWLHSRKKRKILEEKYLK----------
OEU42724.1_Methanosarcina_sp_Ant1 ------------MLPVLILPIASAASEFSY--PRTLDHPWDHSPITVYIDNKSVPPHYSPSYYTQIEKALEYWEGGGNGKLNYTPVFEIVD-SEKADIRIRWVENLERNASAPSGVAGYTTPWIDNGRFVRVDMLLGIGDYQGTEWIRYDDETMLVLAKHELGHALGLEHSNDKQDIMYPDYKQKDNVNSLM-SEYGSLLLVAAYAVLAIIVFFAVSRLLMKKKDKRLR---------------
WP_128502743.1_Methanosarcina_sp_MSH10X1 --------------MALVLPLASAASEPDY--PRILGHPWDHSPITVYIDNKTVPPHYSPTYYAQVQKALNYWEEGGNGKLEYTPVFKLVG-SEKADIRIKWVEDLQKEQGAPEGVAGVAIPFVTNGRFIRVDIMLGVGNYQWTKWVPYSDSAMLAISKHELGHALGLNHSSDKQDIMYPKNEQIDNTNPVL-SKYGSLLLIVAYATLAIIVFLSVYWLLSRKR--------------------
WP_011308136.1_Methanosarcina_barkeri ------------MLTALILPITPAASEFNY--PRILDHPWDHSPITVYIDNKSVPPHYSPTYYTQVQKSLNYWEEGGNGKLDYTPVFKIVD-SEKADIRIRWVEDLQKEQGVPSGVAGDAIPYSVNGRFIRVDITLGVGFSQWGEWVPYTDTAMFAIAKHELGHALGLDHSNDKQDIMYPTNEQINNTNSIL-SKYGSLLLFVIYAILAIAVFLSVSYILGRIAK-------------------
WP_084626226.1_Methanosarcina_vacuolata ------------MLTVLILPIAQAASEFNY--PKILDNPWDHSPITVYIDNKSVPPHYSPTYYTQVQKALNYWAEGGNGKLDYTPVFKIVD-SEKADIKIRWVEDLQKEQDVPPGVAGDAIPYIIDGRFIRIDITLGVGFSQWGEWVPYTDTAMLAIAKHELGHALGLDHSNDKQDIMYPTNEQINNTSPIL-SKYGSFLLFAIYAILAIAVFLSVSYILGRVAK-------------------
AKB57830.1_Methanosarcina_barkeri_227 NSMHGIKLLFLLLLTVLILPIAPAASEFNY--PRIVDHPWDHSPITIYIDNKSVPPHYSPTYYTQVQKALNYWAEGGNGRLDYTPVFKIVD-SEKADIRIRWVEDLQKEQGVPPRVAGDAIPYIVNGRFIRVDITLGVGFSQWGKWVPYSDTAMLAIAKHELGHALGLDHSNDKQDIMYPTNEQINNTNPIL-SKYGSLLLFAIYAILAIAVFLSVSYILGRVAK-------------------
PAV13184.1_Methanosarcina_spelaei --MSGVRLLFLLLLMVLILPVDPAASEFNY--PRILDHPWDHSPITVYIDNKSVPPHYSPTYYTQVQKALNYWAEGGNGKLDYTPVFEIVD-SEKADIRIRWVENLQKDQGVPPEVAGATVPLIVNGRYIRADIMLGVGYSQWGEWIPYSDTAMLAIAKHELGHALGLNHSNDKQDIMYPTNEQIDNANPIL-DKYGSFLLFAVYAVLAIAVFLSVSYVLGRIAK-------------------
WP_080942392.1_Methanosarcina_barkeri ------------MLMVLILPVHPAVSEFNY--PRILDNPWDHSPITVYIDNKSVPPHYSPTYYTQVQKALNYWAEGGNGKLDYTPVFAIVD-SEKADIRIRWVENLQKDQGVPPKVAGVTVPLIVNGRFIRVDVMLGVGYSQWGEWVPYSDTAMLAIAKHELGHALGLNHSNDKQDIMYPSNEQINNTNPIL-SKYGSFLLFAVYAILAIVVFLSVSYVLGRIAK-------------------
OPY20306.1_Methanomethylovorans_sp_PtaU1_Bin093 CPAFIGSLFVVCFFTSVAVHGVYAMEDNAY--PALTTIPWDHSPITVYIDNVNVPEHYSPTYKEQVEYAMAYWEKGGNGHLAYEPEFRLVDSESEADIYIVWVENLEKDAGVENGVAGFARPYEVNGKYMRVNIVLEVGNYEGHAWKQYGDANMRELAKHELGHALGLGHSTDRRDIMYPTYDQKDNIDPLLVERTRPFIYAAVIVSAITVSLSVISWLRYRGKRRSIEDKFLGGKHGRS----
WP_015323622.1_Methanomethylovorans_hollandica FPAIIGYLFFVCFLSPLTFQGVYAMEDDTY--PALNTNPWGHSPITVYIDTINVPEHYSPTYNEQVEVAMAYWEKGGNGRLAYNPEFSPVDSGSEADIYIIWVENLEKDAGVENGVAGFARPHEVNGKYVRVDIVMEVGNYEGYAWKQYGNTNMRELAKHELGHALGLGHSKDRRDIMYPTYDQKDNIDPLLVERTRPFIYVAVAASIILVSFSGINWLRYRRKRRSLEGNLLEGKDGRP----
SDG11940.1_Methanolobus_vulcani -MSRTNLIIKVLIVIVLLALAFEGMRHTDYNEPAIVSQPWDHSPITVYIDDTDVPEHYSPSYKEDVLSALEYWEKGGNGQLGFQPEFQIVD-TDNADILIMWVDNLEKDAGSANGIAGFTRPYIVSGKFERVDIVLEAGNYEGYAWRQYGDSSMEDIAAHEIGHALGLGHSDDRSDIMYPKYDRRDNLDPLLFNSTRYVLLALLIGAVFIVSYHGTGWLRYRKQRRKLEKDVFSDPDGESKNE-
ETA68214.1_Methanolobus_tindarius_DSM_2278 -MSRTNLIIKILIVTVLLALAFEGMRHTDYNEPVIASQPWDHSPITVYIDDTDLPEHYSPSYREDVLNALAYWENGGNGQLDFQPEFQVVE-VDNADILIMWVDNLEKDAGSANGIAGFTRPYIANGQYERVDIVLETGNYEGYAWRQYGDSSMEDIAAHELGHALGLGHSDDRNDIMYPKYDRSENLNPLLFNSTRYLLLALLIGAAILVSYHGTGWLRYKKQRKKLEDDVFKDTGGEEKNE-
WP_023845349.1_Methanolobus_tindarius -MSRTNLIIKILIVTVLLALAFEGMRHTDYNEPVIASQPWDHSPITVYIDDTDLPEHYSPSYREDVLNALAYWENGGNGQLDFQPEFQVVE-VDNADILIMWVDNLEKDAGSANGIAGFTRPYIANGQYERVDIVLETGNYEGYAWRQYGDSSMEDIAAHELGHALGLGHSDDRNDIMYPKYDRSENLNPLLFNSTRYLLLALLIGAAILVSYHGTGWLRYKKQRKKLEDDVFKDTGGEEKNE-
SFM68845.1_Methanolobus_profundi -MTRTNRIIIALIILIALSFAFEGMKHSETEDSIILSEPWDHSPITVYIDDKDVPEHYSPSYREDVEKALEYWESGGNGQLTYEADFEIVD-VDNADILVMWVDNLEEDAGVDNGVAGFARPYIVNGRFERIDIVLETGNYQGYSWVQYGDIAMKDIATHELGHALGLGHSSDRDDIMYPTYDRRENLNPLLLHSTWPVLLLLIIAAVTIISYHGTGWLHYRKKRKNLEDDIFSDMNEEERNE-
WP_094227498.1_Methanolobus_psychrotolerans --MKRIIIAMIILIAIAFASESQRHSDSEE--SILNPKPWDHSPITVYIDDTNVPEHYSPSYRTDVENALKYWETGGNGQLGYQAIFEIVD-VDYADILVMWVDNLEKDAGVENGVAGFARPYEVNGRFERVDIVLETGNFKGYSWVQYGDNTMQNIATHELGHALGLGHSNNRNDIMYPTYDRKEEINPLLLQSTWPLLLLIAIAALIVISYHGTGWLHYKKKRKDLEKEVFSDDKDER----
KXS42999.1_Methanolobus_sp_T82_4 MPYKKLKTAVLIGLILIFFTTIFAPGSTDY--PKLNPMPWDNTTITVYIDDENVPEHYSPSYRTQVESALEYWSNGGNGQLEYTPEFVIVE-EDDADILIMWVENLEEDAGVQDGVAGYAKPYVINGRYERVEIVLEVGNYQGYSWRQYGDTTMRDLARHEIGHALGLGHSNDRGDIMYPSYDQKLEADPLLLESTRPYLIAGMIIASSIILYYGIGWIHSRKRREKLEEEIFGDQDDEG----
WP_015053499.1_Methanolobus_psychrophilus MPANKRRRVLFAILALLLIAALFSPSEKVY--PLLNPDPWENIPITVYIDDRNVPAHYSPSYRVQVERALEYWSNGGNGKLGYTPEFEIVE-EDNADILIMWVENLQKDAGVPEGVAGFARPYEVNGRYERVEIVLEVGNYQGYSWRQYGDANMREIAKHEIGHALGLGHSNDRKDIMFPTYDQKDDINPLLVQKTLPLIITGILLGLTLVFYHGGGWLHSRKKREKLEEEILGRKEK------
