# Supplementary material for: Horizontal transfer of matrix metalloproteinase genes links early animal and microbial evolution
Source: Biol Direct. 2025 Nov 5;20:107. doi: 10.1186/s13062-025-00700-4 (PMC12587646; doi:10.1186/s13062-025-00700-4)
Supplement: Supplementary file 5 — Supplementary Material 5 [file 13062_2025_700_MOESM5_ESM.tree]

(AAM07340.1_Methanosarcina_acetivorans_C2A:0.019193,WP_082093109.1_Methanosarcina_siciliae:0.035724,((WP_048124635.1_Methanosarcina_lacustris:0.065186,(WP_082107900.1_Methanosarcina_sp_2HA1B4:0.035073,AKB20672.1_Methanosarcina_sp_WH1:0.06552)0.91:0.024382)0.92:0.026201,((WP_048137094.1_Methanosarcina_horonobensis:0.10667,AKB60370.1_Methanosarcina_mazei_SarPi:0.135569)1:0.070353,(WP_082090465.1_Methanosarcina_sp_MTP4:0.299079,((OEU43795.1_Methanosarcina_sp_Ant1:0.120021,(OEU42724.1_Methanosarcina_sp_Ant1:0.220705,(WP_128502743.1_Methanosarcina_sp_MSH10X1:0.138715,((WP_080942392.1_Methanosarcina_barkeri:0.036464,PAV13184.1_Methanosarcina_spelaei:0.055619)1:0.050722,(WP_011308136.1_Methanosarcina_barkeri:0.049726,(WP_084626226.1_Methanosarcina_vacuolata:0.053184,AKB57830.1_Methanosarcina_barkeri_227:0.032943)0.66:0.009299)1:0.038601)1:0.1035)1:0.137252)1:0.239104)0.78:0.04861,(((WP_128506218.1_Methanosarcina_sp_MSH10X1:0.076862,WP_048167337.1_Methanosarcina_thermophila:0.105918)1:0.062884,(WP_048123013.1_Methanosarcina_vacuolata:0.052948,WP_011305727.1_Methanosarcina_barkeri:0.049607)1:0.089853)0.9:0.039988,(WP_013195212.1_Methanohalobium_evestigatum:0.384553,((((WP_048204421.1_Methanococcoides_methylutens:0.030002,(WP_091690825.1_Methanococcoides_vulcani:0.028567,WP_048193470.1_Methanococcoides_methylutens:0.082614)1:0.049127)1:0.182056,WP_011499923.1_Methanococcoides_burtonii:0.258058)1:0.281149,((WP_015323622.1_Methanomethylovorans_hollandica:0.129234,OPY20306.1_Methanomethylovorans_sp_PtaU1_Bin093:0.113872)1:0.398431,((WP_015053499.1_Methanolobus_psychrophilus:0.22076,KXS42999.1_Methanolobus_sp_T82_4:0.269156)1:0.157598,(WP_094227498.1_Methanolobus_psychrotolerans:0.196635,(SFM68845.1_Methanolobus_profundi:0.100108,(SDG11940.1_Methanolobus_vulcani:0.068979,(WP_023845349.1_Methanolobus_tindarius:0.003168,ETA68214.1_Methanolobus_tindarius_DSM_2278:0.002867)1:0.078308)1:0.233425)0.62:0.148268)1:0.224389)0.63:0.078941)1:0.18978)0.5:0.071184,((WP_013899163.1_Methanosalsum_zhilinae:0.003006,AEH61727.1_Methanosalsum_zhilinae_DSM_4017:0.004009)1:0.423181,(WP_072561241.1_Methanohalophilus_halophilus:0.016468,((WP_123136304.1_Methanohalophilus_sp_RSK:0.017881,WP_072361644.1_Methanohalophilus_portucalensis:0.017968)0.86:0.012684,(WP_013038296.1_Methanohalophilus_mahii:0.00316,ADE37354.1_Methanohalophilus_mahii_DSM_5219:0.003055)1:0.06058)0.53:0.018252)1:0.388998)0.58:0.118933)0.96:0.156846)1:0.214627)0.82:0.036045)0.61:0.034218)1:0.074181)1:0.036561)1:0.101373);
