# Supplementary material for: Horizontal transfer of matrix metalloproteinase genes links early animal and microbial evolution
Source: Biol Direct. 2025 Nov 5;20:107. doi: 10.1186/s13062-025-00700-4 (PMC12587646; doi:10.1186/s13062-025-00700-4)
Supplement: Supplementary file 6 — Supplementary Material 6 [file 13062_2025_700_MOESM6_ESM.phy]

24	7184
Methanomicrobiales_Methanocorpusculum_labreanum_Z	--AKIYQKFEVPEELQNKALEALELARDTGKIKKGANEATKAVERGIAALVLIGADVAPEEIVMHIPGLADEKEIPFVFINKQADIGAACGLDVGCTAVAIVKVGKGKELVGDLAGQIKALRGMSKSMYGYVRDAWKKPAESGVKKLLWERMQTWRRQGAVVRLERPTRIDRARELGYKAKQGIIVVRASIRRGGRRKSRYIRGRRTNRMGMRKATPGKNLQSIAEERAATRYPNMEVLNSYWVGQDGKSKYYEVILVDRNSPSVLADKNLAWVADT--RGRVFRGKTSAGRRARGLHNRGTGTEKCRPSLTSHKN--QKTNPRLESLIMMLKRASRENEANIWREIAGRLNTSSKNQAEVNVGKINRYANENEIILVPGKVLAAGVIGTSVSVAALNF…
Methanomicrobiales_Methanospirillum_hungatei	--MANYVTFEVSEEIQNKALEAVEAARESGKIKKGSNEATKAIERGIAQLVLIGGDVEPAEIVMHLGPLCEEKKIPYLFISKQNDIGAACGLEVGSAAAAIVKSGKAKETIDEIAAQIAALKAMTKSMYAYVRDAWKIPDDTGVKALLWERMQDWRREGSIVRVRRPTRIDRARALGYKAKQGIVVVRVKVRRGGRRASRYVRGRRTARMGVNRKTMGKSIQRIAEERACRKYPNMEVLNSYWVGEDGRQKWYEVILLDPHHPSIINDKTLNWISKPGHRGRSERGLTSAGVKGRGMRRRGKGTEKCRPSVRANAN--RKSNPRLAELIRLLKQTSRENEVEIWSDIASRLEKSRKNYAEVNVSKINRYAQEGETLIVPGKVLGSGVVEAGVTVAALSF…
Methanomicrobiales_Methanoplanus_petrolearius	--SKVYVKFEVPDEIQNKALEVLEISRDTGKIKKGSNEVTKAVERGVAQLVLIGGDVEPEEIVMHIPALCDEKQCAYVIINQQNDVGAASGLDVGSAAAAIVKPGKAKELLDEVVGQISELRQMVKSMYGYVRDAWKCPDETEVKTLLWNRMQEWRREGSVVRIERPTRIDRARNLGYRAKQGIIVCRVKVRRGGRRKPRYIRGRRTNRMGMRRATMGKSIQRIAEERAARKFVNMEVLNSYWVGEDGKAKYYEVILVDGHHPAIKSDAHLSWMGDNKHRGRAERGLTSAGVRGRGMQKKGRGTEKTRPSIRSNQN--RKTNPRYTALISSLKEASRSGDAKVWREIARRLEAPSRNYAEVNLSKINRYAREGETVIIPGKVLGSGALTRGVKVAALNF…
Methanomicrobiales_Methanoculleus_marisnigri	--AKAYVKFEIPEEIQNKALEALEIARDTGKVKKGSNEATKAVERNIAQLVLIGSDVEPEEIVMHLPPLCEEKQIPFVYISKQNDIGLASGLEVGSAAAAIVKSGKAKDLVEEIAKQIAALREMAKSMYAYVREAWKRPDRSEVKALLWERLQTWRREGSIVRVEHPTRIDRARSLGYKAKQGIVVVRVKIRRGGRRKPRYTRGRRSARMGMRRLTPAKSLQRMAEERASRKFPNMEALNSYWVGEDGRSKWFEVILVDGHHPSIKSDRNLAWLANPVHRGRAERGKTSAGMKGRGMRTRGRGTEKTRPSIRSHAN--RKSNPRLTALIVTLKNASRAHEANIWREIAKRLDAPRKNYAEVNLSKINRYANEDETILVPGKVLGSGALSLPVKIAALDF…
Methanomicrobiales_Methanoregula_boonei	--AKGYVKTEAPEELQNKALEALEVARDTGKIKKGSNEATKAIERSAALLVLIGADVEPAEIVMHLAPLCEEKKIPYVFINKQNDIGAASGLDVGSAAAAIVKPGKAKEVVEDLAKQLTALKAMVKSMYAYVREAWARPDKSDVKALLWDRMQVWRREGSVTRIDRPTRIDRARALGYKAKQGIAVVRVHVRRGGRRASRYVRARRSARMGKNSSTPGKSIQRIAEERASVRYPNMEVLNSYWVGQDGKLKYYEVILVDGHHPSIQSDKNLAWLANPTHRGRAERGKTSAGRKGRGMRTRGRGTEKTRPSIRSHAN--QKTNPRLTNLILLLKNTSRENEAKIWREIAGRLETPNRNYAEVNLSKINRYAQKGETIIVPGKVLGSGVLDQSVRIAALNF…
Methanomicrobiales_Methanosphaerula_palustris	--SKAYVTFDSPEEIQNKALEALEIARDTGKVKKGSNEATKAIERSIAQLVLIGADVEPEEIVMHLAPLCDEKHIPYIFIGKQNDIGAASGLTVASTAAAIVKPGKAKELVDEITAQLTELRGM----YAYVREAWKKPEETGVKKLLWDRMQVWRREGTVVRLEHPTRIDRARSLGFKAKQGIIVVRVKVRRGGRRASRYIRGRRTANMGMRKLTPGKSLQRIGEERASSRYPNMEVLNSYWVGQDGRQKWYEVILVDGHHPVVLSDPRLSWFGNATQRGRAERGKTSAGMKGRGMRTRGRGTEKTRPSIRSNAN--KKTNPRLTSLITTLKDASRTGEVKIWRDIANRLEASTSAHAEVNISKINRYAAEGETILVPGKVLGSGMLNQSVRVAALNF…
Methanosarcinales_Methanosaeta_concilii	MARPIYVRFDVPADLATKSLEALELARDTGRIKKGTNEATKAIERGVARLVIVGEDVQPPEIVAHIPALCEEKKTPYIYVKKQSELGAAAGLGVKSAAAAIVEPGKGKEILDEIVQKIGSLK-M-RSFYSYIGDAWSSPREGYVGALRQDRLKAWRQESTVQKIERPTRLDRARALGYKAKQGIIVARVKVRRGGRRKSRYERNRKTSKMGVNTITMAKSIQRIAEERAGRRYRNMEVLNSYWVAEDGKQKFYEVILVDPHSTSIKSDKDLCWVADNVHRGRAVRGKTSAGRKGRGQRHKGFGTEKTRPGIRAHDG--RKTNPRIVRLIGELKAATRDTGAPLWRDIARRLEKPSRNYAAVNLSKINRHTQSNDTVLVAGKVLASGNLEHNVTVAALNF…
Methanosarcinales_Methanosaeta_thermophila	MARPIYVRFDVPPELASKSLEALELARDTGRIKKGTNEATKAVERGVAKLVIIGEDVEPPEIVAHLPPLCEEKNTPYVYVKKQSDVGAAAGLSVKSAAAAIIEPGKGKELLEEIIQKLQALKGL-RSFYGYIKDAWNSPAKSYVGRLRAQRMIAWRREMSVQRIERPTRLDRARALGYKAKQGIVLARVRVRRGALRKSRYVRNRRTKHMAMHRQNPGKSLQRIAEERASRRFRNMEVLNSYWVGQDGRHKWFEVILVDPNHPAIKSDRDLSWICGGSHRGRAERGKTSAGKKGRGLRRKGFGTEKTRPSIRAHDG--RKTNPRLVRLISDLKAASRESKAAIWRDVAERLEKPRRNYAAVNLSKINRHTGDDDTVLVAGKVLGAGEIDHRVTVAALGF…
Methanocellales_Methanocella_arvoryzae	MAKPTYVKMDFPQELQDKALEALELARDTGKIRKGTNEVTKAIERGVAQLVIVGEDVTPEEIVAHIPALSDEKKIPYVFVKKQQELGAASGLEVGCATSAIVDAGKAKALVDEITQKFSALKAMVKSAYSYIRDAWKNPSKTYVGELFWERLQEWRKEPTVVKIDRPTRLDRARALGYKAKQGIIVARAHVRRGGRRKSRYSRGRKSKHMGLRTLTRRTSIQRMAEVRASRKFPNMEVLNSYWVGQDGKHKWYEIILVDPHHPSIASDKNLSWITKGTHRGRAERGLTSAGKKGRGQRRKGKGTEKNYPSVQAHDR--RKSNPRVLQLIADLKAKSREQNVGIWRDIAERMEKPARHYAEINLSKINRYTKENETIIVPGKVLGTGNLNHPVTVAALNF…
Methanocellales_Methanocella_conradii	MAKPTYIKFEVPQELQDKALEAVELARDTGKIRKGTNEVTKAIERGIAQLVLIGEDVQPEEIVAHLPALSDEKKIPYIFIKKQEDIGAASGLEVGCAASAIVDAGKAKALVEEIAQKFAALKKMAKSMYHYIRDAWKRPDETYVGKLFWERLQQWRREPSVVRIDRPTRLDRAREAGYKAKQGIIVVRAHVRRGGSRKSRYVRGRKSKHMGLRTLTRRKSIQRIAEERASKKFPNMEVLNSYWVGEDGKHKWYEIILVDPHHPSILADKDLNWIARPTHRGRAERGLTSAGIKGRGLRRKGMGTEKTRPSIGSHER--RKTNPRITKLIFDLKAQSREQKVSLWRDIAERLEKPARNYAAVNVSKINRHTKENEVVLVPGKVLGTGKLDHPVTVAALNF…
Methanocellales_Methanocella_paludicola	MAKPAYIKFEVPQELQDKALEAVELARDTGKIRKGTNEVTKAVERGVAQLVIIGEDVQPEEIVAHIPALSDEKKIPYIFIKKQEDIGAASGLEVGCAASAIVDAGKAKALVDDIAQKFVALKKMAKSMYHYIGEAWKRPDKSYVGKLFWDRLQVWRREPAVVRLERPTRLDRARECGYKAKQGIIVVRSHVRRGGSRKSRYVRGRKSKHMGLRTLTRRKSIQRIAEERASKKFRNMEVMNSYWVGEDGRYKWYEVVLIDPHHPSVLADKDLKWIAGSSHRGRAERGLTSAGVKGRGMRRKGMGTEKTRPSIGSHER--RKTNPRLSKLIFDLKAQSREHNVALWRDIAERFEKPARHYAAVNISKINRYSKENETILVPGKVLGTGVIDHPVTVAALNF…
Methanosarcinales_Methanimicrococcus_blatticola	---MAIAKFEAPEELQKSALEAVEAARDGGKIKKGTNEATKTIERGTAKLVVIAENVEPVEIIAHLGPLCEEKGAAYIFVKEQKDLGAACGLTVGCAAVAITDAGKASELVDDVAQKAAALKNMVKSYYGYVRDAWKKPEETYVDELRWERLQTWRKEGSVTRIERPTRIDRARSLGYKAKQGIIVTRVKVRRGGLRKSRYIRGRRTHNMGMNKITAGKSIQRICEERAGRKYPNMEVLNSYWVAQDGKFKWYEVILVDPNHPVIQSDKRLNWLCNPANRGRAQRGLTSAGKKGRGLMVRGTGSEKNRPSLRAHMNRGRKTNPRMINLILTLKSASTENDAPIWAAIAKKLENPSRNYADVNLSQINRHAKENDVLLVPGKVLGAGDVTFPVTVAALNF…
Methanosarcinales_Methanohalobium_evestigatum	-----MKKFDVPEELQNKALEAVELARDTGKIKKGTNESTKAVERGTSKLAVIAEDIDPEEIIAHLPPLCEEKSIPYIFVSQQKELGSACGLEVGCSSVAITDSGKGNEIIKDIAEKVESLK-MSKPFYNYIREAWRKPEETYVNNLRWQRLQEWRRQGSITKINRPTRLDRARTLGYKAKQGIIVVRAKVRRGGMRKSRYNAGRRTKRMGKNKITTGKSIQRIAEERAYRKYPNMEVLNSYWVAEDGKSKWYEIILVDPNHPVIKSDKDLNWVCSNKQKGRAHRGKTSASRKGRGIRKSGKGTEKTKMSKKSQKR--VKTNPRIVELIGLLKETSHTENAPIWKDLAKRLEKPNRTHAEINLSKIDRNTDENEIVLVPGKVLGAGDLGHGVTVAALKI…
Methanosarcinales_Methanosarcina_barkeri	--MAQLAKFDVPEELTNKALEALELARDTGKIKKGTNEATKAIERGNAKLVLIAEDIEPAEIVAHIAPLSDEKKAPYIFIKNQKELGAASGLGVSCATVAIVDAGKAAEMIQDIAQKLEALK-LVKSYYTYVRDAWKNPDETYVNELRWERMQVWRKQGSVTRIERPTRIDKARSLGYKAKQGIVVARVKVRRGGLGKTRPNRGRRTQKMGTSKITGGMRIQRIAEARADRKYPNLEVLNSYWVGEDGKNKWFEVILVDPFHPVIKSDKNLKWVCDPSVRDRAARGKTSAGQKGRGMSARGKGTEKTRPSIRANKS--RKTNPRIVSLILTLKERANTNTAPIWKDIARRLEMPSRNYAAVNLSKINRHTAEDDVLLIPGKVLGAGLLDHPVTVAALTF…
Methanosarcinales_Methanosarcina_mazei	--MAQLAKFDVPEELTNKALEALELARDTGKIKKGTNEATKAIERGNAKLVLIAEDIEPAEIVAHIGPLSEEKKAPYIYIKNQKDLGAASGLGVSCATVAIVDAGKAAEMIQDIAQKLDALK-LVKSFYGYVRDAWKNPDETYVNELRWERLQVWRKQGSVTRIERPTRIDRARSLGYKAKQGIVVVRVNVRRGGLGHVRPNRGRRTQKMGKNKVSGGMSIQRIAEARADRKYPNLEVLNSYWVGEDGKHKWFEVILVDPHHPVIKSDKNLNWICDASIRGRATRGKTSAGRKGRGMSTRGKGTEKTRPSIRAHKS--RKTNPRIVSLILTLKDRANVDSAPIWKDIAKRLEAPSRNYAAVNISKINRHTAENDVLLVPGKVLGAGLLDHPVTVAAVTF…
Methanosarcinales_Methanosarcina_acetivorans	--MAQLAKFDVPEELTNKALEALELARDTGKIKKGTNEATKAIERGNAKLVLIAEDIEPAEIVAHIGPLSEEKKAPYIFIKNQKELGAASGLGVSCATVAIVDAGKAAEMVQDIAQKLEALK-MVKSFYGYVRDAWKNPDETYVNELRWERLQVWRKQGSVTRIERPTRIDRARSLGYKAKQGIVVVRVNVRRGGLGHVRPNRGRRTQKMGKNKVSGGMSIQRIAEVRADRRYPNLEVLNSYWVGEDGKHKWFEVILVDPHHPVIKSDKNLNWVCDPSSRGRATRGKTSAGRKGRGMATRGKGTEKTRPSIRAYKS--RKTNPRIVSLILTLKERANGDSAPIWKDIAKRLEAPSRNYAAVNISKINRHTAEDDVLLIPGKVLGAGLLDHPVTIAALTF…
Methanosarcinales_Methanosarcina_siciliae	--MAQLAKFDVPEELTNKALEALELARDTGKIKKGTNEATKAIERGNAKLVLIAEDIEPTEIVAHIGPLSEEKKAPYIFIKNQKELGAASGLGVSCATVAIVDAGKAAEMVQDIAQKLEALK-LVKSFYGYVRDAWKNPDETYVNELRWERLQVWRKQGSVTRIERPTRIDRARSLGYKAKQGIVVVRVNVRRGGLGHVRPNRGRRTQKLGKNKVSGGMSIQRIAEARADRRYPNLEVLNSYWVGEDGKHKWFEVILVDPHHPVIKSDKNLNWVCDPSSRGRATRGKTSAGRKGRGMATRGKGTEKTRPSIRAYKST-RKTNPRIVSLILTLKERANGDSAPIWKDIAKRLEAPSRKYAAVNISKINRHTAEDDVLLIPGKVLGAGLLDHSVTVAALTF…
Methanosarcinales_Methanosarcina_lacustris	--MARFAKFDVPEELTNKALEALELARDTGKIKKGTNEATKAIERGNAKLVLIAEDIEPAEIIAHIGPLSEEKNAPYIYIKNQKELGAASGLGVSCATVAIVDAGKAAEMILDIAQKLEALK-MSKSFYGYIRDAWKNPDETYVNELRWERMQVWRKQGSVTRIEKPTRIDRARSLGYKAKQGIIVVRVNVRRGGLGKVRPKRGRRTQKLGTNKISGGISTQRIAEARADRKYPNLEVLNSYWVGEDGKHKWFEVILVDPHHPVIKSDKNLNWVCDSSIRGRATRGKTSAGRKGRGMTTRGKGTEKTRPSIRSNQSR-RKTNPRIVSLILTLKDGANVDSAPIWKDIAKRLEAPSRNYAAVNISKINRHTAEDDVLLIPGKVLGAGLLDHPVTVAAVTF…
Methanosarcinales_Methanosarcina_sp_WH1	---ARFAKFDVPEELTNKALEALELARDTGKIKKGTNEATKAIERGNAKLVLIAEDIEPAEIIAHIAPLSEEKNAPYIFIQNQKELGAASGLGVSCATVAIVDAGKAAEMVQDIAQKLEALK--VKSFYGYIRDAWKNPDETYVNELRWERLQVWRKQGSVTRIERPTRIDRARSLGYKAKQGIIVVRVNVRRGGLGKVRPNRGRRTQKLGTNKLSGGISIQRIAEARADRKYPNLEVLNSYWVGEDGKHKWFEVILVDPHHPVIKSDKNLNWVCDSSVRGRATRGKTSAGRKGRGMATRGKGTEKTRPSIRVHKSRGRKTNPRIVSLILTLKDGANVDSAPIWKDIAKRLEAPSRNYAAVNISKINRHTNEGDVLLIPGKVLGAGLLDHPVTVAALTF…
Methanosarcinales_Methanosalsum_zhilinae	----MMKKLDVPEELVNKALEALEMARDTGKVKKGTNEATKAIERGVTKLTIIAEDVSPEEIIAHIPVLCEEKNTPYIFVKEQKELGAACGIGVACAAVAITDAGKGKETIDDIVEKMSSLK-MSKSFYGYVRDAWKDPDNTYVKDLRWERLQKWRKEGSLVRIERPTRIDRARSLGYKAKQGIIIARAKVRRGGLRKSRYVRGRRTQRMGKNKMTPGKSIQRIAEERASRKYPNMEVLNSYWVAEDGMSKWYEVILVDPAHPVIQNDKNLNWICKSSQKGRAYRGKTSAGRKGRGMMGRGKGTEKTRPSISSKLS--RKTNPYIPELISSLKEKSRSENAAIWKDIAKRLEKPRRSYAQVNLSKINRHSDENELLLVPGKVLGSGDLKHSVTVAALGF…
Methanosarcinales_Methanohalophilus_mahii	-----MAKFDVPDELIDKALEAVEVARDTGKVKKGANEATKAVERGIAKLAVIADDVEPAEVVAHIGPLCEEKNAPYIYVKQQKELGAACGIGVGCAAVVITDAGKGAETIEDLAEKVSALK-MSKSFYSYIRDAWKRPDDSYVKDLRWERLQEWRREGSVTRVKRPTRVDRARSLGYKAKQGVTVVRVKVHRGSRRNSRYMRGRRTQHMGKNKITGEKSLQRIAEERASRRHPNMEVLNSYWVGEDGKNKWFEAILVDPFHPAIVKDKDLNWVCDSSSRGRTFRGKTSAGRKSRGMRSKGTGTEKTRPSVRSNNN--QKSDPRVPSLIVSLKEQARQEDAAIWRDIARRLEKPRKNYAEVNLSKLNRNATDDEIVLVPGKVLGAGILKRSVAVAALGF…
Methanosarcinales_Methanococcoides_burtonii	-----MVKFEVPDELADKALEAIELARDTGKIKKGTNEATKAIERGITKLAVIAADIEPSEIVAHIPALCEEKNTPYIFVKQQKELGAACGIGVGCAAVVITDAGKGSELVEDVAQKVAALK-MSKSFYGYIRDAWKNPDETYVRDLRWERLQVWRKEGSVTRVERPTRIDRARSLGYKAKQGIVVARVKVRRGSMRKSRYIRGRRTQHTGKNKITVGKSIQRISEERAARKYPNMEVLNSYWVGEDGKQKWYEVILVDPSHPVIKSDKNLNWICGKAHSGRVFRGKTSAGRKGRGMQTRGTGTEKTRPSVRSNLN--RKTNPRIPALISVLKDTARENDAPIWKDMAKRLEKPSRIYAEVNLSKINRHAAENDLVLVPGKVLGAGALGHAVTVAALTF…
Methanosarcinales_Methanomethylovorans_hollandica	-------------------------------LKKGTNEVTKAIERGIVKLAVIAEDIQPEEIIAHIPVLCEEKNAPYIFVKQQKELGAACGIGVNCAAVAIVDAGKGAE--------------MSKSFYGYIRDAWKNPDATYVKDLRWERLQEWREQGSIVKIRRPTRIDRARSLGYKAKQGIIVVRAKVRRGSRRNTRYVRGRRSHNMGKNKITAGKSIQRIAEERASRKYPNMEVLNSYWVGEDGKAKWYEVILVDPSHPVIKNDKNLNWICNSTQKGRVFRGKTSAGVKGRGMGKRGTGTEKNRPSIRSNMNRGRKTNPRIPELISTLKEESRNNDVLIWRDIAKRLEKPSRRYAQVNLSKINRYAKEGEVVLIPGKVLGAGELKTSVTIAALDF…
Methanosarcinales_Methanolobus_profundi	------AKFDVPEELVTKALESVELARDTGKLKKGINEVTKAIERGITKLAVIAEDVDPAEVIAHIAPLCEEKNAAYIYVKEQKELGAACGIGVACSAVAIVDAGKGAELVEDIAQKVSALK-MSKSFYAYVRDAWKDPDSTYVQELRWERLQEWRKEGSVTKIRRPTRIDRARSLGYKAKQGIVVARVKVRRGGLRKSRYIRGRRTQRMGKNKITGGMSIQRIAEERAGRKFPNMEVLNSYWVGEDGKAKWYEVILVDPSHPVIKSDKNLNWICANTQKGRAQRGKTSAGRKGRGMMSRGTGTEKNRPSIRSNLN--RGA----------------------------------------------------------------------VTVAAYNF…
