# Supplementary material for: Horizontal transfer of matrix metalloproteinase genes links early animal and microbial evolution
Source: Biol Direct. 2025 Nov 5;20:107. doi: 10.1186/s13062-025-00700-4 (PMC12587646; doi:10.1186/s13062-025-00700-4)
Supplement: Supplementary file 7 — Supplementary Material 7 [file 13062_2025_700_MOESM7_ESM.tree]

(Methanosarcinales_Methanosarcina_sp_WH1:0.027754,Methanosarcinales_Methanosarcina_lacustris:0.038765,((Methanosarcinales_Methanosarcina_barkeri:0.053523,(Methanosarcinales_Methanimicrococcus_blatticola:0.317541,(((Methanosarcinales_Methanolobus_profundi:0.132053,Methanosarcinales_Methanomethylovorans_hollandica:0.190439)1:0.042459,((Methanosarcinales_Methanosalsum_zhilinae:0.191965,Methanosarcinales_Methanohalobium_evestigatum:0.280637)1:0.044584,(Methanosarcinales_Methanohalophilus_mahii:0.214306,Methanosarcinales_Methanococcoides_burtonii:0.146095)1:0.033256)0.96:0.017597)1:0.071223,((Methanosarcinales_Methanosaeta_thermophila:0.226111,Methanosarcinales_Methanosaeta_concilii:0.222654)1:0.3341,(((Methanomicrobiales_Methanoplanus_petrolearius:0.272145,Methanomicrobiales_Methanoculleus_marisnigri:0.201417)1:0.028527,((Methanomicrobiales_Methanocorpusculum_labreanum_Z:0.405347,Methanomicrobiales_Methanospirillum_hungatei:0.291453)1:0.038337,(Methanomicrobiales_Methanosphaerula_palustris:0.201297,Methanomicrobiales_Methanoregula_boonei:0.205582)1:0.048176)1:0.028335)1:0.455684,((Methanocellales_Methanocella_paludicola:0.082987,Methanocellales_Methanocella_conradii:0.06224)1:0.095497,Methanocellales_Methanocella_arvoryzae:0.138636)1:0.316557)1:0.070302)1:0.223421)1:0.062977)1:0.158796)1:0.019869,(Methanosarcinales_Methanosarcina_mazei:0.027546,(Methanosarcinales_Methanosarcina_siciliae:0.015656,Methanosarcinales_Methanosarcina_acetivorans:0.012565)1:0.018595)1:0.012315)1:0.019763);
