# Supplementary material for: Horizontal transfer of matrix metalloproteinase genes links early animal and microbial evolution
Source: Biol Direct. 2025 Nov 5;20:107. doi: 10.1186/s13062-025-00700-4 (PMC12587646; doi:10.1186/s13062-025-00700-4)
Supplement: Supplementary file 8 — Supplementary Material 8 [file 13062_2025_700_MOESM8_ESM.afa]

>KZR70574.1_Bacteria_Cyanobacteria_Synechococcales_Prochloraceae_Prochlorococcus_7
------------------------------------------------------------
------------------------------------------------------------
------------------------------------------------------------
------------------------------------------------------------
------------------------------------------------------------
--------ANLA--------------GT---E----V-T-Y--------------Y--IH
DA--TS-------------------------------DY-N-------LYP---------
VGGE----YI----NT-Y-SHDTF---E-E----------V------------------Y
IE-------------------AIF-------S--------SI---DTHI---------D-
LDF---------KRVYT--------------------------NDS--SAIDIYKS----
------SG-YAS-------------W-----A-S-N---V----------VGT-------
---RG------------------SGAS-----------------------------SYFD
-V-----V-WKD-----RE-NW--------------------------------------
------------------------------------------------------------
------------------------------------------------------------
--------------D---------------------------------------------
-SA-KY-----------TII----------------------HEIGHSLGLDH-------
----------P-----GGVG----FNPAYNTDDT-VMS------Y---N-------VS-S
TGY------------------------PSA--------WTQS-------------DINAL
VSI----WG---------------------------------------------------
------------------------------------------------------------
------------------------------------------------------------
------------------------------------------------------------
------------------------------------------------------------
------------------------------------------------------------
------------------------------------------------------------
------------------------------------------------------------
------------------------------------------------------------
------------------------------------------------------------
--------------------
>OUW98644.1_Bacteria_Cyanobacteria_4
------------------------------------------------------------
------------------------------------------------------------
------------------------------------------------------------
------------------------------------------------------------
------------------------------------------------------------
------------------------------------L-T-Y--------------Y--ID
DS--DG-------------------------------KQ-T-------L-----------
ADGR----RI----RT-L-PH-TV---E-E----------V-R----------------F
IE-------------------AIF-------D--------DL---DSLL---------A-
IEF---------RRSRN--------------------------NKV--SDIDIYSV----
------VK-SSD-------------W-----G-K-D---D----------LGEV---ADQ
-GDRH------------------SGG------------------------------TWWD
-V-----L-WRD-----TK-NS--------------------------------------
------------------------------------------------------------
------------------------------------------------------------
--------------QN----------------------K---------------------
-SD-LY-----------SII----------------------HEIGHSLGLSH-------
----------P-----NEKP----YSRKWDSSDT-VMS------Y---N-------KG-P
NGW------------------------DTR--------FSSS-------------DLQAL
QTI----WG---------------------------------------------------
------------------------------------------------------------
------------------------------------------------------------
------------------------------------------------------------
------------------------------------------------------------
------------------------------------------------------------
------------------------------------------------------------
------------------------------------------------------------
------------------------------------------------------------
------------------------------------------------------------
--------------------
>WP_011824597.1_Bacteria_Cyanobacteria_Synechococcales_Prochloraceae_Prochlorococcus_6
------------------------------------------------------------
------------------------------------------------------------
------------------------------------------------------------
------------------------------------------------------------
------------------------------------------------------------
--------DKIE--------------GT---Q----LDK-Y--------------Y--IN
SG--ISY-----------------------------KES-N-------YIT---------
LDSR----L-----------H-SI---E-E----------K-S----------------F
LR-------------------SVF-------R--------RL---DEEL---------D-
LDF---------FEMSH--------------------------NNG--SDIDIFHV----
------NS-SSI-------------F-----D-T-N---T----------IGI------K
-QEHQ------------------SGA-------------------------------WWE
-L-----F-WKD-----SD-EL--------------------------------------
------------------------------------------------------------
------------------------------------------------------------
--------------KKF--------------------GS---------------------
-LE-KN-----------TII----------------------HEIGHALGLAH-------
----------P-----FNDP----FNKNYTTQDT-IMS------Y---N-------RG-P
SGW------------------------NEW--------FSSI-------------DLLAL
KSI----WE---------------------------------------------------
------------------------------------------------------------
------------------------------------------------------------
------------------------------------------------------------
------------------------------------------------------------
------------------------------------------------------------
------------------------------------------------------------
------------------------------------------------------------
------------------------------------------------------------
------------------------------------------------------------
--------------------
>TAG94022.1_Bacteria_Cyanobacteria_Oscillatoriales_Oscillatoriales_4
------------------------------------------------------------
------------------------------------------------------------
------------------------------------------------------------
------------------------------------------------------------
------------------------------------------------------------
------QSSSSW--------------KN---R----L-T-Y-------------SF--IN
NK--TEGI-------------------------YE-SEK-N-------Y-----------
-DVQ----PI----QN----NGVI---S-N----------V-G----------------Y
LL-------------------GLF-------S--------RI---TP-------------
LQF---------EEIAV--------------------------DGI--SDGMLRFM----
------FT-SG------------------------N---T----------AAAA---FYP
-YDPN------------------NGVG-----------------------------SFSG
-D-----V-YLN-----EK-KK--------------------------------------
------------------------------------------------------------
------------------------------------------------------------
--------------NNYE---I---------------GS---------------------
-FD-FQ-----------AIT----------------------HEIGHALGLDH-------
----------S-----DKIP----DNLD-NNSNT-VMT------Y---N-------TN-Y
TGW------------------------LGS--------LMPY-------------DIFAL
QSI----YG---------------------------------------------------
------------------------------------------------------------
------------------------------------------------------------
------------------------------------------------------------
------------------------------------------------------------
------------------------------------------------------------
------------------------------------------------------------
------------------------------------------------------------
------------------------------------------------------------
------------------------------------------------------------
--------------------
>WP_049802852.1_Bacteria_Cyanobacteria_Oscillatoriales_Cyanothecaceae_Cyanothece_1
------------------------------------------------------------
------------------------------------------------------------
------------------------------------------------------------
------------------------------------------------------------
------------------------------------------------------------
------QWKLTW--------------GN---K----L-T-Y-------------SF--YS
EE--IFD------------------------------HA-Y-------Y-----------
-DSE----IP----GK-V----SE---Q-V----------K-N----------------N
VR-------------------KIF-------N--------WE---NV-I---------D-
IDF---------VEVTE--------------------------TPN--NYGRIRFM----
------IS-GRPDL-------SPS---------------W----------AGYA---SKP
LIDNR------------------AGDV-----------------------------FLNP
-V-----F-YPL-----AN-NF--------------------------------------
------------------------------------------------------------
------------------------------------------------------------
--------------ENSQI-VV---------------GN---------------------
-GL-YG-----------VLI----------------------HELGHALGLKH-------
----------P-----HEGNVTL-SPDKIHSDNT-LMA----------S-------YG-G
SLS------------------------PAT--------FMSY-------------DLKTL
QYL----YG---------------------------------------------------
------------------------------------------------------------
------------------------------------------------------------
------------------------------------------------------------
------------------------------------------------------------
------------------------------------------------------------
------------------------------------------------------------
------------------------------------------------------------
------------------------------------------------------------
------------------------------------------------------------
--------------------
>WP_019504584.1_Bacteria_Cyanobacteria_Pleurocapsales_Hyellaceae_Pleurocapsa
------------------------------------------------------------
------------------------------------------------------------
------------------------------------------------------------
------------------------------------------------------------
------------------------------------------------------------
------YAGIRG--------------GS---R----V-T-F-------------SF--FD
ED--VFG------------------------------QG-G-------Y-----------
-DSK----RE----SN-A-REPSE---I-V----------K-A----------------N
YR-------------------QIF-------D--------HL---NTFV---------D-
RTF---------VEVEE--------------------------SES--TIGDIRIV----
------VS-DGPNY-------AYAGG-----H-I-H---L----------AGWA---AAD
-----------------------AG-----------------------------------
-----------------GN-GW--------------------------------------
------------------------------------------------------------
------------------------------------------------------------
--------------ESGQG-VY---------------A----------------------
----YS-----------ALM----------------------HELGHAIGMPH-------
----------S-----FGKSTSV-FDPEENASNT-VMS------Y---T-------YP-G
N-S------------------------PAT--------FMAY-------------DIKSL
QER----YG---------------------------------------------------
------------------------------------------------------------
------------------------------------------------------------
------------------------------------------------------------
------------------------------------------------------------
------------------------------------------------------------
------------------------------------------------------------
------------------------------------------------------------
------------------------------------------------------------
------------------------------------------------------------
--------------------
>OGZ34484.1_Bacteria_Portnoybacteria
------------------------------------------------------------
------------------------------------------------------------
------------------------------------------------------------
------------------------------------------------------------
------------------------------------------------------------
----------------------------------------Y-------------TY--NL
NP--NSVP-------------------------LI-DAA-D-------WPA---------
IVQN----SF----GT-W-TDETV---G-K----------V-A----------------I
AR-------------------GSD-------T--------DV---SR-Y---------S-
LDG---------TNLVA--------------------------GRA--SATTLGVT----
------YI----------------------------------------------------
-WYYS------------------TGEI---DTI---------------MNKKF-VWEWSG
-G-----A-TAY-----TD-SY--------------------------------------
------------------------------------------------------------
------------------------------------------------------------
--------------DA--------------------------------------------
----QN-----------ILT----------------------HEIGHWFGLKH-------
----------Y-----TYED------------NT-MFG------Y--------------G
SET------------------------KKT--------LTKG-------------DIAGI
LAI----Y----------------------------------------------------
------------------------------------------------------------
------------------------------------------------------------
------------------------------------------------------------
------------------------------------------------------------
------------------------------------------------------------
------------------------------------------------------------
------------------------------------------------------------
------------------------------------------------------------
------------------------------------------------------------
--------------------
>OGE39002.1_Bacteria_Daviesbacteria_2
------------------------------------------------------------
------------------------------------------------------------
------------------------------------------------------------
------------------------------------------------------------
------------------------------------------------------------
--------------------------PS---S----V-T-Y-------------SL--NV
GS--SSG------------------------------SS-N-------LPT---------
IVNN----GF----SD-W-ISAS------K----------V-A----------------F
IK-------------------GNT-------T--------KD---KS-----------S-
LDF---------KNIISW-------------------------GRA--SNGTLGVT----
------YI----------------------------------------------------
-RYYQ------------------TGVV---DTI---------------MNKRY-PWSWSN
-S-----S-TAD-----TN-SF--------------------------------------
------------------------------------------------------------
------------------------------------------------------------
--------------DA--------------------------------------------
----EN-----------IIE----------------------HELGHWLGLDD-------
----------E-----YDQN------------AT-MYG------Y--------------G
SEV------------------------KKT--------LSTG-------------DINGV
FGI----Y----------------------------------------------------
------------------------------------------------------------
------------------------------------------------------------
------------------------------------------------------------
------------------------------------------------------------
------------------------------------------------------------
------------------------------------------------------------
------------------------------------------------------------
------------------------------------------------------------
------------------------------------------------------------
--------------------
>OGH12261.1_Bacteria_Levybacteria_2
------------------------------------------------------------
------------------------------------------------------------
------------------------------------------------------------
------------------------------------------------------------
------------------------------------------------------------
------------------------------------------------------------
----SSG-------------------------------S-N-------LVN---------
IADS----AF----AT-W-SSSSV---A-K----------V-A----------------F
VN-------------------GGT-------T--------GI---SK-----------G-
FDR---------NNIIAW-------------------------GRT--SGSALAVT----
------YT----------------------------------------------------
-YYPS------------------TGLV---DTI---------------MNKKY-QWSWTA
YS-----A-CVN-----SN-TY--------------------------------------
------------------------------------------------------------
------------------------------------------------------------
--------------DA--------------------------------------------
----QD-----------ILT----------------------HELGHWIGLND-------
----------S-----SYVN------------ST-MYG------Y--------------G
SEI------------------------KKT--------LTTG-------------DSAGV
SAI----Y----------------------------------------------------
------------------------------------------------------------
------------------------------------------------------------
------------------------------------------------------------
------------------------------------------------------------
------------------------------------------------------------
------------------------------------------------------------
------------------------------------------------------------
------------------------------------------------------------
------------------------------------------------------------
--------------------
>AKU98135.1_Bacteria_Proteobacteria_Deltaproteobacteria_Myxococcales_Labilitrichaceae_Labilithrix_4
------------------------------------------------------------
------------------------------------------------------------
------------------------------------------------------------
------------------------------------------------------------
------------------------------------------------------------
-----------W--------------GN---A----CVG-Y-------------SV--NR
AA--SA----------------------------L-PLA-A-------VTP---------
IIDQ----AF----AS-W-TSVT-------------------------------------
-----------------------------------------------PV---------D-
CDV---------VNKYA-------------------------------ANQNI-V-----
------FR-D-------------TEWPYS-DP-N-N---T----------LGLT---TVT
-FN-E------------------TGELYDADME---------------IND---------
-G-----K-NLT-----SV-PP--------------------------------------
------------------------------------------------------------
------------------------------------------------------------
--------------N----------------------GY---------------------
-DL-LS-----------VVT----------------------HEAGHFFGLAH-------
----------A------------------TDTKS-TMY------A---S-------YK--
GTL------------------------TLH--------LSPD-------------DIEGI
CDI----Y----------------------------------------------------
------------------------------------------------------------
------------------------------------------------------------
------------------------------------------------------------
------------------------------------------------------------
------------------------------------------------------------
------------------------------------------------------------
------------------------------------------------------------
------------------------------------------------------------
------------------------------------------------------------
--------------------
>AKV01615.1_Bacteria_Proteobacteria_Deltaproteobacteria_Myxococcales_Labilitrichaceae_Labilithrix_3
------------------------------------------------------------
------------------------------------------------------------
------------------------------------------------------------
------------------------------------------------------------
------------------------------------------------------------
--------------------------RN---S----CVG-Y-------------NV--QR
NA--SR----------------------------V-SFE-D-------AAN---------
GLSA----AF----AK-W-SGSSS---I-D----------I-------------------
-----------------------------------------R---DLPV---------D-
CGD---------VN----------------------------------YNLNI-V-----
------FR-D-------------SNWPHE-GT-S-N---T----------LALT---TVT
-FSPD------------------TGEIYDADME---------------INTF--------
-D-----Q-RVD-----PV-PP--------------------------------------
------------------------------------------------------------
------------------------------------------------------------
--------------D----------------------GY---------------------
-DF-AS-----------IVT----------------------HEAGHFLGLAH-------
----------S------------------GDNRA-TMY------S---S-------YS--
ATA------------------------MRN--------LTSD-------------DVAGI
CTV----Y----------------------------------------------------
------------------------------------------------------------
------------------------------------------------------------
------------------------------------------------------------
------------------------------------------------------------
------------------------------------------------------------
------------------------------------------------------------
------------------------------------------------------------
------------------------------------------------------------
------------------------------------------------------------
--------------------
>APR79961.1_Bacteria_Proteobacteria_Deltaproteobacteria_Myxococcales_Minicystis_5
------------------------------------------------------------
------------------------------------------------------------
------------------------------------------------------------
------------------------------------------------------------
------------------------------------------------------------
-----------W--------------RQ---P----CIG-F-------------NV--QT
SA--GQ------------------------------DYE-T-------AEA---------
TLAH----AF----AT-W-TAVD-------------------------------------
-----------------------------------------------TV-----------
--E---------YNQHA-------------------------------GNANILV-----
------FR-D-------------DFWPHESDD-G-S---------------GTT---TVT
-YD-----------------------IYDADIE---------------VNTA--------
-N-----T-FSA-----SD-TP--------------------------------------
------------------------------------------------------------
------------------------------------------------------------
--------------GP-----E---------------DV---------------------
-DL-LS-----------VLT----------------------HEAGHLLGLAH-------
----------S------------------SEAGS-TMY------P---D-------YL--
TID------------------------IRQ--------LSKD-------------DEQAI
CLA----Y----------------------------------------------------
------------------------------------------------------------
------------------------------------------------------------
------------------------------------------------------------
------------------------------------------------------------
------------------------------------------------------------
------------------------------------------------------------
------------------------------------------------------------
------------------------------------------------------------
------------------------------------------------------------
--------------------
>APR77112.1_Bacteria_Proteobacteria_Deltaproteobacteria_Myxococcales_Minicystis_4
------------------------------------------------------------
------------------------------------------------------------
------------------------------------------------------------
------------------------------------------------------------
------------------------------------------------------------
-------------------------------P----CVG-W-------------SL--QQ
DA--PQ------------------------------TFA-A-------MQS---------
LVTN----AF----HT-W-TSAQ-------------------------------------
-----------------------------------------------VC---------T-
LHE---------YNQKA-------------------------------GNANI-V-----
------FR-D-------------QGWPYE----------------------GSA---NTL
-AN-----------------------DYDADME---------------LNSA--------
-D-----H-FTT-----SD-NV--------------------------------------
------------------------------------------------------------
------------------------------------------------------------
-------------------------------------EF---------------------
-DL-PS-----------IVT----------------------HEAGHFLGLAH-------
----------S------------------VDATA-TMY------P---D-------YM-H
TIN------------------------L-N--------LSAD-------------DIAGI
CTI----Y----------------------------------------------------
------------------------------------------------------------
------------------------------------------------------------
------------------------------------------------------------
------------------------------------------------------------
------------------------------------------------------------
------------------------------------------------------------
------------------------------------------------------------
------------------------------------------------------------
------------------------------------------------------------
--------------------
>AKT41882.1_Bacteria_Proteobacteria_Deltaproteobacteria_Myxococcales_Polyangiaceae_Chondromyces_3
------------------------------------------------------------
------------------------------------------------------------
------------------------------------------------------------
------------------------------------------------------------
------------------------------------------------------------
-----------W--------------KR---S----CIG-F-------------AL--QE
DA--SD------------------------------TLE-R-------ANE---------
ALDA----AF----DA-W-QTAD-------------------------------------
-----------------------------------------------TV---------T-
CDQ---------TNKKA-------------------------------GNANILV-----
------FR-D-------------EVWPHV-DG-Q-H---------------NLT---TVS
-YDPR------------------NGELYNADIE---------------VNTA--------
-N-----Y-EV-------------------------------------------------
------------------------------------------------------------
------------------------------------------------------------
---------------------D---------------MY---------------------
-DL-RS-----------VLT----------------------HEAGHFLGMGH-------
----------A------------------LTDDA-TMR------P---V-------YD-Y
STD------------------------F-V--------LSPD-------------DAAGI
CAT----Y----------------------------------------------------
------------------------------------------------------------
------------------------------------------------------------
------------------------------------------------------------
------------------------------------------------------------
------------------------------------------------------------
------------------------------------------------------------
------------------------------------------------------------
------------------------------------------------------------
------------------------------------------------------------
--------------------
>CAN94407.1_Bacteria_Proteobacteria_Deltaproteobacteria_Myxococcales_Polyangiaceae_Sorangium
------------------------------------------------------------
------------------------------------------------------------
------------------------------------------------------------
------------------------------------------------------------
------------------------------------------------------------
---------------------------S---P----CVS-Y-------------SL--QE
DA--SA----------------------------V-SLR-E-------AEA---------
-IEQ----AF----AA-W-TEAD-------------------------------------
-----------------------------------------------AC---------D-
AHE---------YNKRK-------------------------------ANANIIM-----
------FR-D-------------DGWPYL-DS-G-N---------------TLA---HLI
-Y--------------------------DADMS---------------FDVS--------
-Q---------------GD-DS--------------------------------------
------------------------------------------------------------
------------------------------------------------------------
--------------G----------------------SF---------------------
-DL-LS-----------IAT----------------------HEAGHFLGLSH-------
----------S------------------SEPSA-TMV------A---G-------YR--
PG-------------------------LRD--------LSQD-------------DRDGI
CAV----Y----------------------------------------------------
------------------------------------------------------------
------------------------------------------------------------
------------------------------------------------------------
------------------------------------------------------------
------------------------------------------------------------
------------------------------------------------------------
------------------------------------------------------------
------------------------------------------------------------
------------------------------------------------------------
--------------------
>APR84969.1_Bacteria_Proteobacteria_Deltaproteobacteria_Myxococcales_Minicystis_3
------------------------------------------------------------
------------------------------------------------------------
------------------------------------------------------------
------------------------------------------------------------
------------------------------------------------------------
------------------------------------RVT-Y-------------SI--QR
DA--SQ----------------------------V-SLE-E-------TKT---------
LVKG----AF----ET-W-MNAD-------------------------------------
-----------------------------------------------S------------
KHE---------YNKER-------------------------------GNANIIM-----
------YR-D-------------QIWPF--EP-A-K---------------IVT---TVS
-FNP----------------------EIDADME---------------LNAT--------
-D-----Y---T-----GD-TP--------------------------------------
------------------------------------------------------------
------------------------------------------------------------
--------------G-----------------------I---------------------
-DL-AA-----------VLT----------------------HETGHFLGLAH-------
----------S------------------DAPGA-TMM------A---V-------YP--
PAE------------------------LRT--------LSDD-------------DRKGI
CNI----Y----------------------------------------------------
------------------------------------------------------------
------------------------------------------------------------
------------------------------------------------------------
------------------------------------------------------------
------------------------------------------------------------
------------------------------------------------------------
------------------------------------------------------------
------------------------------------------------------------
------------------------------------------------------------
--------------------
>AIE84730.1_Bacteria_Armatimonadetes_Fimbriimonadia_Fimbriimonadales_Fimbriimonadaceae_Fimbriimonas
------------------------------------------------------------
------------------------------------------------------------
------------------------------------------------------------
------------------------------------------------------------
------------------------------------------------------------
-------------------------------------VK-Y-------------NV--QF
IS--PR----------------------------L-HAR-C-------LKS---------
-MEG----AF----DV-W-ERAL-------------------------------------
-----------------------------------------------TI---------T-
FRE---------VDPTQ-------------------------------ADVVI-R-----
------FK-PGVNM-GKEPVAGYANWKRTLKC-D-G---P-----------RVQ---EVT
-FK--------------------------GDLQ---------------IRTI--------
-N-----L-DG-------------------------------------------------
------------------------------------------------------------
------------------------------------------------------------
---------------------Q---------------PM---------------------
-PF-EC-----------VIA----------------------HEMGHILGLED-------
----------S------------------TSTRD-LMG------P---------------
------------------------------------------------------------
------------------------------------------------------------
------------------------------------------------------------
------------------------------------------------------------
------------------------------------------------------------
------------------------------------------------------------
------------------------------------------------------------
------------------------------------------------------------
------------------------------------------------------------
------------------------------------------------------------
------------------------------------------------------------
--------------------
>OUR93078.1_Bacteria_Proteobacteria_Oligoflexia_Bacteriovoracales_Halobacteriovoraceae_Halobacteriovorax
------------------------------------------------------------
------------------------------------------------------------
------------------------------------------------------------
------------------------------------------------------------
------------------------------------------------------------
----------KW--------------SG---K----VIN----------------L--NL
ST--SNL--------------------------GL-SSA-N-------VQS---------
IVAN----SV----SQ-W-TSKIP---V-K----------L-F----------------T
T------------------------------N--------DG---ESRN---------D-
IYF---------QNN---------------------------------SVF---------
------FS-DPTIA--STTMLSDILY----------------------------------
----------------------------EADII---------------LNDS--------
-Q-----H-TFT-----S--TI--------------------------------------
------------------------------------------------------------
------------------------------------------------------------
--------------S----------------------KK---------------------
-YL-GN-----------IIT----------------------HEVGHLLGLGH-------
----------S------------------QILDA-SMF------Y---E-------LR--
KG-------------------------QSL--------LHDD-------------DNSGV
RHL----YG---------------------------------------------------
------------------------------------------------------------
------------------------------------------------------------
------------------------------------------------------------
------------------------------------------------------------
------------------------------------------------------------
------------------------------------------------------------
------------------------------------------------------------
------------------------------------------------------------
------------------------------------------------------------
--------------------
>OFZ45660.1_Bacteria_Proteobacteria_Oligoflexia_Bdellovibrionales_1
------------------------------------------------------------
------------------------------------------------------------
------------------------------------------------------------
------------------------------------------------------------
------------------------------------------------------------
----------KW--------------PH---R----TIA----------------I--NV
VT--GN---------------------------SL-SKE-E-------VVS---------
IIKN----SL----GI-W-QQHSN---L-S----------F-T----------------L
T----------------------------------------A---KNKN---------D-
IYF---------TSG---------------------------------ET----------
------FA-GLSCE--ASGVIGETMY----------------------------------
---RS------------------SGEVLEADIL---------------LNDN--------
-C-----F-FFA-----DP-SA--------------------------------------
------------------------------------------------------------
------------------------------------------------------------
--------------G----------------------AM---------------------
-YL-GN-----------AVV----------------------HELGHLLGLGH-------
----------S------------------EVADS-AMF------Y---L-------LN--
DG-------------------------QRE--------LHSD-------------DIAGV
EEV----Y----------------------------------------------------
------------------------------------------------------------
------------------------------------------------------------
------------------------------------------------------------
------------------------------------------------------------
------------------------------------------------------------
------------------------------------------------------------
------------------------------------------------------------
------------------------------------------------------------
------------------------------------------------------------
--------------------
>OYT93442.1_Bacteria_Proteobacteria_Betaproteobacteria_Burkholderiales_2
------------------------------------------------------------
------------------------------------------------------------
------------------------------------------------------------
------------------------------------------------------------
------------------------------------------------------------
-----------W--------------PN---A----QIN-Y-------------YY--NP
QD--QP---------------------------GI-STA-D-------MEG---------
LLRS----AA----RK-W-ENVCN---V-R----------F-N----------------Y
L------------------------------T--------AV---RPNL---------A-
ATF---------ETT---------------------------------DRVNVVGTG---
-SQA-QFS-GYV-----------SWY----------------------------------
---QN------------------QGNA-MIDAF---------------LNIG--------
-A-----Q-F----------AR--------------------------------------
------------------------------------------------------------
------------------------------------------------------------
--------------N----------------------KP---------------------
-GL-GA-----------LLT----------------------HEMGHMLAISH-------
----------S------------------NVQQS-VMF------A---P-------YN--
FTY------------------------QAT--------LRGD-------------DAAAC
TTM----YG---------------------------------------------------
------------------------------------------------------------
------------------------------------------------------------
------------------------------------------------------------
------------------------------------------------------------
------------------------------------------------------------
------------------------------------------------------------
------------------------------------------------------------
------------------------------------------------------------
------------------------------------------------------------
--------------------
>SDL95857.1_Bacteria_Proteobacteria_Betaproteobacteria_Burkholderiales_Comamonadaceae_Oryzisolibacter
------------------------------------------------------------
------------------------------------------------------------
------------------------------------------------------------
------------------------------------------------------------
------------------------------------------------------------
------------------------------------------------------------
-R--QP---------------------------GL-SVA-T-------VLQ---------
ALVN----AA----RK-W-EDVCN---V-R----------F-Q----------------Y
R------------------------------S--------TA---EPAL---------D-
TVF---------STV---------------------------------DRVN-VGSG---
-NQS-GYA-GYV-----------AWW----------------------------------
---W-------------------QGAG-MVDAV---------------LNTG--------
-A-----Q-L----------SR--------------------------------------
------------------------------------------------------------
------------------------------------------------------------
--------------N----------------------PR---------------------
-EL-EA-----------LAT----------------------HEMGHMLAIEH-------
----------S------------------DKQQS-VMF------A---N-------YN--
FAF------------------------QTT--------LRGD-------------DAAAC
ASL----YG---------------------------------------------------
------------------------------------------------------------
------------------------------------------------------------
------------------------------------------------------------
------------------------------------------------------------
------------------------------------------------------------
------------------------------------------------------------
------------------------------------------------------------
------------------------------------------------------------
------------------------------------------------------------
--------------------
>PDH33352.1_Bacteria_Proteobacteria_Gammaproteobacteria
------------------------------------------------------------
------------------------------------------------------------
------------------------------------------------------------
------------------------------------------------------------
------------------------------------------------------------
----------RW--------------PN---N----NVD-W-------------YY--NP
KN--QN------------------------------STD-E-------VVA---------
AIKR----AT----AN-W-STISG---I-S----------F-T----------------Y
R------------------------------N--------SS---DNKF---------V-
IGW---------LQP---------------------------------QFRN--------
------YA-GYA-----------YMW----------------------------------
---WQ------------------RGS----------------------LNLA--------
-A-----S-Y----------S---------------------------------------
------------------------------------------------------------
------------------------------------------------------------
------------------------------------------------------------
-SI-RQ-----------LMT----------------------HELGHILGLDH-------
----------S------------------NQSSS-IMY------S---P-------YN--
YVY------------------------QTK--------PKLD-------------DLLAV
TSL----Y----------------------------------------------------
------------------------------------------------------------
------------------------------------------------------------
------------------------------------------------------------
------------------------------------------------------------
------------------------------------------------------------
------------------------------------------------------------
------------------------------------------------------------
------------------------------------------------------------
------------------------------------------------------------
--------------------
>ADO71204.1_Bacteria_Proteobacteria_Deltaproteobacteria_Myxococcales_Archangiaceae_Stigmatella_3
------------------------------------------------------------
------------------------------------------------------------
------------------------------------------------------------
------------------------------------------------------------
------------------------------------------------------------
------------------------------------------------------------
AG--S-------------------------------------------EFE---------
AVRR----SF----QS-W-QDVFN---I-T----------F-E----------------E
G------------------------------P--------RV---ADR----------D-
VGY---------VSKG--------------------------------ENRNLVL-----
------FR-TRQCTVGSVVPAEDPCW-------------------------------NVY
-DCWS------------------NGNETIAD-----------------------------
-----------G-----PR-CT--------------------------------------
------------------------------------------------------------
------------------------------------------------------------
--------------P----------------------GT---------------------
-DI-QN-----------TMT----------------------HEIGHLVGLDH-------
----------T------------------DAPNS-TM-----------------------
-----------------------------------------N-------------PRA--
------------------------------------------------------------
------------------------------------------------------------
------------------------------------------------------------
------------------------------------------------------------
------------------------------------------------------------
------------------------------------------------------------
------------------------------------------------------------
------------------------------------------------------------
------------------------------------------------------------
------------------------------------------------------------
--------------------
>AFE06331.1_Bacteria_Proteobacteria_Deltaproteobacteria_Myxococcales_Myxococcaceae_Corallococcus_2
------------------------------------------------------------
------------------------------------------------------------
------------------------------------------------------------
------------------------------------------------------------
------------------------------------------------------------
----------------------------------------Y-------------HL--DA
AG--ST----------------------------T-PGD-T-------EVA---------
AIEA----AF----DA-W-RALSD---F-R----------F-I----------------R
G------------------------------E--------DW---SRSV---------E-
IGY---------DEEHP----------------------------F--DNYNVVT-----
------F-----CQ--DVAPPDDECWEK-------------------------T---NV-
-----------------------NG-----------------------------------
-----------G-----PP-ST--------------------------------------
------------------------------------------------------------
------------------------------------------------------------
--------------DC-----V---------------AT---------------------
-DV-QN-----------TMT----------------------HEIGHVVGLDH-------
----------V------------------FSAGS-TM-----------------------
-----------------------------------------E-------------NTAAE
------------------------------------------------------------
------------------------------------------------------------
------------------------------------------------------------
------------------------------------------------------------
------------------------------------------------------------
------------------------------------------------------------
------------------------------------------------------------
------------------------------------------------------------
------------------------------------------------------------
------------------------------------------------------------
--------------------
>WP_115093125.1_Bacteria_Cyanobacteria_Synechococcales_Synechococcaceae_Synechococcus_1
------------------------------------------------------------
------------------------------------------------------------
------------------------------------------------------------
------------------------------------------------------------
------------------------------------------------------------
---------DFS--------------GK---D----NIE-Y-------------YI--FR
EA--GDG-----------------------------------------------------
--DG----YA----DN-Q-VALSL---T-E----------I-A----------------Q
IK-------------------LTF-------K--------QL---SDIT---------G-
TTF---------IETND--------------------------YDN--APLNVYSV----
---S-EYD-DPTTL----------------------------------------------
-----------------------------GEAN---------------MNDGWFDITWKN
------------------------------------------------------------
------------------------------------------------------------
------------------------------------------------------------
------------------L-LL---------------TD---------------------
-DE-TQ-----------TIV----------------------HEIGHVAGLDH-------
----------P-----NGNG----DEPGWDQTIS-NMS------Y---I-------EG--
DFV------------------------PFT--------FTQL-------------DIEAL
QTM----FS---------------------------------------------------
------------------------------------------------------------
------------------------------------------------------------
------------------------------------------------------------
------------------------------------------------------------
------------------------------------------------------------
------------------------------------------------------------
------------------------------------------------------------
------------------------------------------------------------
------------------------------------------------------------
--------------------
>TAE06818.1_Bacteria_Cyanobacteria_Oscillatoriales_Oscillatoriales_3
------------------------------------------------------------
------------------------------------------------------------
------------------------------------------------------------
------------------------------------------------------------
------------------------------------------------------------
----------WW--------------S----N----KIT-Y-------------SF--VT
DD--EAVKLYSK----------------KEP--EF-KVS-K-------ISDA-RI-----
NVKD----VI----DH-V-NPF--------------------------------------
------------------------------------------------I---------N-
SQI---------ERVE----------------------------DA--YKKLGNIR----
------FI-Q---SDE-------------------N---N----------TGAA---NYP
DNQQS------------------NPESLGGDVY---------------FGTKVKP-----
-E-----K-NKF-----YN-PP--------------------------------------
------------------------------------------------------------
------------------------------------------------------------
--------------GG--------------------------------------------
-WG-YE-----------TII----------------------HEIGHTLGLKH-------
----------P-----HEDGAILSDSENNLSNTV-MTY------N---H-------GG-A
-WP------------------------I-S--------LMPY-------------DLLAL
QKH----YG---------------------------------------------------
------------------------------------------------------------
------------------------------------------------------------
------------------------------------------------------------
------------------------------------------------------------
------------------------------------------------------------
------------------------------------------------------------
------------------------------------------------------------
------------------------------------------------------------
------------------------------------------------------------
--------------------
>WP_081694397.1_Bacteria_Cyanobacteria_Oscillatoriales_Microcoleaceae
------------------------------------------------------------
------------------------------------------------------------
------------------------------------------------------------
------------------------------------------------------------
------------------------------------------------------------
----------KW--------------NVIPGG----TLT-Y-------------SF--VT
NA--EASTY-------------------ETALDET-GIQ-Q-------VDEGTKN-----
QVRQ----IM----QT-V-GTV--------------------------------------
------------------------------------------------L---------P-
INF---------VE------------------------------DS--FGQ-GNIR----
------IM-LGDITSI-------------------P---D----------AG-A---Y--
---------------------------ALGDLA---------------DPNGFQAVVLKK
GE-----E-FNF-----GN-DP--------------------------------------
------------------------------------------------------------
------------------------------------------------------------
--------------GT--------------------------------------------
-YE-YS-----------VLI----------------------HELGHALGLEH-------
----------PGNYSAGEKNPTP--EQDNSRNTV-MSY------N---P-------GG-A
PEP------------------------Q-T--------LMPF-------------DILAL
QFL----YG---------------------------------------------------
------------------------------------------------------------
------------------------------------------------------------
------------------------------------------------------------
------------------------------------------------------------
------------------------------------------------------------
------------------------------------------------------------
------------------------------------------------------------
------------------------------------------------------------
------------------------------------------------------------
--------------------
>WP_011610001.1_Bacteria_Cyanobacteria_Oscillatoriales_Microcoleaceae_Trichodesmium
------------------------------------------------------------
------------------------------------------------------------
------------------------------------------------------------
------------------------------------------------------------
------------------------------------------------------------
----------LW--------------DTEEEN----IIT-Y-------------SF--FS
EQ--AINSYYGR----------------ENPL--------P-------VTDPIKI-----
NVKD----IF----NL-F-EQY--------------------------------------
------------------------------------------------I---------D-
VRF---------QEVGDT------------------------A-DN--YGQ---IR----
------IM-L---SNG-------------------P---L----------RGYA---YQP
PGTSE------------------NP--ADGDIH---------------LSSVYQ------
-D-----E-YE-------D-VP--------------------------------------
------------------------------------------------------------
------------------------------------------------------------
--------------GS--------------------------------------------
-YG-YI-----------TIA----------------------HEIGHALGLKH-------
----------PGNYSPGERAPFL--AQDNNTNTM-MTY------I---G-------LL-N
QYS------------------------T-T--------PMTY-------------DIQSL
QYL----YG---------------------------------------------------
------------------------------------------------------------
------------------------------------------------------------
------------------------------------------------------------
------------------------------------------------------------
------------------------------------------------------------
------------------------------------------------------------
------------------------------------------------------------
------------------------------------------------------------
------------------------------------------------------------
--------------------
>WP_083833646.1_Bacteria_Cyanobacteria_Synechococcales_Synechococcaceae_Synechococcus_3
------------------------------------------------------------
------------------------------------------------------------
------------------------------------------------------------
------------------------------------------------------------
------------------------------------------------------------
--------------------------NYLGNS----ELL-Y-------------HI--YD
YE--TTIPNYGA----------------GLNLNTW-D---H-------LSDA-ET-----
FINN----IF----NE-L-DPL--------------------------------------
------------------------------------------------I---------D-
LDF---------AHT-----------------------------DN--IQE-SHLT----
------LY-S-----------------------------V----------YGWD---YWA
STT------------------------VGQVVP---------------QSDSWHVLWL--
-D-----T-NSL-----GF-DP--------------------------------------
------------------------------------------------------------
------------------------------------------------------------
--------------TGAG-------------------DP---------------------
-FD-AN-----------TII----------------------HEIGHALGLSH-------
----------P------NEDPTN--PQWTTDDTV-MSY------N---I-------SS-D
GWD------------------------Y-T--------FSEA-------------DIAAL
QII----WG---------------------------------------------------
------------------------------------------------------------
------------------------------------------------------------
------------------------------------------------------------
------------------------------------------------------------
------------------------------------------------------------
------------------------------------------------------------
------------------------------------------------------------
------------------------------------------------------------
------------------------------------------------------------
--------------------
>APV51661.1_Bacteria_Proteobacteria_Betaproteobacteria
------------------------------------------------------------
------------------------------------------------------------
------------------------------------------------------------
------------------------------------------------------------
------------------------------------------------------------
--------------------------------------N-R-------------PA--FS
KA--NAIA----------------------------------------------------
QIQQ----SM----AA-W-SAV--------------------------------------
------------------------------------------------C---------P-
ITF---------TYLGES------------------------GFNS--SDHVNVIG----
------WT-TTD-LTA-------------------P---T----------TGVT---QVA
ANGIN------------------I---TDADIK---------------LNAA--------
-Y-----S-VTY-----T------------------------------------------
------------------------------------------------------------
------------------------------------------------------------
--------------------------------------P---------------------
-NL-LP-----------TAI----------------------HEVGHAIGLNH-------
----------S------------------DVNGA-VMS------P---T-------SS-Y
NGS------------------------S-T--------LAAD-------------DIAGC
VSL----YG---------------------------------------------------
------------------------------------------------------------
------------------------------------------------------------
------------------------------------------------------------
------------------------------------------------------------
------------------------------------------------------------
------------------------------------------------------------
------------------------------------------------------------
------------------------------------------------------------
------------------------------------------------------------
--------------------
>KQT51935.1_Bacteria_Proteobacteria_Alphaproteobacteria_Rhizobiales_Aurantimonadaceae_Aureimonas_2
------------------------------------------------------------
------------------------------------------------------------
------------------------------------------------------------
------------------------------------------------------------
------------------------------------------------------------
------------------------------------SIA-D-------------PA--YQ
SA----------------------------------------------------------
-VRK----AF----AT-W-ESV--------------------------------------
------------------------------------------------A---------D-
IDF---------VEA-----------------------------DS--LANGIRLG----
------WS-YID-QAG-------------------A---T----------LATA---NWR
YVGTE------------------I---TEAEIR---------------FDLH--------
-D-----R-WQP-----QS-GG--------------------------------------
------------------------------------------------------------
------------------------------------------------------------
--------------GGT---------------------A---------------------
-NF-FA-----------TAV----------------------HEIGHAIGLAH-------
----------V------------------EERSS-IMY------A---Y-------Q---
TNV------------------------A-A--------LSAD-------------DIAHV
REI----YG---------------------------------------------------
------------------------------------------------------------
------------------------------------------------------------
------------------------------------------------------------
------------------------------------------------------------
------------------------------------------------------------
------------------------------------------------------------
------------------------------------------------------------
------------------------------------------------------------
------------------------------------------------------------
--------------------
>KQT87120.1_Bacteria_Proteobacteria_Alphaproteobacteria_Rhizobiales_Aurantimonadaceae_Aurantimonas_2
------------------------------------------------------------
------------------------------------------------------------
------------------------------------------------------------
------------------------------------------------------------
------------------------------------------------------------
-------------------------------A----PIT-A-------------TA--FR
DA----------------------------------------------------------
-TRA----AF----SV-W-EKL--------------------------------------
------------------------------------------------A---------A-
IDF---------VEI-----------------------------DT--LESNIRLG----
------WS-NID-LRG-------------------N---T----------LATA---TWR
YASTT------------------L---VEAEIE---------------FDRD--------
-E-----A-WRP-----SS-AT--------------------------------------
------------------------------------------------------------
------------------------------------------------------------
--------------ATS---------------------P---------------------
-NF-YA-----------TAV----------------------HEIGHAIGLGH-------
----------S------------------DDRTS-IMY------P---Y-------Q---
TNV------------------------T-T--------PSVA-------------DIQAV
QSL----YG---------------------------------------------------
------------------------------------------------------------
------------------------------------------------------------
------------------------------------------------------------
------------------------------------------------------------
------------------------------------------------------------
------------------------------------------------------------
------------------------------------------------------------
------------------------------------------------------------
------------------------------------------------------------
--------------------
>KQZ60480.1_Bacteria_Proteobacteria_Alphaproteobacteria_Rhizobiales_Rhizobiaceae_Rhizobium_2
------------------------------------------------------------
------------------------------------------------------------
------------------------------------------------------------
------------------------------------------------------------
------------------------------------------------------------
-------------------------------------IT-D-------------TA--YQ
QL----------------------------------------------------------
-IRD----AF----AA-W-STV--------------------------------------
------------------------------------------------A---------N-
ISF---------VEI-----------------------------DG--TSAKLRIG----
------WD-QID-GPG-------------------K---T----------LGEA---SWQ
AISTN------------------N---VNAEIR---------------FDTA--------
-E-----S-WST-----NK-NT--------------------------------------
------------------------------------------------------------
------------------------------------------------------------
--------------TTAG--------------------S---------------------
-NF-YT-----------TAL----------------------HEIGHAIGLGH-------
----------T------------------DDKSQ-IMY------A---L-------A---
NDQ------------------------V-T--------LNTG-------------DIAGA
QVL----YG---------------------------------------------------
------------------------------------------------------------
------------------------------------------------------------
------------------------------------------------------------
------------------------------------------------------------
------------------------------------------------------------
------------------------------------------------------------
------------------------------------------------------------
------------------------------------------------------------
------------------------------------------------------------
--------------------
>PAV74711.1_Eukaryota_Metazoa_Nematoda_Chromadorea_Rhabditida_Diploscapter_7
------------------------------------------------------------
------------------------------------------------------------
------------------------------------------------------------
------------------------------------------------------------
------------------------------------------------------------
----------LY--------------YK---K----AFT-W-------------AL--VG
Q-----------------------------PLGGM-DIE-E-------TTE---------
AIDQ----AF----KK-W-EAA--------------------------------------
------------------------------------------------S---------S-
FKF---------KQV----------------------------PEN--ANPDITVT----
------FK-EETEAN---------------------------------------------
TVVGF------------------SSGPPDGKII---------------LHAARG------
-W-----G-YRK-----HN-----------------------------------------
------------------------------------------------------------
------------------------------------------------------------
--------------------IM---------------GV---------------------
-SL-YH-----------TML----------------------HEIGHALGMKH-------
----------T------------------FYRGS-IMF------P---M-------MK-P
ALL------------------------NPE--------IQAV-------------DRLAL
SKL----Y----------------------------------------------------
------------------------------------------------------------
------------------------------------------------------------
------------------------------------------------------------
------------------------------------------------------------
------------------------------------------------------------
------------------------------------------------------------
------------------------------------------------------------
------------------------------------------------------------
------------------------------------------------------------
--------------------
>OZF83410.1_Eukaryota_Metazoa_Nematoda_Chromadorea_Rhabditida_Rhabditidae_Caenorhabditis_7
------------------------------------------------------------
------------------------------------------------------------
------------------------------------------------------------
------------------------------------------------------------
------------------------------------------------------------
----------LW--------------TK---K----SLT-Y-------------KI--VN
T-----------------------------P-KTL-SQA-Q-------IKS---------
AAHE----AF----EQ-W-TKA--------------------------------------
------------------------------------------------S---------G-
FKF---------VET-----------------------------TA--QNPDVTIT----
------FY-D----------------------------------------VPQS----NL
RIAGS------------------ASKPLNSHII---------------LDKNQE------
-W-----A-YKS-----QA-----------------------------------------
------------------------------------------------------------
------------------------------------------------------------
--------------------PM---------------GI---------------------
-SL-YH-----------TLL----------------------HEIGHILGLPH-------
----------T------------------FYRGS-IMH------P---I-------FK-P
VLL------------------------PFT--------VPNV-------------DRLAI
RRI----Y----------------------------------------------------
------------------------------------------------------------
------------------------------------------------------------
------------------------------------------------------------
------------------------------------------------------------
------------------------------------------------------------
------------------------------------------------------------
------------------------------------------------------------
------------------------------------------------------------
------------------------------------------------------------
--------------------
>PIC28581.1_Eukaryota_Metazoa_Nematoda_Chromadorea_Rhabditida_Rhabditidae_Caenorhabditis_6
------------------------------------------------------------
------------------------------------------------------------
------------------------------------------------------------
------------------------------------------------------------
------------------------------------------------------------
----------LW--------------TK---K----SLT-Y-------------KI--VN
T-----------------------------P-KTL-SET-Q-------IRS---------
AAHE----AF----AQ-W-TRA--------------------------------------
------------------------------------------------S---------G-
FKF---------VES-----------------------------TG--QTPDITIT----
------FY-D----------------------------------------VPQS----NL
RIAGS------------------ASKPLNSHII---------------LDKNQE------
-W-----A-YKS-----QA-----------------------------------------
------------------------------------------------------------
------------------------------------------------------------
--------------------PM---------------GI---------------------
-SL-YH-----------TLL----------------------HEIGHVLGLPH-------
----------T------------------FYRGS-IMH------P---I-------FK-P
VLL------------------------PFI--------VPNV-------------DRLAI
RKI----Y----------------------------------------------------
------------------------------------------------------------
------------------------------------------------------------
------------------------------------------------------------
------------------------------------------------------------
------------------------------------------------------------
------------------------------------------------------------
------------------------------------------------------------
------------------------------------------------------------
------------------------------------------------------------
--------------------
>CAB01669.2_Eukaryota_Metazoa_Nematoda_Chromadorea_Rhabditida_Rhabditidae_Caenorhabditis_3
------------------------------------------------------------
------------------------------------------------------------
------------------------------------------------------------
------------------------------------------------------------
------------------------------------------------------------
-----------W--------------TK---K----SLT-Y-------------KV--VN
T-----------------------------P--NL-SQA-Q-------IRS---------
AAHE----AF----EQ-W-TRA--------------------------------------
------------------------------------------------S---------G-
FKF---------VET-----------------------------TG--ATPDITIT----
------FY-D----------------------------------------VPQS----NL
RIAGS------------------ASKPVNSHII---------------LDKNQE------
-W-----A-YKS-----QA-----------------------------------------
------------------------------------------------------------
------------------------------------------------------------
--------------------PM---------------GI---------------------
-SL-YH-----------TLL----------------------HEIGHILGLPH-------
----------T------------------FYRGS-IMH------P---I-------FK-P
-HG------------------------TVT--------VPNV-------------DRLAI
RKI----YG---------------------------------------------------
------------------------------------------------------------
------------------------------------------------------------
------------------------------------------------------------
------------------------------------------------------------
------------------------------------------------------------
------------------------------------------------------------
------------------------------------------------------------
------------------------------------------------------------
------------------------------------------------------------
--------------------
>VDO62426.1_Eukaryota_Metazoa_Nematoda_Chromadorea_Strongylida_Heligmosomatidae_Heligmosomoides
------------------------------------------------------------
------------------------------------------------------------
------------------------------------------------------------
------------------------------------------------------------
------------------------------------------------------------
----------LW--------------KK---S----ILL-W-------------NV--TS
F-----------------------------P-SSL-SIS-Q-------TRE---------
ACDE----AF----EK-W-REV--------------------------------------
------------------------------------------------A---------G-
IEF---------VET----------------------------KNA--SKADIIIS----
------FG-D----------------------------------------LPEI------
FTNAG------------------ATRPLKSRII---------------LGKDQI------
-W-----G-YRN-----HI-----------------------------------------
------------------------------------------------------------
------------------------------------------------------------
--------------------PR---------------GI---------------------
-SL-FH-----------TLL----------------------HEIGHTLGLRH-------
----------N------------------FFRGS-IMY------P---I-------LK-P
ALV------------------------PYG--------VPNI-------------DKLSL
RKL----Y----------------------------------------------------
------------------------------------------------------------
------------------------------------------------------------
------------------------------------------------------------
------------------------------------------------------------
------------------------------------------------------------
------------------------------------------------------------
------------------------------------------------------------
------------------------------------------------------------
------------------------------------------------------------
--------------------
>CDJ82693.1_Eukaryota_Metazoa_Nematoda_Chromadorea_Rhabditida_Strongylida_Haemonchidae_Haemonchus
------------------------------------------------------------
------------------------------------------------------------
------------------------------------------------------------
------------------------------------------------------------
------------------------------------------------------------
----------LW--------------TK---K----TLL-W-------------NV--ST
N-----------------------------P-SSL-NLS-Q-------TRE---------
ACDE----AF----EK-W-RQV--------------------------------------
------------------------------------------------S---------G-
INF---------VET----------------------------KNA--SQADIVIK----
------FT-DVEEAD------------------------E----------LPAV---ERA
VLAAG------------------ATKPIDSRIV---------------LDKDHL------
-W-----G-YRK-----HE-----------------------------------------
------------------------------------------------------------
------------------------------------------------------------
--------------------PR---------------GI---------------------
-SL-YH-----------TLL----------------------HEIGHTLGLPH-------
----------N------------------FYRGS-IMY------P---I-------MK-P
AMV------------------------PYG--------VPNV-------------DRVAL
DKL----Y----------------------------------------------------
------------------------------------------------------------
------------------------------------------------------------
------------------------------------------------------------
------------------------------------------------------------
------------------------------------------------------------
------------------------------------------------------------
------------------------------------------------------------
------------------------------------------------------------
------------------------------------------------------------
--------------------
>KHJ89755.1_Eukaryota_Metazoa_Nematoda_Chromadorea_Rhabditida_Strongylida_Oesophagostomum_3
------------------------------------------------------------
------------------------------------------------------------
------------------------------------------------------------
------------------------------------------------------------
------------------------------------------------------------
-----------W--------------KK---K----VLL-W-------------KI--TS
Y-----------------------------P--SL-TQS-Q-------TRE---------
ACDE----AV----EK-W-RQV--------------------------------------
------------------------------------------------T---------G-
IDF---------MET-----------------------------DA--EKADIVIS----
------FE-E----------------------------------------LPLA----YL
NVAAA------------------ATRPLNSRII---------------LDKNRL------
-W-----G-YRN-----HL-----------------------------------------
------------------------------------------------------------
------------------------------------------------------------
--------------------PR---------------GI---------------------
-SL-FH-----------TLL----------------------HEIGHTLGLRH-------
----------N------------------FYRGS-IMF------P---I-------LK--
------------------------------------------------------------
------------------------------------------------------------
------------------------------------------------------------
------------------------------------------------------------
------------------------------------------------------------
------------------------------------------------------------
------------------------------------------------------------
------------------------------------------------------------
------------------------------------------------------------
------------------------------------------------------------
------------------------------------------------------------
--------------------
>EYC37488.1_Eukaryota_Metazoa_Nematoda_Chromadorea_Rhabditida_Strongylida_Ancylostomatidae_Ancylostoma_6
------------------------------------------------------------
------------------------------------------------------------
------------------------------------------------------------
------------------------------------------------------------
------------------------------------------------------------
----------IW--------------KK---K----VLL-W-------------NI--TS
Y-----------------------------P-TSL-TRP-Q-------TRE---------
ACDE----AF----EK-W-RQV--------------------------------------
------------------------------------------------A---------G-
IDF---------MET----------------------------NDA--KKADIVIS----
------FE-E----------------------------------------FPIA----FM
NVAAG------------------ATRPVNSRII---------------LDRSRI------
-W-----G-YRN-----HI-----------------------------------------
------------------------------------------------------------
------------------------------------------------------------
--------------------PR---------------GI---------------------
-SL-FH-----------TLL----------------------HEIGHTLGLRH-------
----------N------------------FYRGS-IMY------P---I-------LK-P
ALV------------------------PYG--------VPNI-------------DKISL
RKL----Y----------------------------------------------------
------------------------------------------------------------
------------------------------------------------------------
------------------------------------------------------------
------------------------------------------------------------
------------------------------------------------------------
------------------------------------------------------------
------------------------------------------------------------
------------------------------------------------------------
------------------------------------------------------------
--------------------
>RCN48116.1_Eukaryota_Metazoa_Nematoda_Chromadorea_Rhabditida_Strongylida_Ancylostomatidae_Ancylostoma_5
------------------------------------------------------------
------------------------------------------------------------
------------------------------------------------------------
------------------------------------------------------------
------------------------------------------------------------
----------LW--------------QK---K----ILL-W-------------NI--TS
Y-----------------------------P-TSL-TRS-Q-------TRE---------
ACDE----AF----EK-W-RQV--------------------------------------
------------------------------------------------A---------G-
IDF---------MET----------------------------KDA--KKADIVIS----
------FQ-E----------------------------------------FPIA----FM
NVAAG------------------ATRPLNSRII---------------LDRSRI------
-W-----G-YRN-----HV-----------------------------------------
------------------------------------------------------------
------------------------------------------------------------
--------------------PR---------------GI---------------------
-SL-FH-----------TLL----------------------HEIGHTLGLRH-------
----------N------------------FYRG---------------------------
------------------------------------------------------------
------------------------------------------------------------
------------------------------------------------------------
------------------------------------------------------------
------------------------------------------------------------
------------------------------------------------------------
------------------------------------------------------------
------------------------------------------------------------
------------------------------------------------------------
------------------------------------------------------------
------------------------------------------------------------
--------------------
>VDO59102.1_Eukaryota_Metazoa_Nematoda_Chromadorea_Strongylida_Haemonchidae_Haemonchus_2
------------------------------------------------------------
------------------------------------------------------------
------------------------------------------------------------
------------------------------------------------------------
------------------------------------------------------------
-------------------------------------------------------L--TS
---------------------------------KF-SLS-A-------KRVY-GSGHYIL
ACDE----AF----EK-W-RQV--------------------------------------
------------------------------------------------S---------G-
INF---------IET----------------------------KNA--SQADIVIK----
------FT-DVEEA--------------------------------------------FD
NVSLG------------------KSSDFQ-------------------------------
------------------------------------------------------------
------------------------------------------------------------
------------------------------------------------------------
---------------------R---------------GI---------------------
-SL-YH-----------TLL----------------------HEIGHTLGLPH-------
----------N------------------FYRGS-IMY------P---I-------MK-P
AMV------------------------PYG--------VPNV-------------DRVAL
DKL----Y----------------------------------------------------
------------------------------------------------------------
------------------------------------------------------------
------------------------------------------------------------
------------------------------------------------------------
------------------------------------------------------------
------------------------------------------------------------
------------------------------------------------------------
------------------------------------------------------------
------------------------------------------------------------
--------------------
>AEA47518.1_Archaea_Euryarchaeota_Archaeoglobi_Archaeoglobales_Archaeoglobaceae_Archaeoglobus_2
------------------------------------------------------------
------------------------------------------------------------
------------------------------------------------------------
------------------------------------------------------------
------------------------------------------------------------
--------------------------QD---N----VFK-V-------------YI--DA
NT---------------------------AP---------A-------YRS-----VYID
AFRK----AM----RW-W-EEG--------------------------------------
------------------------------------------------G---------A-
LAY---------QPI-----------------------------DP--TEAEILVY----
------W-------------------------------------------APDV------
-VT--------------------GEEPFG-------------------LTDV--------
-------Y-YKN-----GN-----------------------------------------
------------------------------------------------------------
------------------------------------------------------------
------------------------------------------------------------
-AL-QYLEGKEEYVDFATML----------------KVAK--HEIGHALGLAH-------
----------S------------------SNVSD-IMY------P---Q-------LR--
------------------------------------------------------------
------------------------------------------------------------
------------------------------------------------------------
------------------------------------------------------------
------------------------------------------------------------
------------------------------------------------------------
------------------------------------------------------------
------------------------------------------------------------
------------------------------------------------------------
------------------------------------------------------------
------------------------------------------------------------
--------------------
>WP_013684179.1_Archaea_Euryarchaeota_Archaeoglobi_Archaeoglobales_Archaeoglobaceae_Archaeoglobus_1
------------------------------------------------------------
------------------------------------------------------------
------------------------------------------------------------
------------------------------------------------------------
------------------------------------------------------------
----------PW--------------QD---N----VFK-V-------------YI--DA
NT---------------------------AP-------E-A-------YRS-----VYID
AFRK----AM----RW-W-EEGG-------------------------------------
-----------------------------------------------NG---------A-
LAY---------QPIFD-------------------------EVSP--TEAEILVY----
------W-------------------------------------------APDV------
-VTGI------------------GEEP-G-------------------LTDVKV------
-T-----Y-YKN-----GK-----------------------------------------
------------------------------------------------------------
------------------------------------------------------------
--------------------FA---------------VI---------------------
-AL-QY---KEEYVDFATML----------------KVAK--HEIGHALGLAH-------
----------S------------------SNVSD-IMY------P---Q-----------
------------------------------------------------------------
------------------------------------------------------------
------------------------------------------------------------
------------------------------------------------------------
------------------------------------------------------------
------------------------------------------------------------
------------------------------------------------------------
------------------------------------------------------------
------------------------------------------------------------
------------------------------------------------------------
------------------------------------------------------------
--------------------
>CCZ51344.1_Bacteria_Proteobacteria_Gammaproteobacteria_Pseudomonadales_Moraxellaceae_Acinetobacter_3
------------------------------------------------------------
------------------------------------------------------------
------------------------------------------------------------
------------------------------------------------------------
------------------------------------------------------------
------------------------------------------------------------
------------------------------------EDA-K-------YRK---------
MVMD----AF----SV-W-SAA--------------------------------------
------------------------------------------------T---------K-
LRF---------KIT-----------------------------VL--LESNINVD----
------WK-RVDRQAL------------CYFS-W-D---A----------QGRL---YGA
EVSIG------------------LTDGR------------------------IH------
-Q-----K-YDS------------------------------------------------
------------------------------------------------------------
------------------------------------------------------------
-------------------------------------DI---------------------
-EV-YH-----------TIL----------------------HEVGHALGLNH-------
----------S------------------PYKED-IMY------T---P-------HQ-Y
GVA--------------------------S--------LSAN-------------DKYSI
NWL----Y----------------------------------------------------
------------------------------------------------------------
------------------------------------------------------------
------------------------------------------------------------
------------------------------------------------------------
------------------------------------------------------------
------------------------------------------------------------
------------------------------------------------------------
------------------------------------------------------------
------------------------------------------------------------
--------------------
>DAA97141.1_Bacteria_Gastranaerophilales
------------------------------------------------------------
------------------------------------------------------------
------------------------------------------------------------
------------------------------------------------------------
------------------------------------------------------------
------------------------------------------------------------
------------------------------S-KRS-ESA-V-------YNK---------
LVYK----AL----EA-W-ERA--------------------------------------
------------------------------------------------S---------E-
VKF---------RIV-----------------------------SL--YDSQINID----
------WR-RVDRKAL------------CTYN-Y-N---N----------QQVL---YGA
DVSIG------------------LTDGT------------------------IH------
-Q-----Q-YDS------------------------------------------------
------------------------------------------------------------
------------------------------------------------------------
-------------------------------------ED---------------------
-EV-YH-----------TIL----------------------HEIGHALGLGH-------
----------S------------------PYKSD-IMY------T---P-------HQ-Y
GIV--------------------------S--------LSRN-------------DAYSI
QCL----Y----------------------------------------------------
------------------------------------------------------------
------------------------------------------------------------
------------------------------------------------------------
------------------------------------------------------------
------------------------------------------------------------
------------------------------------------------------------
------------------------------------------------------------
------------------------------------------------------------
------------------------------------------------------------
--------------------
>CCX79485.1_Bacteria_Firmicutes_Clostridia_Clostridiales_Clostridiaceae_Clostridium_3
------------------------------------------------------------
------------------------------------------------------------
------------------------------------------------------------
------------------------------------------------------------
------------------------------------------------------------
------------------------------------------------------------
------------------------------S-KQG-QEY-K-------YRD---------
MVIR----AL----NE-W-QNA--------------------------------------
------------------------------------------------T---------K-
VAF---------KIV-----------------------------NL--LESNVNID----
------WK-RVERKAL------------CYFN-F-D---G----------ANRL---YGA
EVAIG------------------LTEGL------------------------VH------
-A-----D-YMD------------------------------------------------
------------------------------------------------------------
------------------------------------------------------------
-------------------------------------ES---------------------
-EV-YH-----------TIL----------------------HEIGHAIGLGH-------
----------S------------------HNPAD-IMY------T---P-------HQ-K
GIN--------------------------T--------ISQG-------------DKLTV
NWL----Y----------------------------------------------------
------------------------------------------------------------
------------------------------------------------------------
------------------------------------------------------------
------------------------------------------------------------
------------------------------------------------------------
------------------------------------------------------------
------------------------------------------------------------
------------------------------------------------------------
------------------------------------------------------------
--------------------
>CDE91910.1_Bacteria_Fusobacteria_Fusobacteriales_Fusobacteriaceae_Fusobacterium_2
------------------------------------------------------------
------------------------------------------------------------
------------------------------------------------------------
------------------------------------------------------------
------------------------------------------------------------
------------------------------------------------------------
---------------------------------QG-QDL-K-------YRQ---------
YVKR----AL----DE-W-HKV--------------------------------------
------------------------------------------------S---------N-
VSF---------IVV-----------------------------NL--LSSNINID----
------WK-RVERQAL------------CYFQ-Y-D---K----------SNRL---YSA
EVAIG------------------LTEGL------------------------VH------
-A-----D-YMD------------------------------------------------
------------------------------------------------------------
------------------------------------------------------------
-------------------------------------EE---------------------
-EV-YH-----------TIL----------------------HEIGHAVGLGH-------
----------S------------------PFKRD-IMY------T---P-------HQ-K
GIM--------------------------H--------VGDG-------------DRLSI
NWL----Y----------------------------------------------------
------------------------------------------------------------
------------------------------------------------------------
------------------------------------------------------------
------------------------------------------------------------
------------------------------------------------------------
------------------------------------------------------------
------------------------------------------------------------
------------------------------------------------------------
------------------------------------------------------------
--------------------
>OLA94910.1_Bacteria_7
------------------------------------------------------------
------------------------------------------------------------
------------------------------------------------------------
------------------------------------------------------------
------------------------------------------------------------
------------------------------------------------------------
------------------------------------------------------------
-VKE----AL----EV-W-TQV--------------------------------------
------------------------------------------------S---------N-
VSF---------EYV-----------------------------SL--MQSQVNLD----
------WQ-RVDRKALG----------YCTYN-Y-D---K----------LGRL---YSA
EVQIG------------------LSDGI------------------------LH------
-K-----E-YMA------------------------------------------------
------------------------------------------------------------
------------------------------------------------------------
-------------------------------------KE---------------------
-EV-FH-----------TIL----------------------HEIGHALGLGH-------
----------S------------------IYKED-IMY------S---P-------HQ-Y
GVI--------------------------N--------LSNN-------------DIATL
NWM----Y----------------------------------------------------
------------------------------------------------------------
------------------------------------------------------------
------------------------------------------------------------
------------------------------------------------------------
------------------------------------------------------------
------------------------------------------------------------
------------------------------------------------------------
------------------------------------------------------------
------------------------------------------------------------
--------------------
>OGH95107.1_Bacteria_5
------------------------------------------------------------
------------------------------------------------------------
------------------------------------------------------------
------------------------------------------------------------
------------------------------------------------------------
------------------------------------------------------------
-------------------------------------------------YA---------
MIKE----AF----EI-W-KQA--------------------------------------
------------------------------------------------S---------N-
ISF---------EFV-----------------------------NL--YASQINIE----
------WK-RVDRTSL------------CLFN-F-D---P----------EGRL---FSA
EIEIG------------------LSDGL------------------------IH------
-Q-----Q-YEN------------------------------------------------
------------------------------------------------------------
------------------------------------------------------------
-------------------------------------KN---------------------
-EV-RH-----------TII----------------------HEIGHALGVNH-------
----------S------------------PYPED-IMY------V---P-------HQ-Y
GVT--------------------------S--------VSKR-------------DMLTL
KWL----Y----------------------------------------------------
------------------------------------------------------------
------------------------------------------------------------
------------------------------------------------------------
------------------------------------------------------------
------------------------------------------------------------
------------------------------------------------------------
------------------------------------------------------------
------------------------------------------------------------
------------------------------------------------------------
--------------------
>OGI02450.1_Bacteria_4
------------------------------------------------------------
------------------------------------------------------------
------------------------------------------------------------
------------------------------------------------------------
------------------------------------------------------------
------------------------------------------------------------
----------------------------------N-DDY-E-------YYA---------
MIQE----AV----NI-W-ERA--------------------------------------
------------------------------------------------S---------K-
VKF---------EFV-----------------------------NL--YNSQINIE----
------WK-RVERKSL------------CQFN-F-D---Q----------SARL---YSA
EISIG------------------LSDGI------------------------IH------
-Q-----Q-YQD------------------------------------------------
------------------------------------------------------------
------------------------------------------------------------
-------------------------------------KN---------------------
-EV-FH-----------TII----------------------HEMGHALGLNH-------
----------S------------------PHRND-IMY------V---P-------HQ-Y
GIT--------------------------S--------VSKR-------------DVTTL
KWL----Y----------------------------------------------------
------------------------------------------------------------
------------------------------------------------------------
------------------------------------------------------------
------------------------------------------------------------
------------------------------------------------------------
------------------------------------------------------------
------------------------------------------------------------
------------------------------------------------------------
------------------------------------------------------------
--------------------
>CDC19215.1_Bacteria_Firmicutes_Clostridia_Clostridiales_Clostridiaceae_Clostridium_2
------------------------------------------------------------
------------------------------------------------------------
------------------------------------------------------------
------------------------------------------------------------
------------------------------------------------------------
------------------------------------------------------------
-------------------------------------DY-R-------YQA---------
MVKR----AL----GE-W-EKI--------------------------------------
------------------------------------------------S---------K-
VKF---------KIV-----------------------------TL--NESQVNLD----
------WK-RVDRRAL------------CYFH-F-D---N----------AGRL---YSA
EVQIG------------------LSDGI------------------------LH------
-Q-----Q-YQD------------------------------------------------
------------------------------------------------------------
------------------------------------------------------------
-------------------------------------EN---------------------
-EV-YH-----------TIL----------------------HEIGHALGLGH-------
----------S------------------PYDSD-IMY------T---P-------HK-Y
GVV--------------------------S--------LSNR-------------DALSL
QWL----Y----------------------------------------------------
------------------------------------------------------------
------------------------------------------------------------
------------------------------------------------------------
------------------------------------------------------------
------------------------------------------------------------
------------------------------------------------------------
------------------------------------------------------------
------------------------------------------------------------
------------------------------------------------------------
--------------------
>OGI18621.1_Bacteria_6
------------------------------------------------------------
------------------------------------------------------------
------------------------------------------------------------
------------------------------------------------------------
------------------------------------------------------------
------------------------------------------------------------
----------------------------------------L-------YKQ---------
MVID----AL----DI-W-HKA--------------------------------------
------------------------------------------------S---------K-
ISF---------KIV-----------------------------NL--NDSQINLD----
------WK-RVERSSL------------CYFN-Y-D---A----------KGRL---FSA
EVSIG------------------LSDGV------------------------IH------
-S-----Q-YQD------------------------------------------------
------------------------------------------------------------
------------------------------------------------------------
-------------------------------------KN---------------------
-EV-YH-----------TIL----------------------HEIGHAVGLDH-------
----------S------------------PYPND-IMY------V---P-------HQ-Y
GVI--------------------------S--------LSEG-------------DKKTL
NWL----Y----------------------------------------------------
------------------------------------------------------------
------------------------------------------------------------
------------------------------------------------------------
------------------------------------------------------------
------------------------------------------------------------
------------------------------------------------------------
------------------------------------------------------------
------------------------------------------------------------
------------------------------------------------------------
--------------------
>CCZ51074.1_Bacteria_Proteobacteria_Gammaproteobacteria_Pseudomonadales_Moraxellaceae_Acinetobacter_2
------------------------------------------------------------
------------------------------------------------------------
------------------------------------------------------------
------------------------------------------------------------
------------------------------------------------------------
------------------------------------------------------------
-------------------------------------------------MS---------
RLHQ----AF----MS-W-QQQ--------------------------------------
------------------------------------------------S---------R-
VRF---------KFV-----------------------------SP--ANANIEVE----
------FV-N-DVHAVG-----------CTEM-T-T---R----------GGQY---YKA
YVTIG------------------TQ----------------------------Y------
-K-----R-YEN-----GR--L--------------------------------------
------------------------------------------------------------
------------------------------------------------------------
--------------TRALVTRP---------------KD---------------------
-NI-YG-----------VML----------------------HEAGHAIGLGH-------
----------S------------------DSSNS-IMY----------P-------Y---
-------------------------------------------------------DLPTM
QYL----TDE--------------------------------------------------
------------------------------------------------------------
------------------------------------------------------------
------------------------------------------------------------
-----------DMR----------------------------------------------
------------------------------------------------------------
------------------------------------------------------------
------------------------------------------------------------
------------------------------------------------------------
------------------------------------------------------------
--------------------
>GBG24632.1_Eukaryota_Thraustochytriaceae_Hondaea_2
------------------------------------------------------------
------------------------------------------------------------
------------------------------------------------------------
------------------------------------------------------------
------------------------------------------------------------
---------------------------KFPAS----TVT-W-------------WL--GP
H-----------------------------P-GYL-NSA-H-------LEE---------
EVTA----AI----NL-W-AEH--------------------------------------
------------------------------------------------A---------P-
LNF---------ERV----------------------------ESR--SAAKLVIT----
------WG---DQAEQ------------NEFK-F-D---G----------RGGA---IAQ
SSEHG------------------IEFDINERWS---------------L--SLH------
-Q-----A-KRY-----G------------------------------------------
------------------------------------------------------------
------------------------------------------------------------
-------------------------------------RF---------------------
-KV-LP-----------VLL----------------------HELGHTLGLTH-------
----------S------------------VDPSH-VMG------A---Y-------YV-S
NRI--------------------------K--------LSSS-------------EIARL
NEM----Y----------------------------------------------------
------------------------------------------------------------
------------------------------------------------------------
------------------------------------------------------------
------------------------------------------------------------
------------------------------------------------------------
------------------------------------------------------------
------------------------------------------------------------
------------------------------------------------------------
------------------------------------------------------------
--------------------
>CCZ51458.1_Bacteria_Proteobacteria_Gammaproteobacteria_Pseudomonadales_Moraxellaceae_Acinetobacter_1
------------------------------------------------------------
------------------------------------------------------------
------------------------------------------------------------
------------------------------------------------------------
------------------------------------------------------------
----------RW--------------NKFP-------IT-Y-----------------GF
K-----------------------------N-SAG-VPR-E-------FVN---------
EISN----AF----SE-W-ERE--------------------------------------
------------------------------------------------G---------N-
LMF---------SE------------------------------TA--ESPNIVIN----
------FV-KNNKNES-----------------M-E---Y----------GKKY---VVA
YTEPK------------------ISGDILEGM--------------------IN------
-F-----Y-IQD-----GK-NF--------------------------------------
------------------------------------------------------------
------------------------------------------------------------
--------------T----------------------RN---------------------
-QI-YN-----------TAL----------------------HEIFHALGMGH-------
----------S------------------FDPDN-IMY------L---A-------KD-N
DTR------------------------E-S--------LTEA-------------DTSTL
QLL----Y----------------------------------------------------
------------------------------------------------------------
------------------------------------------------------------
------------------------------------------------------------
------------------------------------------------------------
------------------------------------------------------------
------------------------------------------------------------
------------------------------------------------------------
------------------------------------------------------------
------------------------------------------------------------
--------------------
>KRC46480.1_Bacteria_Actinobacteria_Propionibacteriales_Nocardioidaceae_Nocardioides
------------------------------------------------------------
------------------------------------------------------------
------------------------------------------------------------
------------------------------------------------------------
------------------------------------------------------------
-------------------------------R----EIR-Y-------------EI--NP
DG--AP------------------------------SDD-D-------AEA---------
LVED----AI----AE-V-SDLTG---L-R----------F-T----------------Y
G------------------------------T--------DR---RPSW---------E-
SDF---------VDSGE--------------------------VEE--LEGDVAGV----
---------------------------------------------------GGA---VAV
SSGPD------------------GMRYVTGQVT---------------LDEDAY------
-A-----D-LED-----DD-DD--------------------------------------
------------------------------------------------------------
------------------------------------------------------------
--------------EGARA-----------------------------------------
-----------------ILL----------------------HELGHLVGLDH-------
----------V------------------ESPAE-LMF------A---D-------YL-G
QG---------------------------D--------FSTG-------------DRNG-
------------------------------------------------------------
------------------------------------------------------------
------------------------------------------------------------
------------------------------------------------------------
------------------------------------------------------------
------------------------------------------------------------
------------------------------------------------------------
------------------------------------------------------------
------------------------------------------------------------
------------------------------------------------------------
--------------------
>KKO48072.1_Bacteria_Proteobacteria_Gammaproteobacteria_Chromatiales_Chromatiaceae_Arsukibacterium
------------------------------------------------------------
------------------------------------------------------------
------------------------------------------------------------
------------------------------------------------------------
------------------------------------------------------------
------------------------------------------------------------
----------------------------------L-SAE-Q-------AEQ---------
AAHN----AA----AQ-W-NSAFP---I-N----------F-------------------
------------------------------------------------------------
---------------------------------------------R--YDERQQTM----
------LQQALLRN-------------LQRYD-S-NIDQR----------TAL-------
-----------------------LQQQSEQLQQ---------------FEQQ--------
------------------------------------------------------------
-----------------NQQ----------------------------------------
------------------------------------------------------------
-------------FINNGKRSM----TIF--------AY------------------STT
EAL-QL-----------TIA----------------------HEFGHALGLGH-------
----------T------------------ESHTS-VMH------Y---A----------L
TPQ------------------------QQN--------LTAD-------------DIAAL
KQ----------------------------------------------------------
------------------------------------------------------------
------------------------------------------------------------
------------------------------------------------------------
------------------------------------------------------------
------------------------------------------------------------
------------------------------------------------------------
------------------------------------------------------------
------------------------------------------------------------
------------------------------------------------------------
--------------------
>KUK61515.1_Archaea_Euryarchaeota_Methanomicrobia_Methanomicrobiales_Methanomicrobiaceae_Methanoculleus
------------------------------------------------------------
------------------------------------------------------------
------------------------------------------------------------
------------------------------------------------------------
-----P------------------------------------------------------
----------RW--------------TA---P----VVS-Y-------------YV--NP
SS--VSGA-------------------------L----------------A---------
AAQN----AA----GT-WTSAGSD---F-S----------F------------------L
YA-------------------GIT-------T--------ST----DVS-----------
-------------------------------------------G-----NSKNEIL----
------WG-DIAI--------------------D-G---V----------LAQ----AST
WSS-A-GQVA------------------ECDIK---------------FNTR--------
-Y-----T-WST-----N------------------------------------------
------------------------------------------------------------
------------------------------------------------------------
--------------PGAG-------------------EF---------------------
-DI-ET-----------VCL----------------------HELGHWVQLLDLYG----
----------P------------------SDTAK-VMY------G---R-------VGSG
LTK-------------------------RT--------LTDS-------------DAAGA
RWI----YT---------------------------------------------------
------------------------------------------------------------
------------------------------------------------------------
------------------------------------------------------------
------------------------------------------------------------
------------------------------------------------------------
------------------------------------------------------------
------------------------------------------------------------
------------------------------------------------------------
------------------------------------------------------------
--------------------
>ABD40195.1_Archaea_Euryarchaeota_Methanomicrobia_Methanomicrobiales_Methanospirillaceae_Methanospirillum
------------------------------------------------------------
------------------------------------------------------------
------------------------------------------------------------
------------------------------------------------------------
-----N------------------------------------------------------
----------KW--------------PV---T----SVN-Y-------------YI--NP
GS--IIGS-------------------------L----------------T---------
AIQN----AA----NS-W-NGQSS---F-K----------F------------------N
YA-------------------GTS-------S--------TT----KSG-----------
-------------------------------------------A-----DGKNVLL----
------FR-DLGS--------------------S-G---P----------IAQ----ATY
WFS-S-GIIS------------------EADVE---------------FNTY--------
-Y-----S-WTT-----D------------------------------------------
------------------------------------------------------------
------------------------------------------------------------
--------------TASG-------------------GLK--------------------
-NI-EA-----------IAI----------------------HELGHWLNLKDLYG----
----------P------------------SDLMK-VMF------G---Y-------NGDG
NTN------------------------LKT--------LSAS-------------EIAGI
KWI----YG---------------------------------------------------
------------------------------------------------------------
------------------------------------------------------------
------------------------------------------------------------
------------------------------------------------------------
------------------------------------------------------------
------------------------------------------------------------
------------------------------------------------------------
------------------------------------------------------------
------------------------------------------------------------
--------------------
>OPY51621.1_Archaea_Euryarchaeota_Methanomicrobia_Methanosarcinales_Methanosaetaceae_Methanosaeta_5
------------------------------------------------------------
------------------------------------------------------------
------------------------------------------------------------
------------------------------------------------------------
-----Q------------------------------------------------------
----------RW--------------QN---P----QIK-M-------------FL--RD
AN--LRNE-------------------------N---LD-P-------TAV---------
SVTA----AT----QT-WESATSQ---N-L----------F------------------A
DT-------------------DPV-------E--------IS---TQKA-----------
-------------------------------------------ADR--YDGSNVIA----
------FK-PFSG--------------------N-A---A----------LAY----TRT
YYS-Y-IKVN------------GYYSAKESDIS---------------FNTL--------
-Y-----N-WQT-----S------------------------------------------
------------------------------------------------------------
------------------------------------------------------------
--------------DEGS-------------------NY---------------------
-DI-QS-----------VAL----------------------HELGHTLGLADIYNDPN-
---------LF------------------SDTRQ-VMN------S---Y-------TGVK
----------------------------RT--------LGNG-------------DKTGA
WIL----YG---------------------------------------------------
------------------------------------------------------------
------------------------------------------------------------
------------------------------------------------------------
------------------------------------------------------------
------------------------------------------------------------
------------------------------------------------------------
------------------------------------------------------------
------------------------------------------------------------
------------------------------------------------------------
--------------------
>OPX77327.1_Archaea_Euryarchaeota_Methanomicrobia_Methanosarcinales_Methanosaetaceae_Methanosaeta_4
------------------------------------------------------------
------------------------------------------------------------
------------------------------------------------------------
------------------------------------------------------------
-----S------------------------------------------------------
----------RW--------------RD---P----KIQ-L-------------YL--RT
DQ--LTGE-------------------------G---LT-A-------DQA---------
AITA----AA----NT-WEDAVGQ---K-L----------F------------------A
YG-------------------TVV-------I--------PS---GTVS-----------
-------------------------------------------ADP--YDEVNVHA----
------WK-KLTK--------------------P-G---A----------LAY----SRT
RYN-T-PIVD------------GYYSVMESDVS---------------YNTD--------
-V-----D-WST-----S------------------------------------------
------------------------------------------------------------
------------------------------------------------------------
--------------ADDG-------------------TL---------------------
-DV-QT-----------VAL----------------------HELGHTIGLGDLYTLPA-
---------SY------------------SDWSQ-IMN------S---Y-------NDVQ
----------------------------RT--------LGSG-------------DTAGV
QKM----YG---------------------------------------------------
------------------------------------------------------------
------------------------------------------------------------
------------------------------------------------------------
------------------------------------------------------------
------------------------------------------------------------
------------------------------------------------------------
------------------------------------------------------------
------------------------------------------------------------
------------------------------------------------------------
--------------------
>OPY52571.1_Archaea_Euryarchaeota_Methanomicrobia_Methanosarcinales_Methanosaetaceae_Methanosaeta_3
------------------------------------------------------------
------------------------------------------------------------
------------------------------------------------------------
------------------------------------------------------------
-----P------------------------------------------------------
----------RW---------------N---S----NVQ-L-------------YL--KD
D---LANE-------------------------GL-DKN-S-------VAQ---------
AVSD----AA----ET-WDSISSQ---N-L----------F------------------N
DG-------------------VTI-------S--------SQ-----VA-----------
-------------------------------------------ADK--QDQKNVVA----
------WK--YTS--------------------S-S---A----------LAY----SRT
WYT-N-KYVV------------GYKKAIESDLT---------------YNTR--------
-W-----G-WTT-----DE-SNNW------------------------------------
------------------------------------------------------------
------------------------------------------------------------
-------------MPSSI-------------------TY---------------------
-DV-QT-----------VAL----------------------HELGHTLGLGDTYLNKL-
---------YK------------------YDLSQ-IMG------Y---Y-------DSTQ
----------------------------RT--------LGSG-------------DTKGL
QTL----YG---------------------------------------------------
------------------------------------------------------------
------------------------------------------------------------
------------------------------------------------------------
------------------------------------------------------------
------------------------------------------------------------
------------------------------------------------------------
------------------------------------------------------------
------------------------------------------------------------
------------------------------------------------------------
--------------------
>OPX79234.1_Archaea_Euryarchaeota_Methanomicrobia_Methanosarcinales_Methanosaetaceae_Methanosaeta_2
------------------------------------------------------------
------------------------------------------------------------
------------------------------------------------------------
------------------------------------------------------------
-----N------------------------------------------------------
----------RW--------------NN---P----NLK-L-------------YL--RT
TA--LYAE-------------------------G---LS-S-------VGA---------
GIAI----AA----NA-WDSPTR----N-L----------F------------------A
NT-------------------GLV-------T--------SS---GYVS-----------
-------------------------------------------VDR--YDGRNVHA----
------WK--KVY--------------------S-D---A----------LAY----SRT
YYT-T-RSDL------------KYYRALESDVV---------------YNAR--------
-W-----G-WTT-----DL-AKTR------------------------------------
------------------------------------------------------------
------------------------------------------------------------
-------------LDSQG-------------------NA---------------------
-DL-QT-----------VAT----------------------HELGHTVGMGDTYLHSL-
---------YK------------------YDLAQ-IMG------F---Y-------NAPQ
----------------------------RS--------LGLG-------------DAAGI
KKL----YG---------------------------------------------------
------------------------------------------------------------
------------------------------------------------------------
------------------------------------------------------------
------------------------------------------------------------
------------------------------------------------------------
------------------------------------------------------------
------------------------------------------------------------
------------------------------------------------------------
------------------------------------------------------------
--------------------
>OPY44668.1_Archaea_Euryarchaeota_Methanomicrobia_Methanosarcinales_Methanosaetaceae_Methanosaeta_1
------------------------------------------------------------
------------------------------------------------------------
------------------------------------------------------------
------------------------------------------------------------
-----P------------------------------------------------------
----------RW--------------VD---P----KLQ-I-------------YL--KE
S---VPAN-------------------------L---KT-T-------AAS---------
TIAT----SA----NI-WDSAAKE---N-L----------F------------------L
DT-------------------GFV-------T--------TT-----TS-----------
-------------------------------------------GEA--LDYKNVHL----
------WK--YDT--------------------S-D---A----------LGY----STT
YYT-R-LKTL------------KWKKAVDSDVV---------------YNTR--------
-Y-----G-WTT-----ID-GAAY------------------------------------
------------------------------------------------------------
------------------------------------------------------------
-------------LDKDG-------------------KV---------------------
-DL-QT-----------VAT----------------------HELGHTLGLGDTYLHKL-
---------YK------------------YDLAQ-IMG------F---Y-------DAPQ
----------------------------RS--------LGAG-------------DTSGI
RKI----YG---------------------------------------------------
------------------------------------------------------------
------------------------------------------------------------
------------------------------------------------------------
------------------------------------------------------------
------------------------------------------------------------
------------------------------------------------------------
------------------------------------------------------------
------------------------------------------------------------
------------------------------------------------------------
--------------------
>ACA15522.1_Bacteria_Proteobacteria_Alphaproteobacteria_Rhizobiales_Methylobacteriaceae_Methylobacterium
------------------------------------------------------------
------------------------------------------------------------
------------------------------------------------------------
------------------------------------------------------------
------------------------------------------------------------
------------------------------------------------------------
-------------------------------------------------AP---------
VIQA----AF----SK-W-SQYGN---I-R----------F------------------Q
QV-------------------HMA-------G--------AN-----I----------A-
IS-----------------------------------------DNY--IDGL--------
---------------------------------D-R---I----------LGQ----TNY
----T-FSQ-----------------NFQSTIQ---------------FDSG--------
-E-----H-WTA-----SN-GS--------------------------------------
------------------------------------------------------------
------------------------------------------------------------
--------------ISSD-------------------GF---------------------
-NL-YD-----------VAL----------------------HEIGHAIGIGH-------
----------Y------------------DASPA-VMN------T---F----------L
NSS------------------------VTN--------PVTS-------------DIDAI
RAL----YG---------------------------------------------------
------------------------------------------------------------
------------------------------------------------------------
------------------------------------------------------------
------------------------------------------------------------
------------------------------------------------------------
------------------------------------------------------------
------------------------------------------------------------
------------------------------------------------------------
------------------------------------------------------------
--------------------
>WP_076859586.1_Bacteria_Proteobacteria_Alphaproteobacteria_Rhizobiales_Bradyrhizobiaceae_Bradyrhizobium
------------------------------------------------------------
------------------------------------------------------------
------------------------------------------------------------
------------------------------------------------------------
------------------------------------------------------------
----------DWS------------FAT---A----NLT-G-------------QF--IQ
FD--S-----------------------------F-LTG-M-------FQT---------
EIRE----AF----DR-W-ESVAN---I-D----------F------------------H
EV-------------------ADA-------A--------SN----QI----------R-
LG-----------------------------------------LSH--IDGL--------
---------------------------------N-N---V----------VGE----EQN
----S-GG---------------------TEIT---------------FDMD--------
-E-----G-WHL-----VN-G---------------------------------------
------------------------------------------------------------
------------------------------------------------------------
---------------QNG-------------------GV---------------------
-SF-YV-----------VAL----------------------HEIGHSLGLDH-------
----------Y------------------NVSPA-IMN------A---V----------L
NPA------------------------VTD--------LTQS-------------DIDGV
RAL----Y----------------------------------------------------
------------------------------------------------------------
------------------------------------------------------------
------------------------------------------------------------
------------------------------------------------------------
------------------------------------------------------------
------------------------------------------------------------
------------------------------------------------------------
------------------------------------------------------------
------------------------------------------------------------
--------------------
>WP_106317315.1_Bacteria_Proteobacteria_Alphaproteobacteria_Rhizobiales_Rhizobiaceae_Rhizobium_3
------------------------------------------------------------
------------------------------------------------------------
------------------------------------------------------------
------------------------------------------------------------
------------------------------------------------------------
----------DWS------------FAT---A----NYA-G-------------QF--FQ
FD--S-----------------------------F-LVG-M-------FQT---------
EIRE----AF----DR-W-EAVAN---I-D----------F------------------H
EV-------------------SDA-------A--------AN----DI----------R-
LG-----------------------------------------LSH--IDGL--------
---------------------------------N-N---I----------VGE----DQS
----S-GG---------------------SEIT---------------FDLD--------
-E-----N-WQV-----VN-G---------------------------------------
------------------------------------------------------------
------------------------------------------------------------
---------------QAG-------------------GV---------------------
-SF-YV-----------VAL----------------------HEIGHSLGLDH-------
----------Y------------------NVSPA-IMN------A---V----------L
NPA------------------------VTD--------LTQS-------------DIDGV
RAL----Y----------------------------------------------------
------------------------------------------------------------
------------------------------------------------------------
------------------------------------------------------------
------------------------------------------------------------
------------------------------------------------------------
------------------------------------------------------------
------------------------------------------------------------
------------------------------------------------------------
------------------------------------------------------------
--------------------
>KMK65374.1_Bacteria_Proteobacteria_Alphaproteobacteria_Rhodobacterales_Rhodobacteraceae_Puniceibacterium
------------------------------------------------------------
------------------------------------------------------------
------------------------------------------------------------
------------------------------------------------------------
------------------------------------------------------------
------------------------------------------------------------
-------------------------------------------------EA---------
AIET----AF----AV-W-EAIAN---I-H----------F------------------V
EV-------------------TDD-------G--------AT-----LGTSG--SFGDR-
LS-----------------------------------------LVN--IDNA--------
---------------------------------G-G---T----------LAL----GHY
PPPNS-GS------------------SLDGDIL---------------FDIA--------
-E-----N-WTL--------GT--------------------------------------
------------------------------------------------------------
------------------------------------------------------------
---------------SGG-------------------GF---------------------
-DI-FT-----------VAA----------------------HEIGHAIGLKH-------
----------E------------------ETALA-LMN------P---Y----------Y
NPS------------------------LGG--------LTAD-------------DIAGA
QAI----YG---------------------------------------------------
------------------------------------------------------------
------------------------------------------------------------
------------------------------------------------------------
------------------------------------------------------------
------------------------------------------------------------
------------------------------------------------------------
------------------------------------------------------------
------------------------------------------------------------
------------------------------------------------------------
--------------------
>AGA31074.1_Bacteria_Planctomycetes_Planctomycetia_Planctomycetales_Isosphaeraceae_Singulisphaera_2
------------------------------------------------------------
------------------------------------------------------------
------------------------------------------------------------
------------------------------------------------------------
------------------------------------------------------------
---TA-----TW------------------------------------------------
-------------------------------------------------QD---------
QFRK----AA----AI-W-QAVAG---F-N----------I------------------V
EV-------------------PDN-------G--------AP-----IGGVGNQQNDPR-
FG-----------------------------------------------DIR--------
---------------------------------I-G---Y----------LGY----SLL
PPPIN-GG------------------PDAGDIV---------------MNTA--------
-Q-----S-WKI------------------------------------------------
------------------------------------------------------------
------------------------------------------------------------
----------------NN-------------------DY---------------------
-DI-LS-----------VAI----------------------HEFGHSLGMGH-------
----------S------------------DIVAA-NMY------T---Y----------Y
-AM------------------------KQS--------LQPD-------------DIAGI
RNI----YG---------------------------------------------------
------------------------------------------------------------
------------------------------------------------------------
------------------------------------------------------------
------------------------------------------------------------
------------------------------------------------------------
------------------------------------------------------------
------------------------------------------------------------
------------------------------------------------------------
------------------------------------------------------------
--------------------
>AMV37232.1_Bacteria_Planctomycetes_Planctomycetia_Planctomycetales_Planctomycetaceae_Planctomyces_2
------------------------------------------------------------
------------------------------------------------------------
------------------------------------------------------------
------------------------------------------------------------
------------------------------------------------------------
-RYSR-----TW------------------------------------------------
-------------------------------------------------QE---------
EIAS----AA----AV-W-QRYAN---I-N----------L------------------V
QV-------------------SDA-------G--------QS-----ISS-GWQQGDDR-
FGR----------------------------------------FSA--IPLS--------
---------------------------------T-G---T----------LGA----AYS
PPPIN-GG------------------TLAGDIV---------------LNSS--------
-I-----S-WMI------------------------------------------------
------------------------------------------------------------
------------------------------------------------------------
----------------DA-------------------HY---------------------
-DL-KT-----------VAI----------------------HEFGHALGMSH-------
----------S------------------QIGQA-VMW------S---Y----------Y
TSI------------------------KQT--------LNSD-------------DISGI
RSV----Y----------------------------------------------------
------------------------------------------------------------
------------------------------------------------------------
------------------------------------------------------------
------------------------------------------------------------
------------------------------------------------------------
------------------------------------------------------------
------------------------------------------------------------
------------------------------------------------------------
------------------------------------------------------------
--------------------
>EDS44790.1_Eukaryota_Metazoa_Arthropoda_Insecta_Diptera_Culicidae_Culex_Culex_5
------------------------------------------------------------
------------------------------------------------------------
------------------------------------------------------------
------------------------------------------------------------
------------------------------------------------------------
----------KW--------------HK---S----TLT-Y-------------AI--AN
Y-----HV--------------------------H-PYS-T-------IRA---------
LIQQ----AF----HE-W-SRVTN---L-D----------F------------------V
EV-------------------DTD-------S---------A----DI----------E-
LKF---------GGKHHQM------------------------QCS--FEG---------
---------------------------------G-N---T----------LAH----AYD
PQF--------------------------GDVH---------------FNTQ--------
---------YYF---------D--------------------------------------
------------------------------------------------------------
------------------------------------------------------------
--------------EGNS-------------------LN---------------------
-DF-LE-----------TAV----------------------HEIGHSLGLGH-------
----------I------------------LSSAS-IMH------P---I----------A
TKV------------------------FTK--------PQPI-------------DVQLV
QAL----YG---------------------------------------------------
------------------------------------------------------------
------------------------------------------------------------
------------------------------------------------------------
------------------------------------------------------------
------------------------------------------------------------
------------------------------------------------------------
------------------------------------------------------------
------------------------------------------------------------
------------------------------------------------------------
--------------------
>WP_078213989.1_Bacteria_Firmicutes_Bacilli_Bacillales_Bacillaceae_Bacillus_Bacillus_cereus_5
------------------------------------------------------------
------------------------------------------------------------
------------------------------------------------------------
------------------------------------------------------------
------------------------------------------------------------
----------KW--------------NK---E----NLT-Y-------------KI--EN
YL----DG--------------------------F-EKR-N-------IQE---------
AISS----AF----SV-W-SNVII---L-T----------F------------------T
EV-------------------KET-------V---------A----DI----------V-
IKF---------ASGVHGD------------------------R-P--FDGP--------
---------------------------------G-Q---T----------VAH----TFD
PPP--------------------------GDIH---------------FDSE--------
-E-----S-WTL---------D--------------------------------------
------------------------------------------------------------
------------------------------------------------------------
--------------VSGS-------------------GI---------------------
-DL-IA-----------VAI----------------------HEIGHSLGLKH-------
----------S------------------NVKDS-IMF------P---D----------Y
TGK-------------------------RN--------LHST-------------DIIEI
KKL----YH---------------------------------------------------
------------------------------------------------------------
------------------------------------------------------------
------------------------------------------------------------
------------------------------------------------------------
------------------------------------------------------------
------------------------------------------------------------
------------------------------------------------------------
------------------------------------------------------------
------------------------------------------------------------
--------------------
>BAT62455.1_Eukaryota_Metazoa_Annelida_Polychaeta_Sabellida_Siboglinidae_Osedax_1
------------------------------------------------------------
------------------------------------------------------------
------------------------------------------------------------
------------------------------------------------------------
------------------------------------------------------------
----------TW--------------HH---M----TLT-Y-------------KI--TK
YS----QQ--------------------------L-TVK-D-------TNR---------
MAAR----AF----QY-W-GDVSP---L-K----------F------------------K
QV-------------------DAN-------A--------RA----NI----------N-
IKF---------VKGAHGD------------------------GSP--FDGP--------
---------------------------------L-G---V----------LAH----AYQ
PEN--------------------------GRAH---------------FDDD--------
-E-----T-WVL--------GD--------------------------------------
------------------------------------------------------------
------------------------------------------------------------
--------------HTYG-------------------KI---------------------
-NI-LQ-----------VMT----------------------HEFGHLLGMGH-------
----------S------------------RHNAA-VMA------P---F-------YKGY
EKN------------------------FH---------LDTD-------------DIRGL
QAM----Y----------------------------------------------------
------------------------------------------------------------
------------------------------------------------------------
------------------------------------------------------------
------------------------------------------------------------
------------------------------------------------------------
------------------------------------------------------------
------------------------------------------------------------
------------------------------------------------------------
------------------------------------------------------------
--------------------
>XP_021930027.1_Eukaryota_Metazoa_Arthropoda_Insecta_Blattodea_Termopsidae_Zootermopsis
------------------------------------------------------------
------------------------------------------------------------
------------------------------------------------------------
------------------------------------------------------------
------------------------------------------------------------
----------VW--------------GN---Y----NLT-Y-------------MI--QM
YP-----D--------------------------L-PTS-A-------VDE---------
EVER----AA----AV-W-AAVTK---F-R----------F------------------R
PA-------------------TNN-------E--------LA----DI----------R-
ITF---------ASRDHGD------------------------GMP--FDGR--------
---------------------------------G-M---V----------VAH----AFP
PPS--------------------------GKLH---------------FDIA--------
-E-----E-WTI------------------------------------------------
------------------------------------------------------------
------------------------------------------------------------
--------------RCYE-------------------GQ---------------------
-NL-FH-----------TAV----------------------HEFGHILGLGH-------
----------S------------------DILAS-VMF------P---Y-------AKGY
NPN------------------------FT---------LHED-------------DIKGI
QVL----Y----------------------------------------------------
------------------------------------------------------------
------------------------------------------------------------
------------------------------------------------------------
------------------------------------------------------------
------------------------------------------------------------
------------------------------------------------------------
------------------------------------------------------------
------------------------------------------------------------
------------------------------------------------------------
--------------------
>PNF31897.1_Eukaryota_Metazoa_Arthropoda_Insecta_Blattodea_Kalotermitidae_Cryptotermes_4
------------------------------------------------------------
------------------------------------------------------------
------------------------------------------------------------
------------------------------------------------------------
------------------------------------------------------------
----------PW--------------KK---Q----NLS-Y-------------AI--LT
YP--SNKD--------------------------L--LA-A-------VDE---------
EMEK----AF----AV-W-SAVTE---L-N----------F------------------L
LV-------------------ASN-------M--------SA----DV----------M-
VTF---------ASRAHGD------------------------GMP--FDGA--------
---------------------------------G-K---V----------LAH----AFP
SPT--------------------------GIVH---------------FDDD--------
-E-----P-WTI------------------------------------------------
------------------------------------------------------------
------------------------------------------------------------
--------------RKYR-------------------GE---------------------
-NL-FY-----------IAV----------------------HEFGHALGLDH-------
----------S------------------NVTES-VMY------P---M-------V---
DPA------------------------FR---------LHRE-------------DIQHI
QAL----Y----------------------------------------------------
------------------------------------------------------------
------------------------------------------------------------
------------------------------------------------------------
------------------------------------------------------------
------------------------------------------------------------
------------------------------------------------------------
------------------------------------------------------------
------------------------------------------------------------
------------------------------------------------------------
--------------------
>KPP73347.1_Eukaryota_Metazoa_Chordata_Vertebrata_Osteoglossiformes_Osteoglossidae_Scleropages_1
------------------------------------------------------------
------------------------------------------------------------
------------------------------------------------------------
------------------------------------------------------------
------------------------------------------------------------
----------KW--------------DK---F----KLT-Y-------------KL--LS
FP----R---------------------------M-NVS-D-------TRR---------
AFSK----AF----RM-W-SDVSP---F-T----------F------------------R
EV-------------------AHE-------E---------A----DI----------K-
IGF---------YPINHTD------------------------HHC--FDGI--------
---------------------------------T-G---E----------LAH----AFF
PPH--------------------------GEIH---------------FDDD--------
-E-----Y-WIL--------GN--------------------------------------
------------------------------------------------------------
------------------------------------------------------------
--------------MRF------------------------VWL----------------
TDL-VH-----------VAA----------------------HEIGHVLGLMH-------
----------S------------------QNPEA-IMH---------------------V
NAT------------------------LTGRK-----LITQD-------------ELWGL
HRL----YG---------------------------------------------------
------------------------------------------------------------
------------------------------------------------------------
------------------------------------------------------------
------------------------------------------------------------
------------------------------------------------------------
------------------------------------------------------------
------------------------------------------------------------
------------------------------------------------------------
------------------------------------------------------------
--------------------
>MMP23_Q2TBM7_
-------------------------------MGRGACVP----------SAASG-----A
GDRAR---QLGAVLGALCLFPALVLLAWPG----------------------TP------
------------------------------------------------------------
--------------------------------------ANGAGARVAQGDAAPQTSGVLA
SGSLGP----PHPP------------------------------------------VPRR
RRYTLTPARLRW--------------EH---F----NLT-Y-------------KI--LS
FP----RN-------------------------LL-SPS-E-------TRR---------
GLAA----AF----RM-W-SDVSP---F-S----------F------------------R
EV-------------------APE-------Q--------PS----DL----------R-
IGF---------YPVNHTDCLV------------------SPLHHC--FDGP--------
---------------------------------T-G---E----------LAH----AFF
PPH--------------------------GGIH---------------FDDS--------
-E-----Y-WVL--------GR--------------------------------------
------------------------------------------------------------
------------------------------------------------------------
--------------TRYS-------------------WKKGVWL----------------
TDL-VH-----------VAA----------------------HEIGHALGLMH-------
----------S------------------QHGRA-LMH---------------------L
NAT------------------------LRGWK-----ALSQD-------------ELWGL
HRL----YGCLDRL----------------------------------------------
------------------------------------------------------------
------------------------------------------------------------
---------------------------------------------FVCAS---------W
ARR-----GFCDTRRR------------------------------------LMKRLCP-
-----SSCDFCYEF----------------------------------PFP-----TVAA
TPPPPRTKTKLVPEGRNVTFRCGQKILHKKGKVYWYKDQE-----PLEFSYP--------
------------------------GYLALGEAHLSIIANAINEGTY-----TCVVRRRQR
VLSTYSWRIRVRS-----------------------------------------------
------------------------------------------------------------
--------------------
>MMP23B_O75900_
-------------------------------MGRGARVP----------SEAPG-----A
GVERR---WLGAALVALCLLPALVLLARLG----------------------AP------
------------------------------------------------------------
--------------------------------------AVPAWS-AAQGDVA-----ALG
LSAVPPT-RVPGPL------------------------------------------APRR
RRYTLTPARLRW--------------DH---F----NLT-Y-------------RI--LS
FP----RN-------------------------LL-SPR-E-------TRR---------
ALAA----AF----RM-W-SDVSP---F-S----------F------------------R
EV-------------------APE-------Q--------PS----DL----------R-
IGF---------YPINHTDCLV------------------SALHHC--FDGP--------
---------------------------------T-G---E----------LAH----AFF
PPH--------------------------GGIH---------------FDDS--------
-E-----Y-WVL--------GP--------------------------------------
------------------------------------------------------------
------------------------------------------------------------
--------------TRYS-------------------WKKGVWL----------------
TDL-VH-----------VAA----------------------HEIGHALGLMH-------
----------S------------------QHGRA-LMH---------------------L
NAT------------------------LRGWK-----ALSQD-------------ELWGL
HRL----YGCLDRL----------------------------------------------
------------------------------------------------------------
------------------------------------------------------------
---------------------------------------------FVCAS---------W
ARR-----GFCDARRR------------------------------------LMKRLCP-
-----SSCDFCYEF----------------------------------PFP-----TVAT
TPPPPRTKTRLVPEGRNVTFRCGQKILHKKGKVYWYKDQE-----PLEFSYP--------
------------------------GYLALGEAHLSIIANAVNEGTY-----TCVVRRQQR
VLTTYSWRVRVRG-----------------------------------------------
------------------------------------------------------------
--------------------
>MMP23_O88676_
-------------------------------MGCRACLR----------PEASG-----A
-VQGR---WLGAALSGLCLLSALALLEWLG----------------------AP------
------------------------------------------------------------
--------------------------------------TETAWR-AAQGNVD-----APN
VGSSTA--QVPRLLT---------------------------------------MSVTRR
RRYTLTPARLRW--------------DH---F----NLT-Y-------------RV--LS
FP----RN-------------------------LL-SPE-E-------TRR---------
GLAA----AF----RM-W-SDVSP---F-S----------F------------------R
EV-------------------APE-------R--------PS----DL----------K-
IGF---------YPVNHTDCLV------------------SAVHHC--FDGP--------
---------------------------------T-G---E----------LAH----AFF
PPH--------------------------GGIH---------------FDDS--------
-E-----Y-WVL--------GP--------------------------------------
------------------------------------------------------------
------------------------------------------------------------
--------------TRYS-------------------WKKGVWL----------------
TNL-VH-----------VAA----------------------HEIGHALGLMH-------
----------S------------------QQDQA-LMH---------------------L
NAT------------------------LRGWK-----ALSQD-------------ELWGL
HRL----YGCLDRI----------------------------------------------
------------------------------------------------------------
------------------------------------------------------------
---------------------------------------------FVCAS---------W
ARK-----GFCDVRQR------------------------------------LMKRLCP-
-----RSCDFCYEF----------------------------------PFP-----TVAT
TTSPTRTKTRLVREGRNMTFHCGQKILHKKGKVYWYKDQE-----PLEFSYP--------
------------------------GYLALGEAQLSIIANAVNEGTY-----TCVVRRHQR
VLSTYSWRVRVRN-----------------------------------------------
------------------------------------------------------------
--------------------
>MMP23_O88272_
-------------------------------MGWRACLR----------PEASG-----A
-VQGR---WLGAVLSGLCLLSALAFLEWLG----------------------SP------
------------------------------------------------------------
--------------------------------------TETAWN-AAQGNVD-----APD
VGGSTP--QVPSLLS---------------------------------------MLVTRR
RRYTLTPARLRW--------------DH---F----NLT-Y-------------RI--LS
FP----RN-------------------------LL-SPE-E-------TRR---------
GLAA----AF----RM-W-SDVSP---F-S----------F------------------R
EV-------------------APE-------R--------PS----DL----------K-
IGF---------YPVNHTDCLV------------------SALHHC--FDGP--------
---------------------------------T-G---E----------LAH----AFF
PPH--------------------------GGIH---------------FDDS--------
-E-----Y-WVL--------GP--------------------------------------
------------------------------------------------------------
------------------------------------------------------------
--------------TRYS-------------------WKKGVWL----------------
TDL-VH-----------VAA----------------------HEIGHALGLMH-------
----------S------------------QQDQA-LMH---------------------L
NAT------------------------LRGWK-----ALSQD-------------ELWGL
HRL----YGCLDRI----------------------------------------------
------------------------------------------------------------
------------------------------------------------------------
---------------------------------------------FVCTS---------W
ARK-----GFCDVRQR------------------------------------LMKRLCP-
-----RSCDFCYEF----------------------------------PFP-----TVAT
TTSPTRTKTRFVREGRNMTFHCGQKILHKKGKVYWYKDQE-----PLEFSYP--------
------------------------GYLALGEARLSIIANAVNEGTY-----TCVVRHRQR
VLTTYSWRVRVRS-----------------------------------------------
------------------------------------------------------------
--------------------
>OBS80825.1_Eukaryota_Metazoa_Chordata_Vertebrata_Mammalia_Rodentia_Cricetidae_Neotoma_1
------------------------------------------------------------
------------------------------------------------------------
------------------------------------------------------------
------------------------------------------------------------
------------------------------------------------------------
----------RW--------------NH---F----NLT-Y-------------RI--LS
FP----R---------------------------L-NPE-Q-------TRK---------
GLAA----AF----RM-W-SDVSP---F-R----------F------------------R
EV--------------------PE-------L--------PS----DL----------Q-
IGF---------YPVNHTD------------------------HHC--FDGP--------
---------------------------------T-G---E----------LAH----AFF
PPH--------------------------GGIH---------------FDDS--------
-E-----Y-WVL--------GP--------------------------------------
------------------------------------------------------------
------------------------------------------------------------
--------------TRYS-------------------WKK--------------------
-DL-VH-----------VAA----------------------HEIGHALGLMH-------
----------S------------------QQDQA-LMH---------------------I
NAT------------------------LRGWK-----ALSQD-------------ELWGL
HRL----YG---------------------------------------------------
------------------------------------------------------------
------------------------------------------------------------
------------------------------------------------------------
------------------------------------------------------------
------------------------------------------------------------
------------------------------------------------------------
------------------------------------------------------------
------------------------------------------------------------
------------------------------------------------------------
--------------------
>OUC08059.1_Bacteria_Chloroflexi_Caldilineae_Caldilineales_Caldilineaceae_Litorilinea
------------------------------------------------------------
------------------------------------------------------------
------------------------------------------------------------
------------------------------------------------------------
------------------------------------------------------------
------------------------------------------------------------
------------------------------------TAE-D-------FLR---------
AILA----AA----DV-W-NQVET---A-D----------F------------------L
LV-------------------YDG-------P--------T-------------------
-----------------------------------------DTAIG--YNQANEIL----
------FM-HQGT--------------------D-G---A----------AGM----AQV
WYSSSTGYIR------------------EADIW---------------LNDD--------
-L-----R-WDA-----V--GS--------------------------------------
------------------------------------------------------------
------------------------------------------------------------
--------------PAYN-------------------EL---------------------
-DL-ES-----------VVI----------------------HEMGHWLALGH-------
----------D------------------SEPDS-VMY------A---S----------I
TAS------------------------IRR-------TLHPN-------------DRAGI
SFI----Y----------------------------------------------------
------------------------------------------------------------
------------------------------------------------------------
------------------------------------------------------------
------------------------------------------------------------
------------------------------------------------------------
------------------------------------------------------------
------------------------------------------------------------
------------------------------------------------------------
------------------------------------------------------------
--------------------
>PKO22497.1_Bacteria_Chloroflexi_3
------------------------------------------------------------
------------------------------------------------------------
------------------------------------------------------------
------------------------------------------------------------
------------------------------------------------------------
------------------------------------------------------------
--------------------------------------T-D-------FLN---------
AVTQ----AA----AT-W-NGVAT---A-N----------F------------------N
FT-------------------YGG-------S--------TA------------------
-----------------------------------------ANATA--YDGVNAVF----
------WN-DMGS--------------------S-G---P----------LAQ----ATW
WYYSN-GQII------------------EADIK---------------INDY--------
-W-----S-WDA-----T--GV--------------------------------------
------------------------------------------------------------
------------------------------------------------------------
--------------PGVD-------------------EP---------------------
-DL-QS-----------VLL----------------------HELGHWLSLGH-------
----------D------------------DDPGC-VMC------P---T----------I
MGT------------------------VKR-------ALHVN-------------DVAGI
SAI----Y----------------------------------------------------
------------------------------------------------------------
------------------------------------------------------------
------------------------------------------------------------
------------------------------------------------------------
------------------------------------------------------------
------------------------------------------------------------
------------------------------------------------------------
------------------------------------------------------------
------------------------------------------------------------
--------------------
>AAR11445.1_Eukaryota_Metazoa_Nematoda_Chromadorea_Tylenchida_Heteroderidae_Heterodera
------------------------------------------------------------
------------------------------------------------------------
------------------------------------------------------------
------------------------------------------------------------
------------------------------------------------------------
----------LW--------------ER---S----TLF-W-------------NL--NA
SH----PK-------------------------QF-THG-E-------TKE---------
LIAQ----AF----RA-W-EIVIK---I-D----------F------------------L
ET-------------------NNA-------D--------NA----QI----------I-
FTF---------ESDGAKE------------------------KSG--EEEK--------
---------------------------------G-K---T----------IAK----ASS
PPV--------------------------ARIV---------------LNAD--------
-E-----N-WTF------------------------------------------------
------------------------------------------------------------
------------------------------------------------------------
--------------QTQE-------------------EI---------------------
-DI-FV-----------VLL----------------------HEIGHALGLRH-------
----------S------------------GDEHS-VMF------P---M----------F
---------------------------VGEHLP----VISND-------------DVEHL
RAL----Y----------------------------------------------------
------------------------------------------------------------
------------------------------------------------------------
------------------------------------------------------------
------------------------------------------------------------
------------------------------------------------------------
------------------------------------------------------------
------------------------------------------------------------
------------------------------------------------------------
------------------------------------------------------------
--------------------
>AAR11447.1_Eukaryota_Metazoa_Nematoda_Chromadorea_Tylenchida_Heteroderidae_Globodera
------------------------------------------------------------
------------------------------------------------------------
------------------------------------------------------------
------------------------------------------------------------
------------------------------------------------------------
----------IW--------------ER---S----TLF-W-------------NL--NS
TA----PQ-------------------------QF-TRQ-E-------MKE---------
LIAQ----AF----HA-W-EIVIK---I-D----------F------------------L
ET-------------------GNA-------D--------HA----QI----------I-
FSF---------DSDRSKK------------------------AAD--EDEK--------
---------------------------------T-G---L----------AAK----ASS
PPK--------------------------AHIS---------------LNAD--------
-E-----K-WTF------------------------------------------------
------------------------------------------------------------
------------------------------------------------------------
--------------QTQE-------------------EL---------------------
-DI-FL-----------VLL----------------------HEIGHALGLRH-------
----------S------------------GDENS-VMF------P---M----------F
ERP------------------------VGEHL-----VISND-------------DVERL
RAL----Y----------------------------------------------------
------------------------------------------------------------
------------------------------------------------------------
------------------------------------------------------------
------------------------------------------------------------
------------------------------------------------------------
------------------------------------------------------------
------------------------------------------------------------
------------------------------------------------------------
------------------------------------------------------------
--------------------
>KIS04306.1_Bacteria_Firmicutes_Bacilli_Lactobacillales_Lactobacillaceae_Lactobacillus_41
------------------------------------------------------------
------------------------------------------------------------
------------------------------------------------------------
------------------------------------------------------------
------------------------------------------------------------
------------------------------------------------------------
--------------------------------------Q-A-------VK----------
TVEE----AI----KT-Y-NQTGV---V-K----------L------------------V
R---------------------GT-------A--------KQ---NQI----------K-
FSF---------YRKVMA-------------------------APQ---QGTIEL-----
---------GRGG--------------------P-D---I----------IIQTGLDHYV
ANH--------------------------ALAS---------------MN----------
-I-----T-YPG-----L------------------------------------------
------------------------------------------------------------
------------------------------------------------------------
------------------------------------------------------------
-IK-RS-----------VAI----------------------HELGHALGLAH-------
----------S------------------TSQRS-VMY------P---V-----------
-DR------------------------GRT-------QLTNE-------------DINGL
KAV----Y----------------------------------------------------
------------------------------------------------------------
------------------------------------------------------------
------------------------------------------------------------
------------------------------------------------------------
------------------------------------------------------------
------------------------------------------------------------
------------------------------------------------------------
------------------------------------------------------------
------------------------------------------------------------
--------------------
>KRL55360.1_Bacteria_Firmicutes_Bacilli_Lactobacillales_Lactobacillaceae_Lactobacillus_40
------------------------------------------------------------
------------------------------------------------------------
------------------------------------------------------------
------------------------------------------------------------
------------------------------------------------------------
------------------------------------------------------------
------------------------------------VSQ-A-------VKD---------
QFNQ----AI----KI-Y-NQTGI---V-K----------L------------------V
SG-------------------TGT-------S--------QQ---NQI----------K-
FSV---------YRKTMT-------------------------TSS--LQNSIEL-----
---------GHGG--------------------P-A---I----------IERTGW-AYT
ANH--------------------------AIAS---------------LN----------
-I-----K-YTN-----S------------------------------------------
------------------------------------------------------------
------------------------------------------------------------
------------------------------------------------------------
-IK-LS-----------VAV----------------------HELGHALGLDH-------
----------S------------------NDIQS-VMY------P---T-----------
-DQ------------------------GKT-------ALTDA-------------DINAL
KAI----Y----------------------------------------------------
------------------------------------------------------------
------------------------------------------------------------
------------------------------------------------------------
------------------------------------------------------------
------------------------------------------------------------
------------------------------------------------------------
------------------------------------------------------------
------------------------------------------------------------
------------------------------------------------------------
--------------------
>AFR99664.1_Bacteria_Firmicutes_Bacilli_Lactobacillales_Lactobacillaceae_Lactobacillus_38
------------------------------------------------------------
------------------------------------------------------------
------------------------------------------------------------
------------------------------------------------------------
------------------------------------------------------------
-----------W--------------AD---T----TIT-Y-------------KI----
----------------------------------D-TGS-A-------YQN---------
VWQQ----AI----NK-W-NDTNI---V-H----------L------------------I
----------------------AA-------S--------QD---PDI----------M-
LAV----------------------------------------------DNTDNL-----
---------DYAG--------------------M-T---T----------VKY----QFA
PSS--------------------------TIYA---------------NNCSL-------
-F-----T-YTT-----T------------------------------------------
------------------------------------------------------------
------------------------------------------------------------
------------------------------------------------------------
-ER-VH-----------VGE----------------------HELGHALGLQH-------
----------S------------------EDMDS-IMY------P---T-----------
--V------------------------ADN-------DITSA-------------DIAGL
AQA----YA---------------------------------------------------
------------------------------------------------------------
------------------------------------------------------------
------------------------------------------------------------
------------------------------------------------------------
------------------------------------------------------------
------------------------------------------------------------
------------------------------------------------------------
------------------------------------------------------------
------------------------------------------------------------
--------------------
>PIU21416.1_Archaea_Diapherotrites_2
------------------------------------------------------------
------------------------------------------------------------
------------------------------------------------------------
------------------------------------------------------------
------------------------------------------------------------
---------CEW--------------LF---G----PMD-F-------------VL--NP
-N---NS--------------------------FM-TEE-E-------KVN---------
FALQ----AM----GE-W-ELYNE---Y-I----------F-------------------
-----------------------G-------N--------LT---VDYN---------P-
KP-----------------------------------------AYV--GDGKNMIS----
------FS-PYP-------------------S-P-P---F----------IAI----TYR
FYKVD-G----------------KDYMAEADIE---------------FNSY--------
-F-----Y-FGN-----YL-E---------------------------------------
------------------------------------------------------------
------------------------------------------------------------
---------------------------------DAN-FY---------------------
-DF-QG-----------ILT----------------------HEIGHAAALNDLYD----
----------K------------------SCYGQ-TMY------W---A-------DS-D
SYN------------------------ERT--------IEAG-------------DKYGI
YLL----YP---------------------------------------------------
------------------------------------------------------------
------------------------------------------------------------
------------------------------------------------------------
------------------------------------------------------------
------------------------------------------------------------
------------------------------------------------------------
------------------------------------------------------------
------------------------------------------------------------
------------------------------------------------------------
--------------------
>PIU21847.1_Archaea_Diapherotrites_1
------------------------------------------------------------
------------------------------------------------------------
------------------------------------------------------------
------------------------------------------------------------
------------------------------------------------------------
---------CKW--------------YE---T----P-N-F-------------IL--HP
TN---DD--------------------------NL-SEE-F-------LLN---------
STKE----AM----KT-W-ELYNE---Y-I----------F-------------------
-----------------------G-------D--------LS---VDYT---------T-
IT-----------------------------------------KDK--DNGKNELF----
------FD-NTS-------------------NIA-M---I----------ISI----YIG
YFKI-----------------------IEADVV---------------FNKY--------
-S-----T-FGD-----YS-K---------------------------------------
------------------------------------------------------------
------------------------------------------------------------
---------------------------------NDT-VV---------------------
-DF-QG-----------IAT----------------------HELGHTVGLDDLYN----
----------Q------------------DCKNA-TMY------G---G-------SSPD
LFN------------------------KRT--------LEAG-------------DKYGI
YLI----YP---------------------------------------------------
------------------------------------------------------------
------------------------------------------------------------
------------------------------------------------------------
------------------------------------------------------------
------------------------------------------------------------
------------------------------------------------------------
------------------------------------------------------------
------------------------------------------------------------
------------------------------------------------------------
--------------------
>KXA90833.1_Archaea_Euryarchaeota_8
------------------------------------------------------------
------------------------------------------------------------
------------------------------------------------------------
------------------------------------------------------------
------------------------------------------------------------
---------GRL--------------FG---L----PAS-Y-------------SV--NP
SN---GE--------------------------GI-SKN-A-------VVR---------
EVKE----AF----EA-W-DDHTS---E-E----------I------------------F
SD-------------------Q---------V--------FV---TDRT---------G-
FA----------------------------------------------RDGVNSVS----
------FA-PLD-------------------R-S-T---A----------AAM----TRV
WYSED-A-------------------IAEFDMV---------------FNSM--------
-R-----E-FGV------------------------------------------------
------------------------------------------------------------
------------------------------------------------------------
--------------DPDGEG-----------SRTID-EF---------------------
-DL-QV-----------IAT----------------------HEAGHVVGLMDLED----
----------S------------------DYSEM-TMY------Y---S-------SDPG
STI------------------------KIS--------LESG-------------DIAGL
HEL----YG---------------------------------------------------
------------------------------------------------------------
------------------------------------------------------------
------------------------------------------------------------
------------------------------------------------------------
------------------------------------------------------------
------------------------------------------------------------
------------------------------------------------------------
------------------------------------------------------------
------------------------------------------------------------
--------------------
>KXA94432.1_Archaea_Euryarchaeota_7
------------------------------------------------------------
------------------------------------------------------------
------------------------------------------------------------
------------------------------------------------------------
------------------------------------------------------------
---------AKL--------------PN---Q----SVS-Y-------------SI--NP
AN---GE--------------------------GV-DES-T-------VAT---------
EVEA----AF----ET-W-DDHTD---K-E----------L------------------F
KD-------------------E---------V--------TT---TSKS---------G-
FE----------------------------------------------QDGTNTVS----
------FV-PLD-------------------I-D-T---A----------AAM----TRV
WYSGD-T-------------------ITEFDVV---------------FNSK--------
-R-----D-FGV------------------------------------------------
------------------------------------------------------------
------------------------------------------------------------
--------------DPDGEG-----------PETID-EF---------------------
-DL-QA-----------IAT----------------------HEAGHAVGLMDLED----
----------S------------------DYSEM-TMY------Y---S-------SDPG
STI------------------------KIS--------LESG-------------DITGL
HEL----YG---------------------------------------------------
------------------------------------------------------------
------------------------------------------------------------
------------------------------------------------------------
------------------------------------------------------------
------------------------------------------------------------
------------------------------------------------------------
------------------------------------------------------------
------------------------------------------------------------
------------------------------------------------------------
--------------------
>KXA91970.1_Archaea_Euryarchaeota_6
------------------------------------------------------------
------------------------------------------------------------
------------------------------------------------------------
------------------------------------------------------------
------------------------------------------------------------
---------GRI--------------QN---S----PAS-Y-------------SI--NP
AN---EQ--------------------------GL-DEE-N-------IVV---------
EVKE----AF----EA-W-DDQTS---V-E----------L------------------F
KD-------------------E---------V--------ST---SDKS---------S-
FN----------------------------------------------QDGENLVS----
------FA-PLE-------------------K-P-G---A----------VAK----TKI
WYDET-T-----------------GEILEFDMV---------------LNSG--------
-R-----E-WGI------------------------------------------------
------------------------------------------------------------
------------------------------------------------------------
--------------DPDGEG-----------PESIS-SY---------------------
-DV-RN-----------IVT----------------------HEAGHTLGLVDVND----
----------E------------------DYAHL-TMY------H---Q-------SEPG
NTL------------------------KIS--------LENW-------------DIAGL
HEL----YG---------------------------------------------------
------------------------------------------------------------
------------------------------------------------------------
------------------------------------------------------------
------------------------------------------------------------
------------------------------------------------------------
------------------------------------------------------------
------------------------------------------------------------
------------------------------------------------------------
------------------------------------------------------------
--------------------
>KXB08099.1_Archaea_Euryarchaeota_5
------------------------------------------------------------
------------------------------------------------------------
------------------------------------------------------------
------------------------------------------------------------
------------------------------------------------------------
---------GRI--------------QS---P----PAN-Y-------------SI--NP
TN---DY--------------------------GL-DEN-A-------LTR---------
EISE----AF----ET-W-GAQTS---V-E----------L------------------F
DD-------------------N---------I--------LT---TDKS---------G-
FQ----------------------------------------------EDGDNVIS----
------FA-PLE-------------------E-T-G---V----------AAE----TRI
WYDEE-T-----------------KNVLEFDIV---------------LNST--------
-V-----E-WGI------------------------------------------------
------------------------------------------------------------
------------------------------------------------------------
--------------DPDGEG-----------PEKIS-AF---------------------
-DV-RN-----------IVT----------------------HEAGHTLILLDITD----
----------E------------------DYAHL-TMY------H---Q-------SEPG
STL------------------------KIS--------LENG-------------DIEGL
HEL----YG---------------------------------------------------
------------------------------------------------------------
------------------------------------------------------------
------------------------------------------------------------
------------------------------------------------------------
------------------------------------------------------------
------------------------------------------------------------
------------------------------------------------------------
------------------------------------------------------------
------------------------------------------------------------
--------------------
>KXB09510.1_Archaea_Euryarchaeota_4
------------------------------------------------------------
------------------------------------------------------------
------------------------------------------------------------
------------------------------------------------------------
------------------------------------------------------------
---------GRI--------------RN---P----PAT-Y-------------SV--NP
AN---DQ--------------------------GL-NEG-D-------VTR---------
EIVE----AF----EA-W-DVQTS---A-G----------L------------------F
KY-------------------G---------S---------T---TDKS---------G-
FH----------------------------------------------RDGESVIS----
------FA-PLE-------------------E-T-G---A----------AGK----TRM
WYDEE-T-----------------KSVLEFDIV---------------LNSR--------
-V-----E-WGI------------------------------------------------
------------------------------------------------------------
------------------------------------------------------------
--------------DPDGEG-----------PETIS-GF---------------------
-DI-RN-----------ITT----------------------HEAGHALVLLDVSD----
----------E------------------DYGHL-TMY------Y---Q-------SEPG
SAV------------------------KIS--------LESG-------------DINGL
RAL----YG---------------------------------------------------
------------------------------------------------------------
------------------------------------------------------------
------------------------------------------------------------
------------------------------------------------------------
------------------------------------------------------------
------------------------------------------------------------
------------------------------------------------------------
------------------------------------------------------------
------------------------------------------------------------
--------------------
>KXA90414.1_Archaea_Euryarchaeota_3
------------------------------------------------------------
------------------------------------------------------------
------------------------------------------------------------
------------------------------------------------------------
------------------------------------------------------------
---------GKI--------------TN---P----PAN-Y-------------KV--NP
AA---YE--------------------------DL-STE-N-------VVR---------
EIKE----AF----ET-W-DSHTS---T-E----------L------------------F
DN-------------------N---------V--------DV---TDKS---------G-
FE----------------------------------------------RDGENVIS----
------FA-PME-------------------D-S-E---E----------VAI----TEV
WYE---N-----------------GEVLEFDIV---------------LNSN--------
-V-----D-WGI------------------------------------------------
------------------------------------------------------------
------------------------------------------------------------
--------------DPDG--------------ATIN-AY---------------------
-DI-QN-----------IAT----------------------HEAGHTLALQDIYD----
----------D------------------DYANL-TMF------Y---R-------SEIG
STN------------------------KIS--------LENG-------------DINGL
QTL----YG---------------------------------------------------
------------------------------------------------------------
------------------------------------------------------------
------------------------------------------------------------
------------------------------------------------------------
------------------------------------------------------------
------------------------------------------------------------
------------------------------------------------------------
------------------------------------------------------------
------------------------------------------------------------
--------------------
>KXA96603.1_Archaea_Euryarchaeota_2
------------------------------------------------------------
------------------------------------------------------------
------------------------------------------------------------
------------------------------------------------------------
------------------------------------------------------------
--------------------------------------N-Y-------------KV--NP
AA---YE---------------------------L-STE-N-------VVR---------
EIKE----AF----ET-W-DSHTS---T-E----------L------------------F
DN-------------------N---------V--------DV---TDKS---------G-
FE----------------------------------------------RDGENV------
------FA-PME-------------------D-S-E---E----------VAI----TEV
WY----------------------GEVLEFDIV---------------LNSN--------
-V-----D-WGI------------------------------------------------
------------------------------------------------------------
------------------------------------------------------------
--------------DPDGEG-----------PATIN-AY---------------------
-DI-QN-----------IAT----------------------HEAGHTLALQDIYD----
----------D------------------D-ANL-TMF------Y------------EI-
STN------------------------KIS--------LENG-------------DINGL
QTL----YG---------------------------------------------------
------------------------------------------------------------
------------------------------------------------------------
------------------------------------------------------------
------------------------------------------------------------
------------------------------------------------------------
------------------------------------------------------------
------------------------------------------------------------
------------------------------------------------------------
------------------------------------------------------------
--------------------
>BAI61568.1_Archaea_Euryarchaeota_Methanomicrobia_Methanocellales_Methanocellaceae_Methanocella
------------------------------------------------------------
------------------------------------------------------------
------------------------------------------------------------
------------------------------------------------------------
------------------------------------------------------------
---------QKW--------------YS---Y----PVQ-Y-------------TI--NP
T----PV--------------------------KK-YAL-TQ-----TAVA---------
V-KN----SF----EA-W-DGNIG---N-I----------L------------------F
SD-------------------SPT-------V--------NS---KARA---------S-
MR----------------------------------------------PDYKNVVT----
------WG-AIS-------------------D-N-N---V----------IAM----TTI
WYYTS-N-----------------KQIVDTDMV---------------FNTY--------
-Y-----K-WGI------------------------------------------------
------------------------------------------------------------
------------------------------------------------------------
--------------DKDG---------------EDR-KY---------------------
-DI-QN-----------IGT----------------------HEAGHAYGLSDIYD----
----------S------------------KYSAM-TMY------G---Y-------ASHG
EVY------------------------KRS--------LEAG-------------DIAGV
RTI----Y----------------------------------------------------
------------------------------------------------------------
------------------------------------------------------------
------------------------------------------------------------
------------------------------------------------------------
------------------------------------------------------------
------------------------------------------------------------
------------------------------------------------------------
------------------------------------------------------------
------------------------------------------------------------
--------------------
>WP_116481557.1_Archaea_Euryarchaeota_Methanomicrobia_Methanosarcinales
------------------------------------------------------------
------------------------------------------------------------
------------------------------------------------------------
------------------------------------------------------------
------------------------------------------------------------
---------CKW--------------AS---L----PVT-Y-------------SI--NP
SN---PQ--------------------------NV-DAV-T---------A---------
I-NT----GV----GT-W-DEQTS---K-N----------L------------------F
AY-------------------SGT-------T--------SG---QAGT---------Y-
-------------------------------------------------DGVNIIS----
------FG-SVA-------------------S-S-N---T----------IAV----TTT
WYTRI-G-----------------KRILETDMK---------------FNTY--------
-Y-----I-WG-------------------------------------------------
------------------------------------------------------------
------------------------------------------------------------
---------------TDG---------------SSD-KM---------------------
-DL-QN-----------IAT----------------------HELGHTFGLSDLYN----
----------S-------------------CTSQ-TMY------G---Y-------ADFG
ETN------------------------KRT--------LESG-------------DIAGL
RSL----YG---------------------------------------------------
------------------------------------------------------------
------------------------------------------------------------
------------------------------------------------------------
------------------------------------------------------------
------------------------------------------------------------
------------------------------------------------------------
------------------------------------------------------------
------------------------------------------------------------
------------------------------------------------------------
--------------------
>PIO05841.1_Archaea_2
------------------------------------------------------------
------------------------------------------------------------
------------------------------------------------------------
------------------------------------------------------------
------------------------------------------------------------
---------CKW--------------RT--------QEP-Y-------------AI--NP
TN---GD--------------------------SL-SEL-F-------VVG---------
SNEA----GV----VA-W-EAHAG---D-Q----------L-G----------------D
SY-------------------VNY-------S--------AS---YNDD---------Y-
LD------------------------------------------------GVNTVS----
------FG-YYP-------------------N-S-G---V----------IAV----TTV
WGYFS-GPPS-------------QREIVEFDLL---------------YNPY--------
-F-----V-WGN-----A------------------------------------------
------------------------------------------------------------
------------------------------------------------------------
--------------DEN-----------------PS-VM---------------------
-DL-QN-----------IAT----------------------HELGHGLGMGDLYN----
----------S------------------ECTEQ-TMY------G---Y-------STEG
ETK------------------------KRT--------PEAG-------------DIAGI
TKL----YS---------------------------------------------------
------------------------------------------------------------
------------------------------------------------------------
------------------------------------------------------------
------------------------------------------------------------
------------------------------------------------------------
------------------------------------------------------------
------------------------------------------------------------
------------------------------------------------------------
------------------------------------------------------------
--------------------
>OGK67092.1_Bacteria_Roizmanbacteria_2
------------------------------------------------------------
------------------------------------------------------------
------------------------------------------------------------
------------------------------------------------------------
------------------------------------------------------------
------------------------------------------------------------
------------------------------------------------------------
------------------------------------------------------------
------------------------------------------------------------
------------------------------------------------------------
------FG-SYP---------------------S-N---V----------IAV----TNV
WGYFS-GAPQ-------------TRELVEWDML---------------FNTR--------
-Y-----H-WGD-----A------------------------------------------
------------------------------------------------------------
------------------------------------------------------------
--------------TQN-----------------ST-LM---------------------
-DL-PN-----------IAT----------------------HELGHSAGMDD-------
----------T------------------TCSTE-TMY------G---Y-------S--G
ETT------------------------KDL--------NQ-G-------------DIQGI
TNL----Y----------------------------------------------------
------------------------------------------------------------
------------------------------------------------------------
------------------------------------------------------------
------------------------------------------------------------
------------------------------------------------------------
------------------------------------------------------------
------------------------------------------------------------
------------------------------------------------------------
------------------------------------------------------------
--------------------
>WP_014962697.1_Archaea_Thaumarchaeota_Nitrosopumilales_Nitrosopumilaceae
------------------------------------------------------------
------------------------------------------------------------
------------------------------------------------------------
------------------------------------------------------------
------------------------------------------------------------
---------CKW--------------SS---I----GES-Y-------------II--DD
SN---SG--------------------------LA-SGV-A-------LAG---------
I-ES----SI----SS-W-ESTSG---T-S----------V-------------------
-------------------------------F--------GS---GSEG---------I-
LDP---------VA----------------------------IANT--PSGTNEIV----
------FA-PLS-------------------S-S-G---T----------IAV----TIT
WGYFS-GPPG-------------AREIVEWDQI---------------YNTY--------
-W-----N-WGN-----AG-PT--------------------------------------
------------------------------------------------------------
------------------------------------------------------------
--------------NENG---------------DTN-VM---------------------
-DF-EN-----------IAV----------------------HEVGHATGLDH--S----
----------G------------------DCVEE-TMY------A---Y-------AQNG
ETK------------------------KRT--------LNTG-------------DIAGI
NSL----Y----------------------------------------------------
------------------------------------------------------------
------------------------------------------------------------
------------------------------------------------------------
------------------------------------------------------------
------------------------------------------------------------
------------------------------------------------------------
------------------------------------------------------------
------------------------------------------------------------
------------------------------------------------------------
--------------------
>PIN90024.1_Archaea
------------------------------------------------------------
------------------------------------------------------------
------------------------------------------------------------
------------------------------------------------------------
------------------------------------------------------------
---------CKW--------------TT--------KEN-Y-------------LV--NP
NN---NW--------------------------GL-DKA-S-------IVS---------
HHNA----DV----SK-W-ENTTP---L-E----------I-------------------
-------------------------------I--------GV---GTST---------T-
KR-----------L----------------------------TADR--PDGKNEVY----
------FG-NVK-------------------S-P-G---A----------IAV----TIV
WATRF-DVNN-------------LGQIVEYDQV---------------FDND--------
-Y-----S-W--------------------------------------------------
------------------------------------------------------------
------------------------------------------------------------
--------------SLSG---------------QAG-RM---------------------
-DY-DN-----------IAT----------------------HELGHSFGMDDLYD----
----------T------------------SCSDQ-TMY------G---Y-------ADFG
ETN------------------------KQT--------LEVG-------------DINGI
NVL----Y----------------------------------------------------
------------------------------------------------------------
------------------------------------------------------------
------------------------------------------------------------
------------------------------------------------------------
------------------------------------------------------------
------------------------------------------------------------
------------------------------------------------------------
------------------------------------------------------------
------------------------------------------------------------
--------------------
>SOH04720.1_Bacteria_Planctomycetes_Planctomycetia_Brocadiales_Brocadiaceae_Kuenenia
------------------------------------------------------------
------------------------------------------------------------
------------------------------------------------------------
------------------------------------------------------------
------------------------------------------------------------
----------KW--------------KK---D----TVT-Y-------------LI--NT
TD--GPG--------------------------SL-DAL-L-------------------
---A----SM----QT-W-TDVSS---F-T----------F-------------------
-------------------------------V--------DG---GTKN---------S-
HG-------------------------------------------E--QDGINIID----
------FG---K-------------------D-E-G---V----------LGQ----NSF
WFYTS-G------------------EMIDSDIR---------------FNTK--------
-N-----T-W--------------------------------------------------
------------------------------------------------------------
------------------------------------------------------------
--------------STDG---------------SSD-KF---------------------
-DV-QN-----------VGT----------------------HELGHSLSLED-------
----------K------------------SDSEK-TMY------G---Y----------G
SDT------------------------SQT--------LHQD-------------DMDGI
TYL----Y----------------------------------------------------
------------------------------------------------------------
------------------------------------------------------------
------------------------------------------------------------
------------------------------------------------------------
------------------------------------------------------------
------------------------------------------------------------
------------------------------------------------------------
------------------------------------------------------------
------------------------------------------------------------
--------------------
>OGI16077.1_Archaea_1
------------------------------------------------------------
------------------------------------------------------------
------------------------------------------------------------
------------------------------------------------------------
------------------------------------------------------------
---------CKW--------------RT--------TEP-Y-------------IT--GT
---------------------------------GV-D-----------L-A---------
LTET----SL----NT-W-DTEVS---F-N----------I------------------F
GT-------------------GAT-------G--------TT---DGAD---------T-
V--------------------------------------------S--PDDKNEVE----
------FE-NLG-------------------A-T-D---T----------IAY----TIV
WGIFY-GPPS-------------RRELVEWDAV---------------FNSD--------
-Y-----A-WSL------------------------------------------------
------------------------------------------------------------
------------------------------------------------------------
--------------SLSG---------------EAG-KM---------------------
-DY-QN-----------IAT----------------------HEFGHAAGMGH-PD----
----------D------------------SCTEE-TMY------R---F-------ASLG
ETK------------------------KRD--------LNSG-------------DIAGI
NEL----YS---------------------------------------------------
------------------------------------------------------------
------------------------------------------------------------
------------------------------------------------------------
------------------------------------------------------------
------------------------------------------------------------
------------------------------------------------------------
------------------------------------------------------------
------------------------------------------------------------
------------------------------------------------------------
--------------------
>EIJ66178.1_Archaea_Thaumarchaeota_Nitrosopumilales_Nitrosopumilaceae_Nitrosopumilus
------------------------------------------------------------
------------------------------------------------------------
------------------------------------------------------------
------------------------------------------------------------
------------------------------------------------------------
---------CKW--------------RA--------EEP-W-------------NV--ST
-N--APS--------------------------GI-D-----------VTG---------
ILIN----AV----NE-W-ETGAS---N-A----------I------------------M
GN-------------------LDS-------S--------IT---VDVN---------S-
I--------------------------------------------S--MNDQNEVA----
------FG-DIA-------------------E-D-G---V----------IAA----TWV
WRTTS-GPPS-------------QRYIAEWDQV---------------YDVS--------
-F-----S-W--------------------------------------------------
------------------------------------------------------------
------------------------------------------------------------
--------------SDNG---------------DSN-SM---------------------
-DF-DN-----------IAT----------------------HEIGHAVGMGH-PD----
----------S------------------TCTLE-TMY------A---Y-------ASNG
ETI------------------------KRD--------LYTG-------------DIAGV
NRL----Y----------------------------------------------------
------------------------------------------------------------
------------------------------------------------------------
------------------------------------------------------------
------------------------------------------------------------
------------------------------------------------------------
------------------------------------------------------------
------------------------------------------------------------
------------------------------------------------------------
------------------------------------------------------------
--------------------
>TAK27678.1_Archaea_Thaumarchaeota_Nitrosopumilales_Nitrosopumilaceae
------------------------------------------------------------
------------------------------------------------------------
------------------------------------------------------------
------------------------------------------------------------
------------------------------------------------------------
---------CKW--------------RA--------EES-W-------------GV--ST
IN--APA--------------------------A--D-----------VTG---------
ILQT----AV----SQ-W-ENNPT---N-S----------I------------------M
G---------------------DS-------F--------MI---VDAS---------S-
IG------------------------------------------VT--MNDKNEVV----
------FG-DIV-------------------D-E-G---V----------IAA----TWV
WRTTA-GPPS-------------QRYIAEWDQI---------------YDVS--------
-F-----N-W--------------------------------------------------
------------------------------------------------------------
------------------------------------------------------------
--------------STNG---------------DSN-SM---------------------
-DF-AN-----------IAT----------------------HEIGHAVGMGH-PD----
----------S------------------TCILE-TMY------A---Y-------ANNG
EII------------------------KRD--------LHDG-------------DIVGV
NRL----Y----------------------------------------------------
------------------------------------------------------------
------------------------------------------------------------
------------------------------------------------------------
------------------------------------------------------------
------------------------------------------------------------
------------------------------------------------------------
------------------------------------------------------------
------------------------------------------------------------
------------------------------------------------------------
--------------------
>KXB07994.1_Archaea_Euryarchaeota_1
------------------------------------------------------------
------------------------------------------------------------
------------------------------------------------------------
------------------------------------------------------------
------------------------------------------------------------
---------DKW--------------LE--------TMT-Y-------------EL--NP
VP----GYL-----------------------LAL-DLI-N-------T-----------
VLEE----SM----ET-W-DKEFG---F-N----------L------------------F
AD-------------------S---------I--------------GST---------V-
VSS---------V--------------------------------G--NDGTNLVM----
------WS-DL--------------------D-D-G---V----------IAV----NTL
WIDPA-S-----------------KEIVESDVQ---------------FNTD--------
-Y-----T-WST-----A------------------------------------------
------------------------------------------------------------
------------------------------------------------------------
-----------------ED--------------CPKEEM---------------------
-DL-QN-----------IAT----------------------HEFGHN-GLDDLRP----
----------L------------------KDGDL-TMY------A---Y-------SATG
ETK------------------------KRT--------LGYG-------------DELGI
QDL----YG---------------------------------------------------
------------------------------------------------------------
------------------------------------------------------------
------------------------------------------------------------
------------------------------------------------------------
------------------------------------------------------------
------------------------------------------------------------
------------------------------------------------------------
------------------------------------------------------------
------------------------------------------------------------
--------------------
>WP_091933689.1_Archaea_Euryarchaeota_Methanomicrobia_Methanosarcinales_Methanosarcinaceae_Methanolobus_4
------------------------------------------------------------
------------------------------------------------------------
------------------------------------------------------------
------------------------------------------------------------
------------------------------------------------------------
---------VKW--------------YD--------TVE-Y-------------EI--YA
DG----S--------------------------GL-NKK-N-------TYD---------
AISE----SL----QT-W-DAETS---F-D----------L------------------F
AK-------------------P---------K--------WM---EGQA---------S-
VTP---------G--------------------------------E--LDGKNIVV----
------WN-DLG-------------------S-S-G---I----------IAM----NTF
WFYRA-T-----------------GEIVDSDVE---------------FNTY--------
-Y-----E-WST-----T------------------------------------------
------------------------------------------------------------
------------------------------------------------------------
-----------------GE--------------TNK--M---------------------
-DL-QN-----------IAT----------------------HEFGHN-GLNDLYI----
----------T------------------KCTEL-TMY------G---Y-------SGYG
ETK------------------------KQT--------LGTG-------------DISGI
QAL----YG---------------------------------------------------
------------------------------------------------------------
------------------------------------------------------------
------------------------------------------------------------
------------------------------------------------------------
------------------------------------------------------------
------------------------------------------------------------
------------------------------------------------------------
------------------------------------------------------------
------------------------------------------------------------
--------------------
>PKP59435.1_Archaea_Euryarchaeota
------------------------------------------------------------
------------------------------------------------------------
------------------------------------------------------------
------------------------------------------------------------
------------------------------------------------------------
---------DKW--------------PN---L----PIS-Y-------------EV--NP
GD----S--------------------------GL-DED-V-------VLG---------
ALTS----AS----EE-W-DSWVV---A-D----------L------------------F
NI-------------------P---------T---------L---TDKA---------A-
IGY----------------------------------------------DYKNRVV----
------WA-DL--------------------P-E-G---I----------IAI----CHL
WYIPP-T-----------------KTIVEFDVE---------------FNKL--------
-Y-----P-WST-----T------------------------------------------
------------------------------------------------------------
------------------------------------------------------------
-----------------GE--------------S-E-KM---------------------
-DL-QN-----------IAT----------------------HEFGHN-GLNDLRP----
----------P------------------KDWAL-TMY------G---W-------SGYG
DTE------------------------KQT--------LGYG-------------DTLGI
QEL----YG---------------------------------------------------
------------------------------------------------------------
------------------------------------------------------------
------------------------------------------------------------
------------------------------------------------------------
------------------------------------------------------------
------------------------------------------------------------
------------------------------------------------------------
------------------------------------------------------------
------------------------------------------------------------
--------------------
>WP_052299953.1_Archaea_Euryarchaeota_Archaeoglobi_Archaeoglobales_Archaeoglobaceae_Ferroglobus
------------------------------------------------------------
------------------------------------------------------------
------------------------------------------------------------
------------------------------------------------------------
------------------------------------------------------------
---------DKW--------------KS---L----PIR-Y-------------SI--SL
GK---PS--------------------------NL-DNN-F-------VIS---------
AINN----AS----ET-W-DEYVD---A-N----------L------------------Y
EM-------------------Q---------S---------I---TNEP---------V-
ISG----------------------------------------------DGNNTVG----
------WG-VL--------------------P-E-N---V----------IAV----THL
WYNPA-T-----------------KEIVEFDIV---------------FNTL--------
-Y-----K-WGN-----AD-P---------------------------------------
------------------------------------------------------------
------------------------------------------------------------
--------------DNDGD--------------NPD-VM---------------------
-DL-QN-----------IAT----------------------HEFGHN-GLDDLRP----
----------P------------------KDSEL-TMY------Y---K-------SDYG
EIK------------------------KRT--------LGIG-------------DILGI
QKL----YG---------------------------------------------------
------------------------------------------------------------
------------------------------------------------------------
------------------------------------------------------------
------------------------------------------------------------
------------------------------------------------------------
------------------------------------------------------------
------------------------------------------------------------
------------------------------------------------------------
------------------------------------------------------------
--------------------
>OGY29603.1_Bacteria_Woykebacteria
------------------------------------------------------------
------------------------------------------------------------
------------------------------------------------------------
------------------------------------------------------------
------------------------------------------------------------
-----------W--------------LP---S----NVH-Y-------------RI--NT
SN---PSVR-----------------------SNF-QNI-AA------------------
---S----SF----QT-W-TGASK---V-S----------F-------------------
-----------------------V-------Y--------DK---TSSS---------R-
-A-------------------------------------------R--LDFQNTVV----
------WG--RT-------------------S-S-N---A----------LAV----TYT
WYYN--T-----------------GQV---DTV---------------FNNR--------
-V-----K-WGW-----T------------------------------------------
------------------------------------------------------------
------------------------------------------------------------
--------------DPSTTQ-----------CGPTT-SY---------------------
-DV-QD-----------VLT----------------------HETGHWMGLDD-------
----------R------------------SEKDL-TMF------G---Y-------A--S
ELK------------------------KEG--------LQTG-------------DLAGI
AAI----Y----------------------------------------------------
------------------------------------------------------------
------------------------------------------------------------
------------------------------------------------------------
------------------------------------------------------------
------------------------------------------------------------
------------------------------------------------------------
------------------------------------------------------------
------------------------------------------------------------
------------------------------------------------------------
--------------------
>KJU87760.1_Bacteria_Nitrospirae_Nitrospirales_Nitrospiraceae_Magnetobacterium
------------------------------------------------------------
------------------------------------------------------------
------------------------------------------------------------
------------------------------------------------------------
------------------------------------------------------------
------------------------------------------------------------
------------------------------------EAI-TA------------------
--------GM----QT-W-N--SV---T-S----------F-------------------
-----------------------R-------Y--------IA---GAAA---------N-
CG-------------------------------------------D--NDGVNNIC----
------FK--LD-------------------N-T-R---G-----------AL----ASV
WYDPL-T-----------------GE------I---------------FDDD--------
-I-----N-FDL-----T------------------------------------------
------------------------------------------------------------
------------------------------------------------------------
---------------PS--------------------SY---------------------
-DL-QD-----------IVT----------------------HELGHCLSLKD-------
----------P------------------TDSEK-TMY------G---Y-------A--S
ETK------------------------KRT--------LEQD-------------DMDGI
TSL----Y----------------------------------------------------
------------------------------------------------------------
------------------------------------------------------------
------------------------------------------------------------
------------------------------------------------------------
------------------------------------------------------------
------------------------------------------------------------
------------------------------------------------------------
------------------------------------------------------------
------------------------------------------------------------
--------------------
>KJR42179.1_Bacteria_Nitrospirae_Nitrospirales_Nitrospiraceae_Magnetoovum
------------------------------------------------------------
------------------------------------------------------------
------------------------------------------------------------
------------------------------------------------------------
------------------------------------------------------------
----------KW--------------EN---K----TAT-F-------------YV--DY
DN---GG--------------------------QY-DSA-F-------------------
--KE----AL----DA-W-NNLSN---F-E----------Y-------------------
------------------------------------------------S---------S-
INP---------C--------------------------------S--KNNQNGYG----
------FL-TTNCL--------------SQWD-T-Q---T----------LAV----TRT
WYDVS-N-----------------GTITEADIL---------------FNSD--------
-A-----N-WAF-----AD-V---------------------------------------
------------------------------------------------------------
------------------------------------------------------------
-------------------------------------KY---------------------
-DF-RR-----------VAA----------------------HELGHALGLDH--P----
----------S------------------TSNAL-MYY------K---Y-------SDTI
ETP------------------------Q------------SD-------------DINGI
GAL----YG---------------------------------------------------
------------------------------------------------------------
------------------------------------------------------------
------------------------------------------------------------
------------------------------------------------------------
------------------------------------------------------------
------------------------------------------------------------
------------------------------------------------------------
------------------------------------------------------------
------------------------------------------------------------
--------------------
>OYT46569.1_Archaea_Bathyarchaeota
------------------------------------------------------------
------------------------------------------------------------
------------------------------------------------------------
------------------------------------------------------------
------------------------------------------------------------
---------GCW--------------SD---I----PVG-Y-------------YI--NR
NG---TEDI-----------------------DGL-DEV-D-------------------
EIIK----SF----DA-W-SSTLQ---V-M----------E------------------F
KF-----------------------------L--------GL---TDKS---------P-
LN-------------------------------------------R--VDGINVVG----
------WV-MMT-----------------DKP-K-K---I----------VAY----CWT
WMYEP-LPN---------------LRIVEFNIV---------------FNEY--------
-H-----N-WTI-----GS-----------------------------------------
------------------------------------------------------------
------------------------------------------------------------
---------------------------------KPD-AF---------------------
-DV-RN-----------ICT----------------------HEVGHALELGDLEL----
----------E------------------ENEEQ-TMW------S---L-------KGRG
EVK------------------------RRS--------LESG-------------DIAGI
RHI----YP---------------------------------------------------
------------------------------------------------------------
------------------------------------------------------------
------------------------------------------------------------
------------------------------------------------------------
------------------------------------------------------------
------------------------------------------------------------
------------------------------------------------------------
------------------------------------------------------------
------------------------------------------------------------
--------------------
>KPQ41433.1_Archaea_Euryarchaeota_Methanomicrobia_Methanosarcinales_Methanoperedens
------------------------------------------------------------
------------------------------------------------------------
------------------------------------------------------------
------------------------------------------------------------
------------------------------------------------------------
------------------------------------------------------------
------------------------------------------------------------
------------------------------------------------------------
------------------------------------------------------------
-----------------------------------------------------SNI----
------YK-QLA----------------ADKQ-A-E---------------TT----VYT
W--------D-------------PNTIIDVETV---------------FNSN--------
-L-----E-WST-----TG-----------------------------------------
------------------------------------------------------------
------------------------------------------------------------
--------------NPAPW------------------QS---------------------
-DV-QD-----------VAT----------------------HEFGHWLKLGE--T----
-----------------------------DEWTN-TMY------N------------EWG
TIG-------------------------RT--------LEQD-------------DIDGI
IHI----YG---------------------------------------------------
------------------------------------------------------------
------------------------------------------------------------
------------------------------------------------------------
------------------------------------------------------------
------------------------------------------------------------
------------------------------------------------------------
------------------------------------------------------------
------------------------------------------------------------
------------------------------------------------------------
--------------------
>WP_097298705.1_Archaea_Euryarchaeota_Methanomicrobia_Methanosarcinales_Methanoperedens
------------------------------------------------------------
------------------------------------------------------------
------------------------------------------------------------
------------------------------------------------------------
------------------------------------------------------------
----------KW--------------AG---T----STE-Y-------------GW--DG
SI---PSD----------------------------------------WKP---------
AIRE----AA----ST-W-NAAGS---T-F----------R------------------F
------------------------------------------------------------
---------------------------------------------S--EDYWTSNI----
------YKDQLA----------------ADKQ-A-E---T----------TTT----VYT
W--------D-------------PNTIIDVETV---------------FNSN--------
-L-----E-WST-----TG-----------------------------------------
------------------------------------------------------------
------------------------------------------------------------
--------------NPAPW------------------QS---------------------
-DV-QD-----------VAT----------------------HEFGHWLKLGE--T----
----------P------------------DEWTN-TMY------N-------------WG
TIG------------------------RRT--------LEQD-------------DIDGI
IHI----YG---------------------------------------------------
------------------------------------------------------------
------------------------------------------------------------
------------------------------------------------------------
------------------------------------------------------------
------------------------------------------------------------
------------------------------------------------------------
------------------------------------------------------------
------------------------------------------------------------
------------------------------------------------------------
--------------------
>WP_015325716.1_Archaea_Euryarchaeota_Methanomicrobia_Methanosarcinales_Methanosarcinaceae_Methanomethylovorans_2
------------------------------------------------------------
------------------------------------------------------------
------------------------------------------------------------
------------------------------------------------------------
------------------------------------------------------------
----------YW--------------NA---H----SVG-Y-------------TI--DS
SI---PSG----------------------------------------YTN---------
SVKA----SA----NS-W-TNAG----A-Y----------F-S----------------Y
YW-------------------S---------V--------NS---N--------------
----------------------------------------------------NKVQ----
------YS-SFG-----------------SGS-N-A---L----------GTC----TPT
YYTGT-T------------------RLSKILIK---------------LNSD--------
-S-----S-WST-----SS-T---------------------------------------
------------------------------------------------------------
------------------------------------------------------------
--------------CPSG-------------------KY---------------------
-DV-QS-----------VLA----------------------HEFGHGVGLGH-------
----------S------------------TSTTA-TMF------E---S-------INSG
TVD------------------------KRS--------LEQD-------------DKNGI
IAI----YG---------------------------------------------------
------------------------------------------------------------
------------------------------------------------------------
------------------------------------------------------------
------------------------------------------------------------
------------------------------------------------------------
------------------------------------------------------------
------------------------------------------------------------
------------------------------------------------------------
------------------------------------------------------------
--------------------
>WP_048120303.1_Archaea_Euryarchaeota_Methanomicrobia_Methanosarcinales_Methanosarcinaceae_Methanosarcina_15
------------------------------------------------------------
------------------------------------------------------------
------------------------------------------------------------
------------------------------------------------------------
------------------------------------------------------------
----------YW--------------HS---G----YVT-M-------------HK--DS
SI---PST----------------------------------------WTT---------
SLNN----AA----SA-W-TNAG----A-D----------F-Y----------------Y
SW-------------------V---------A--------AS---D--------------
----------------------------------------------------NILY----
------YT-PL-------------------SN-N-S---I----------LAT----TYY
DATGD-V-------------------FNRFYIE---------------FNSN--------
-K-----A-WST-----AS-N---------------------------------------
------------------------------------------------------------
------------------------------------------------------------
--------------GESG-------------------KF---------------------
-DV-QS-----------VTT----------------------HEFGHGLGLGH-------
----------S------------------IVAWSTTMI------Q---G-------TATG
DIW------------------------KRS--------LHSD-------------DINGI
KSI----Y----------------------------------------------------
------------------------------------------------------------
------------------------------------------------------------
------------------------------------------------------------
------------------------------------------------------------
------------------------------------------------------------
------------------------------------------------------------
------------------------------------------------------------
------------------------------------------------------------
------------------------------------------------------------
--------------------
>WP_095643923.1_Archaea_Euryarchaeota_Methanomicrobia_Methanosarcinales_Methanosarcinaceae_Methanosarcina_14
------------------------------------------------------------
------------------------------------------------------------
------------------------------------------------------------
------------------------------------------------------------
------------------------------------------------------------
----------YW--------------HS---G----HAT-M-------------HK--DS
SI---PST----------------------------------------WTT---------
SFNN----AA----NA-W-TNAG----T-V----------F-Y----------------Y
SW-------------------A---------A--------AS---D--------------
----------------------------------------------------NILY----
------YT-PL-------------------SN-N-S---I----------LAT----THY
DATGD-V-------------------YNSFYIE---------------FNSN--------
-K-----A-WST-----AS-N---------------------------------------
------------------------------------------------------------
------------------------------------------------------------
--------------GESG-------------------KF---------------------
-DV-ES-----------VAA----------------------HEFGHGLGLGH-------
----------S------------------IVLYA-TMF------E---S-------TAAG
EIS------------------------KRS--------LHKD-------------DIDGI
KSI----YR---------------------------------------------------
------------------------------------------------------------
------------------------------------------------------------
------------------------------------------------------------
------------------------------------------------------------
------------------------------------------------------------
------------------------------------------------------------
------------------------------------------------------------
------------------------------------------------------------
------------------------------------------------------------
--------------------
>WP_095644526.1_Archaea_Euryarchaeota_Methanomicrobia_Methanosarcinales_Methanosarcinaceae_Methanosarcina_13
------------------------------------------------------------
------------------------------------------------------------
------------------------------------------------------------
------------------------------------------------------------
------------------------------------------------------------
----------YW--------------HS---G----YAQ-I-------------SK--AS
TI---PSS----------------------------------------WAT---------
SLNN----GA----NV-W-TNAG----A-D----------F-H----------------F
SW-------------------L---------T--------SS---T--------------
----------------------------------------------------SRLY----
------YS-SL-------------------GV-D-G---A----------PAS----TIE
TSRGT-S-------------------LTKCKTY---------------FNSD--------
-T-----P-WST-----S------------------------------------------
------------------------------------------------------------
------------------------------------------------------------
--------------GESN-------------------KI---------------------
-DV-QS-----------VAA----------------------HEFGHWLSLNH-------
----------S------------------TNPDA-TMY------A---Y-------VYRG
DIK------------------------MRD--------LHSD-------------DIAGI
RSI----YP---------------------------------------------------
------------------------------------------------------------
------------------------------------------------------------
------------------------------------------------------------
------------------------------------------------------------
------------------------------------------------------------
------------------------------------------------------------
------------------------------------------------------------
------------------------------------------------------------
------------------------------------------------------------
--------------------
>WP_048044123.1_Archaea_Euryarchaeota_Methanomicrobia_Methanosarcinales_Methanosarcinaceae
------------------------------------------------------------
------------------------------------------------------------
------------------------------------------------------------
------------------------------------------------------------
------------------------------------------------------------
----------YW--------------HS---G----FAQ-V-------------DK--DS
SI---PSS----------------------------------------WSN---------
SLTQ----AM----SA-W-NNAG----A-N----------F-F----------------F
-Y-------------------Q---------I--------GC---E--------------
----------------------------------------------------NKLY----
------YT-SL-------------------GS-S-G---P----------LAT----TTE
TYSGT-S-------------------MTKCIVR---------------FNSD--------
-K-----S-WST-----T------------------------------------------
------------------------------------------------------------
------------------------------------------------------------
--------------GASG-------------------YF---------------------
-DV-QS-----------AAT----------------------HEFGHWLSLGH-------
----------S------------------SNTEA-TMY------S---T-------MSTG
ETK------------------------KRS--------LHSD-------------DIAGI
CYI----YP---------------------------------------------------
------------------------------------------------------------
------------------------------------------------------------
------------------------------------------------------------
------------------------------------------------------------
------------------------------------------------------------
------------------------------------------------------------
------------------------------------------------------------
------------------------------------------------------------
------------------------------------------------------------
--------------------
>WP_048124869.1_Archaea_Euryarchaeota_Methanomicrobia_Methanosarcinales_Methanosarcinaceae_Methanosarcina_12
------------------------------------------------------------
------------------------------------------------------------
------------------------------------------------------------
------------------------------------------------------------
------------------------------------------------------------
----------YW--------------HQ---G----YAQ-Y-------------TK--DS
SI---PSS----------------------------------------WST---------
PLAS----AA----NT-W-NNAG----T-N----------F-F----------------F
-Y-------------------Q---------I--------SC---N--------------
----------------------------------------------------NKLY----
------YK-LL-------------------GD-I-S---I----------LAV----THE
VYSGD-S-------------------MLSCTVD---------------FNKD--------
-A-----L-WST-----S------------------------------------------
------------------------------------------------------------
------------------------------------------------------------
--------------GEQY-------------------HY---------------------
-DV-QN-----------VAT----------------------HEFGHWLSLGDLYT----
----------S------------------ADTEK-TMY------Y---T-------ISLG
ETK------------------------KRT--------LHSD-------------DIAGI
QSI----Y----------------------------------------------------
------------------------------------------------------------
------------------------------------------------------------
------------------------------------------------------------
------------------------------------------------------------
------------------------------------------------------------
------------------------------------------------------------
------------------------------------------------------------
------------------------------------------------------------
------------------------------------------------------------
--------------------
>KPJ60175.1_Bacteria_Latescibacteria
------------------------------------------------------------
------------------------------------------------------------
------------------------------------------------------------
------------------------------------------------------------
------------------------------------------------------------
------------------------------------------------------------
------------------------------------------------------------
--------GL----EA-W-NNEGT---A-D----------F-I----------------F
TY-------------------G---------G--------RT---SIVG---------N-
IH-----------------------------------------------DGHNVAS----
------FV-NY--------------------N-T-G---S----------IAT----TYY
--------------------------NISCDVI---------------FNDS--------
-Y-----S-WN-------------------------------------------------
------------------------------------------------------------
------------------------------------------------------------
--------------DPLN-------------------EM---------------------
-DV-WN-----------IAA----------------------HEFGHFLCLDH-------
----------S------------------SYSAA-TMY------A---Y-------ASE-
--T------------------------YKD--------LYFD-------------DINGI
VAL----YG---------------------------------------------------
------------------------------------------------------------
------------------------------------------------------------
------------------------------------------------------------
------------------------------------------------------------
------------------------------------------------------------
------------------------------------------------------------
------------------------------------------------------------
------------------------------------------------------------
------------------------------------------------------------
--------------------
>ACB77883.1_Bacteria_Verrucomicrobia_Opitutae_Opitutales_Opitutaceae_Opitutus
------------------------------------------------------------
------------------------------------------------------------
------------------------------------------------------------
------------------------------------------------------------
------------------------------------------------------------
------------------------------------------------------------
------------------------------------------------------------
--GV----AM----QT-W-NAQLG---V-Q----------F-------------------
-----------------------S-------A--------GA---AQTP---------A-
YT-------------------------------------------L--GNEINEIA----
------IDKDVD------------------GQ-S-G---T----------LAL----TMI
YSYGN-D----------------------TDIV---------------FNNA--------
-Y-----T-WD-------------------------------------------------
------------------------------------------------------------
------------------------------------------------------------
--------------SYRGAV-------------RAD-RQ---------------------
-DI-RR-----------VAV----------------------HELGHVLGLNH-------
----------P------------------DQANA-IMN------S---H-------VSSI
EAP------------------------Q------------SD-------------DVAGV
RTL----YG---------------------------------------------------
------------------------------------------------------------
------------------------------------------------------------
------------------------------------------------------------
------------------------------------------------------------
------------------------------------------------------------
------------------------------------------------------------
------------------------------------------------------------
------------------------------------------------------------
------------------------------------------------------------
--------------------
>WP_048050434.1_Archaea_Euryarchaeota_Methanomicrobia_Methanosarcinales_Methanosarcinaceae_Methanosarcina_8
------------------------------------------------------------
------------------------------------------------------------
------------------------------------------------------------
------------------------------------------------------------
------------------------------------------------------------
----------KW--------------QS---G----SVS-Y-------------KI--DS
TI---PIG----------------------------------------WSL---------
PIYY----AK----AA-W-NNAGS---S-F----------R------------------F
SN-------------------D--------------------------------------
---------------------------------------------Q--SSSK-KLY----
------YG-YLD---------------------S-R---Y----------LAM----TYI
GS-------T-------------NGYLTSMETL---------------YSDS--------
-K-----S-WS-------P-N---------------------------------------
------------------------------------------------------------
------------------------------------------------------------
--------------GASG-------------------YQ---------------------
-DV-QS-----------CIT----------------------HEFGHWLNLHDLVD----
----------D------------------SDADK-TMY------K---W-------QAAS
ETK------------------------RRS--------LDSD-------------DIAGI
RYL----YP---------------------------------------------------
------------------------------------------------------------
------------------------------------------------------------
------------------------------------------------------------
------------------------------------------------------------
------------------------------------------------------------
------------------------------------------------------------
------------------------------------------------------------
------------------------------------------------------------
------------------------------------------------------------
--------------------
>WP_048140031.1_Archaea_Euryarchaeota_Methanomicrobia_Methanosarcinales_Methanosarcinaceae_Methanosarcina_11
------------------------------------------------------------
------------------------------------------------------------
------------------------------------------------------------
------------------------------------------------------------
------------------------------------------------------------
-----------M--------------ER---K----LCS-S-------------KL--DS
SV---PSS----------------------------------------WSS---------
PIKA----AT----TA-W-NDVGA---G-F----------T------------------F
KW-------------------M--------------------------------------
---------------------------------------------T--SAAENRIY----
------CA-NDG---------------------L-G---V----------IAF----CIP
TRS------S-------------SGYNTRYTMY---------------FNTY--------
-Y-----S-WST-----SS-D---------------------------------------
------------------------------------------------------------
------------------------------------------------------------
--------------GTTG-------------------CY---------------------
-DV-QN-----------IAT----------------------HEFGHWLTLDDLAD----
----------P------------------ADSEK-TMY------K---Y-------AYTK
ETK------------------------KRT--------LHSD-------------DIAGI
NYI----YP---------------------------------------------------
------------------------------------------------------------
------------------------------------------------------------
------------------------------------------------------------
------------------------------------------------------------
------------------------------------------------------------
------------------------------------------------------------
------------------------------------------------------------
------------------------------------------------------------
------------------------------------------------------------
--------------------
>WP_095645934.1_Archaea_Euryarchaeota_Methanomicrobia_Methanosarcinales_Methanosarcinaceae_Methanosarcina_10
------------------------------------------------------------
------------------------------------------------------------
------------------------------------------------------------
------------------------------------------------------------
------------------------------------------------------------
----------KW--------------NA---N----YVV-P-------------KI--DS
SV---PSS----------------------------------------WTT---------
AIKA----GA----TA-W-NNAGA---A-F----------T------------------F
KW-------------------I--------------------------------------
---------------------------------------------T--SLANNKVY----
------CA-SAG---------------------D-T---Y----------LGQ----STP
TR-------D-------------GNYNIGYKTC---------------FNTD--------
-Y-----S-WST-----AS-G---------------------------------------
------------------------------------------------------------
------------------------------------------------------------
--------------GESG-------------------KW---------------------
-DV-QS-----------VAT----------------------HEFGHWLTLYDLYD----
----------S------------------TDSEK-TMY------E---W-------TASN
EIK------------------------KRT--------LDSD-------------DINGI
KHI----YP---------------------------------------------------
------------------------------------------------------------
------------------------------------------------------------
------------------------------------------------------------
------------------------------------------------------------
------------------------------------------------------------
------------------------------------------------------------
------------------------------------------------------------
------------------------------------------------------------
------------------------------------------------------------
--------------------
>WP_128505667.1_Archaea_Euryarchaeota_Methanomicrobia_Methanosarcinales_Methanosarcinaceae_Methanosarcina_9
------------------------------------------------------------
------------------------------------------------------------
------------------------------------------------------------
------------------------------------------------------------
------------------------------------------------------------
----------KW--------------NA---N----YVV-P-------------KI--DS
SV---PSS----------------------------------------WTT---------
AIKA----GA----TA-W-NNAGA---A-F----------T------------------F
KW-------------------I--------------------------------------
---------------------------------------------T--SAADNRIY----
------CT-SAG---------------------D-T---Y----------LGL----AVP
TH-------G-------------GGYNIGYKTY---------------FNTD--------
-Y-----P-WST-----AS-G---------------------------------------
------------------------------------------------------------
------------------------------------------------------------
--------------GESG-------------------KY---------------------
-DV-QS-----------VAT----------------------HEFGHWLTLWDLYD----
----------S------------------IDSEK-TMY------Q---W-------TASN
EIK------------------------KRT--------LHSD-------------DIAGI
KHI----YP---------------------------------------------------
------------------------------------------------------------
------------------------------------------------------------
------------------------------------------------------------
------------------------------------------------------------
------------------------------------------------------------
------------------------------------------------------------
------------------------------------------------------------
------------------------------------------------------------
------------------------------------------------------------
--------------------
>APS00326.1_Bacteria_Proteobacteria_Deltaproteobacteria_Myxococcales_Polyangiaceae
------------------------------------------------------------
------------------------------------------------------------
------------------------------------------------------------
------------------------------------------------------------
------------------------------------------------------------
-----------W--------------RN---Q----CVG-Y-------------SL--NY
KA------------------------------SRI-PLN-V-------ATL---------
IVKF----AF----AV-W-SNVQS---I-Q----------F------------------I
DL-------------------PVI-------V--------FR---EDEW---------P-
YT-----------------------------------------DST--NTGLTTVT----
------FN----------------------------------------------------
---------S-------------YGELLDADIE---------------LDTN--------
-E-----R-LFA-----GE-P---------------------------------------
------------------------------------------------------------
------------------------------------------------------------
--------------------------------IPPD-KY---------------------
-DF-AT-----------VIT----------------------HEIGHFAGLAH-------
----------S------------------DDREA-TMY------P---S-------A--P
KTD------------------------MHT--------LETD-------------DIKAI
CTL----Y----------------------------------------------------
------------------------------------------------------------
------------------------------------------------------------
------------------------------------------------------------
------------------------------------------------------------
------------------------------------------------------------
------------------------------------------------------------
------------------------------------------------------------
------------------------------------------------------------
------------------------------------------------------------
--------------------
>PCH53790.1_Bacteria_Verrucomicrobia_Verrucomicrobiae_Verrucomicrobiales
------------------------------------------------------------
------------------------------------------------------------
------------------------------------------------------------
------------------------------------------------------------
------------------------------------------------------------
------------------------------------AIR-Y-------------YL--AR
DA-------------------------------SQ-NAE-A-------ELN---------
AVRT----AI----GQ-W-QSVPV---L-K----------F-E----------------E
AV-------------------N-G-------E--------DN---TNVY---------W-
VK-------------------------------------------Q--A-APNGAV----
------WV----------------------NN-E-Q---A----------LAV----TFP
MYSXD-H------------------TIVGADMV---------------FNGD--------
-H-----R-WFT-----DY-NN--------------------------------------
------------------------------------------------------------
------------------------------------------------------------
--------------SFSA--------------------D---------------------
-KV-EA-----------VAL----------------------HEFGHFIGLQH-------
----------S------------------PLGAA-TMF------S---R-------P---
VGL------------------------AVG--------LLKD-------------EVAAA
QTL----YG---------------------------------------------------
------------------------------------------------------------
------------------------------------------------------------
------------------------------------------------------------
------------------------------------------------------------
------------------------------------------------------------
------------------------------------------------------------
------------------------------------------------------------
------------------------------------------------------------
------------------------------------------------------------
--------------------
>OGM31558.1_Bacteria_Woesebacteria
------------------------------------------------------------
------------------------------------------------------------
------------------------------------------------------------
------------------------------------------------------------
------------------------------------------------------------
------------------------------------------------------------
SP-------------------------------VT-SAR-D-------RL----------
--LS----AM----ST-W-TSVES---S-N----------F-A----------------F
SY-------------------G-N-------D--------TT---RCPT---------L-
VR-------------------------------------------E--CKGPQ--Y----
------FD----------------------GN-N-D---V----------LGV----TWF
STTRD-F-----------------------DMA---------------IDNR--------
-D-----K-WYG-----GT-GL--------------------------------------
------------------------------------------------------------
------------------------------------------------------------
--------------SLAG-------------------QI---------------------
-DL-ET-----------VYL----------------------HELGHGAGLGH-------
----------S------------------SIEGA-VME------P---Y-------Y---
DGV------------------------RRA--------LHQD-------------DINGI
SSL----Y----------------------------------------------------
------------------------------------------------------------
------------------------------------------------------------
------------------------------------------------------------
------------------------------------------------------------
------------------------------------------------------------
------------------------------------------------------------
------------------------------------------------------------
------------------------------------------------------------
------------------------------------------------------------
--------------------
>OGY21811.1_Bacteria_Chisholmbacteria
------------------------------------------------------------
------------------------------------------------------------
------------------------------------------------------------
------------------------------------------------------------
------------------------------------------------------------
----------------------------------------Y-------------NS--NG
VP-------------------------------NY-SAS-E-------YLN---------
SFLN----AQ----AT-W-TDVAT---S-N----------F-V----------------F
HD-------------------A-G-------T--------TG---KCPS---------L-
VR-------------------------------------------E--CKGPQ--T----
------FD----------------------GN-N-D---V----------LGV----TWY
GTQTD-F-----------------------DMV---------------LDNA--------
-D-----T-WYV-----SG-SI--------------------------------------
------------------------------------------------------------
------------------------------------------------------------
--------------STSA--------------------Y---------------------
-DA-QT-----------VWL----------------------HELGHGLGLGH-------
----------S------------------SDPNA-VMY------A---Y-------Y---
SDL------------------------QRD--------LADD-------------DVNGI
TAL----Y----------------------------------------------------
------------------------------------------------------------
------------------------------------------------------------
------------------------------------------------------------
------------------------------------------------------------
------------------------------------------------------------
------------------------------------------------------------
------------------------------------------------------------
------------------------------------------------------------
------------------------------------------------------------
--------------------
>CDM66688.1_Bacteria_Acidobacteria_Blastocatellia_Blastocatellales_Pyrinomonadaceae_Pyrinomonas
------------------------------------------------------------
------------------------------------------------------------
------------------------------------------------------------
------------------------------------------------------------
------------------------------------------------------------
------------------------------------------------------------
----EPAE----------------------------------------IAL---------
AARK----AL----AY-W-AKETG---I-Q----------F-------------------
----------------------------------------------------------S-
LA-----------------------------------------SSG--GDRLNLIT----
------IA-----------------------STA-E---N----------LALFEGEGDL
PSRFF-QPQT--------------GAIVEADIA---------------LNP---------
------------------------------------------------------------
-----------------NIL----------------------------------------
------------------------------------------------------------
-------------FSTDGTP---------------G-TY---------------------
-DL-EA-----------TLI----------------------HEFGHALGLSH-------
----------S------------------AVIGS-IM-----------------------
--Q------------------------PRLPETA--LRLAED-------------DRAAA
RAL----Y----------------------------------------------------
------------------------------------------------------------
------------------------------------------------------------
------------------------------------------------------------
------------------------------------------------------------
------------------------------------------------------------
------------------------------------------------------------
------------------------------------------------------------
------------------------------------------------------------
------------------------------------------------------------
--------------------
>KEI66035.1_Bacteria_Cyanobacteria_Oscillatoriales_Microcoleaceae_Planktothrix
------------------------------------------------------------
------------------------------------------------------------
------------------------------------------------------------
------------------------------------------------------------
------------------------------------------------------------
------------------------------------------------------------
------------------------------------------------------------
-------------------VSEQN---W-K----------E-------------------
----------------------------------------------------------S-
IS-----------------------------------------S----------------
---------------------------------------------------AIFKWHNYL
PFNLV-EPEN---------------ADIEIIRK---------------LDPQK-------
-K-----R-ASS-----AE-TRYQ------------------------------------
----------------VSVK----------------------------------------
------------------------------------------------------------
-------------YTPQGFPYLSHRFTIWLSPTQTG-KY---------------------
--I-QA-----------AVL----------------------HEFGHALGIGH-------
----------S------------------PEPTD-VMY------F---------------
-SQ------------------------VREPPP-----ISAR-------------DINTL
KRI----Y----------------------------------------------------
------------------------------------------------------------
------------------------------------------------------------
------------------------------------------------------------
------------------------------------------------------------
------------------------------------------------------------
------------------------------------------------------------
------------------------------------------------------------
------------------------------------------------------------
------------------------------------------------------------
--------------------
>AGY56424.1_Bacteria_Cyanobacteria_Gloeobacteria_Gloeobacterales_Gloeobacteraceae_Gloeobacter_2
------------------------------------------------------------
------------------------------------------------------------
------------------------------------------------------------
------------------------------------------------------------
------------------------------------------------------------
------------------------------------------------------------
------------------------------------------------------------
--------------QR-W-QRASD---V-E----------F-------------------
---------------------------------------------------------VR-
VN----------------------------------------------------------
------------------------------------------------------------
------------------------PDQADIEVT---------------FNAV--------
------------------------------------------------------------
------------------KK----------------------------------------
------------------------------------------------------------
-------------AEDAGRA----------EMQTLGDRMPALLIRLNLEPMLDLRLPERT
RFV-EA-----------VAV----------------------HEFGHVLGLGH-------
----------S------------------DNSED-IMF------P---E-------VSGA
TVP------------------------SGR-------------------------DVRTL
QRL----F----------------------------------------------------
------------------------------------------------------------
------------------------------------------------------------
------------------------------------------------------------
------------------------------------------------------------
------------------------------------------------------------
------------------------------------------------------------
------------------------------------------------------------
------------------------------------------------------------
------------------------------------------------------------
--------------------
>AFR99374.1_Bacteria_Firmicutes_Bacilli_Lactobacillales_Lactobacillaceae_Lactobacillus_22
------------------------------------------------------------
------------------------------------------------------------
------------------------------------------------------------
------------------------------------------------------------
------------------------------------------------------------
----------HW--------------ST---K----TVA-Y-------------FI--TK
QT---------------------------------------------HYRD---------
VWMR----AV----KA-W-NAVGV---V-D----------L-------------------
-I-------------------PAD-------A--------DR---ADVIL--------S-
VK-----------------------------------------QSY--HEGGGTVE----
------NT-------------------------G-G---V----------VGY-------
------------------------FGHVDGPLF---------------VHQN--------
-K-----S-YLI-----KQ-A---------------------------------------
------------------------------------------------------------
------------------------------------------------------------
-------------------------------------HY-------------D-------
-SV-NE-----------VAM----------------------HELGHDLGLEH-------
----------S------------------DSPHS-IMQ------Q---A-------A---
--------------------------------PTYLDSIPEV-------------DAKHL
AQL----YA---------------------------------------------------
------------------------------------------------------------
------------------------------------------------------------
------------------------------------------------------------
------------------------------------------------------------
------------------------------------------------------------
------------------------------------------------------------
------------------------------------------------------------
------------------------------------------------------------
------------------------------------------------------------
--------------------
>OGH07497.1_Bacteria_Levybacteria_1
------------------------------------------------------------
------------------------------------------------------------
------------------------------------------------------------
------------------------------------------------------------
------------------------------------------------------------
-----------W--------------TT---T----PVN-Y-------------HF--RP
NN------------------------------VYL-DWI-E-------LAN---------
TINI----AS----KT-W-DDATG---T-S----------L------------------V
-N-------------------DLT-------P--------DG---TNSF-----------
--------------------------------------------GV--YDGKNSVV----
------FG-----------------------DNV-G---V----------IAQ----TII
W--YY-RPG-------------------QFDMS---------------LEED--------
-F-----P-WAM------------------------------------------------
------------------------------------------------------------
------------------------------------------------------------
--------------DGNPS------------------VM---------------------
-DV-QN-----------IAT----------------------HEFGHAFGLS---D----
----------S------------------ACSQQ-TMY------G---Y-------SD--
-IE------------------------KRT--------LESG-------------DIRGI
RYL----Y----------------------------------------------------
------------------------------------------------------------
------------------------------------------------------------
------------------------------------------------------------
------------------------------------------------------------
------------------------------------------------------------
------------------------------------------------------------
------------------------------------------------------------
------------------------------------------------------------
------------------------------------------------------------
--------------------
>PIS38602.1_Bacteria_Nealsonbacteria
------------------------------------------------------------
------------------------------------------------------------
------------------------------------------------------------
------------------------------------------------------------
------------------------------------------------------------
----------KW--------------TV---L----PVT-Y-------------WI--NP
SN------------------------------PGL-TQE-F-------ITG---------
AVFN----SA----EA-W-DNATS---K-E----------L------------------M
KN-------------------DYS-------I--------AT---SVAY-----------
--------------------------------------------GV--QDYKNAVV----
------FG-----------------------NYS-D---V----------IAV----T--
----Y-VPR------------------IEFDIM---------------FDTD--------
-Y-----K-WGD-----A------------------------------------------
------------------------------------------------------------
------------------------------------------------------------
--------------TQDKT------------------KM---------------------
-DL-QN-----------IAT----------------------HEFGHGVGLGDIYD----
----------S------------------S---S-VMY------G---Y-------ST--
ETS------------------------KRT--------LEAP-------------DIKGL
QIL----Y----------------------------------------------------
------------------------------------------------------------
------------------------------------------------------------
------------------------------------------------------------
------------------------------------------------------------
------------------------------------------------------------
------------------------------------------------------------
------------------------------------------------------------
------------------------------------------------------------
------------------------------------------------------------
--------------------
>PJE68956.1_Bacteria_Shapirobacteria
------------------------------------------------------------
------------------------------------------------------------
------------------------------------------------------------
------------------------------------------------------------
------------------------------------------------------------
----------KW--------------TT---L----PVG-Y-------------AI--NP
TN------------------------------PQL-DET-F-------VTS---------
AIFN----GA----ET-W-DAVTS---K-D----------L------------------M
ND-------------------NYT-------V--------DY---TVAY-----------
--------------------------------------------GV--QDYQNAVT----
------FG-----------------------DTT-G---V----------IAV----TTV
W---Y-NPAK-------------A--IVEFD-----------------FDTD--------
-W-----V-W--------------------------------------------------
------------------------------------------------------------
------------------------------------------------------------
--------------DVDTT------------------KM---------------------
-DL-QN-----------IAT----------------------HELGHGVGLVDVYD----
----------S------------------A---A-TMY------G---Y-------SD--
ETQ------------------------KRT--------LETP-------------DIKGL
QTL----YG---------------------------------------------------
------------------------------------------------------------
------------------------------------------------------------
------------------------------------------------------------
------------------------------------------------------------
------------------------------------------------------------
------------------------------------------------------------
------------------------------------------------------------
------------------------------------------------------------
------------------------------------------------------------
--------------------
>RLJ01943.1_Archaea_Aenigmarchaeota
------------------------------------------------------------
------------------------------------------------------------
------------------------------------------------------------
------------------------------------------------------------
------------------------------------------------------------
---------CKW--------------KT---L----PIN-Y-------------VI--DP
DN------------------------------SGL-AED-F-------VTT---------
AISA----AT----SE-W-DSHTS---T-Q----------L------------------F
-G-------------------TYS-------V--------VH---DATWD----------
-------------------------------------------SDA--PDGRNEYL----
------FG-----------------------DYP-DD-NV----------IAV----TVV
WGYFY-GPPQ-------------TREITEYDVL---------------FNTR--------
-F-----P-WGN-----G------------------------------------------
------------------------------------------------------------
------------------------------------------------------------
--------------DVDST------------------VM---------------------
-DL-QN-----------IAT----------------------HETGHGLGLDDLYD----
----------T------------------ACSEE-TMY------G---Y-------SEYG
ETT------------------------KRT--------LNTG-------------DIMGI
QEL----YG---------------------------------------------------
------------------------------------------------------------
------------------------------------------------------------
------------------------------------------------------------
------------------------------------------------------------
------------------------------------------------------------
------------------------------------------------------------
------------------------------------------------------------
------------------------------------------------------------
------------------------------------------------------------
--------------------
>OGG59196.1_Bacteria_Kaiserbacteria_5
------------------------------------------------------------
------------------------------------------------------------
------------------------------------------------------------
------------------------------------------------------------
------------------------------------------------------------
------------------------------------------------------------
------------------------------------ERS-E-------LAM---------
EEQA----LA----AD-Y-EKALAA---------------Y-N-----------------
E--------------------------------------------IRI----------K-
YEE----------RL---------------------------------------------
--AA--YN----------KT-------------V-G---TFGS-----------------
-----------------RTI--NVYQ----------------------FSSG--------
-E----------------------------------------------------------
------------------------------------------------------------
------------------------------------------------------------
------------------------------------------------------------
-EL-RI-----------VLA----------------------HELAHALGLGH-------
----------V------------------EGDAS-IMY------A---K-------TG--
----------------QSLKK--------G--------LSEQ-------------DITHA
KEI---------------------------------------------------------
------------------------------------------------------------
------------------------------------------------------------
------------------------------------------------------------
------------------------------------------------------------
------------------------------------------------------------
------------------------------------------------------------
------------------------------------------------------------
------------------------------------------------------------
------------------------------------------------------------
--------------------
>OGI34211.1_Bacteria_Moranbacteria_4
------------------------------------------------------------
------------------------------------------------------------
------------------------------------------------------------
------------------------------------------------------------
------------------------------------------------------------
----------------------------------------Y-------------AI--GK
I----D-------------------------PQGV-ERT-D-------LLS---------
YAEE----AE----RV-W-EKDSG--SL------------F-Q-----------------
Y---------------------NP-------E--------AE-LKINL----------V-
FDE----------RQ-----------LGTIEADKLEGEL-GKLS----HDAYD------S
LSGA--YK----------KR-------------A-D---DYGV-----------------
----------------FDGL--SIF-----------------------------------
-A----------------------------------------------------------
------------------------------------------------------------
------------------------------------------------------------
------------------------------------------------------------
-DL-RL-----------TLI----------------------HEMGHSLGIGH-------
----------T------------------ESPES-IMH------Y---L-------MS--
----------------EMENP--------A--------LTEE-------------DMNEL
------------------------------------------------------------
------------------------------------------------------------
------------------------------------------------------------
------------------------------------------------------------
------------------------------------------------------------
------------------------------------------------------------
------------------------------------------------------------
------------------------------------------------------------
------------------------------------------------------------
------------------------------------------------------------
--------------------
>OGI15720.1_Bacteria_Moranbacteria_3
------------------------------------------------------------
------------------------------------------------------------
------------------------------------------------------------
------------------------------------------------------------
------------------------------------------------------------
------------------------------------PLK-Y-------------AI--DS
A----D-------------------------PRNI-SPE-K-------LRD---------
VLEA----AE----NL-W-EIKSGL-NL------------F-E-----------------
Y----------------------P-------E--------AE-LKVRL----------V-
FDE----------RQ-----------QQTYEAEQLEASL-KNLD----TQKAS------A
LSGE--YD----------KK-------------L-T---SFKK-----------------
----E-----------VIGI--IIYQ----------------------FKET--------
-S----------------------------------------------------------
------------------------------------------------------------
------------------------------------------------------------
------------------------------------------------------------
-DL-AL-----------TLI----------------------HEFGHALGIEH-------
----------V------------------ENPKS-IMY------Y---M-------IG--
----------------NLDNP--------A--------LTAE-------------DAAGL
K-----------------------------------------------------------
------------------------------------------------------------
------------------------------------------------------------
------------------------------------------------------------
------------------------------------------------------------
------------------------------------------------------------
------------------------------------------------------------
------------------------------------------------------------
------------------------------------------------------------
------------------------------------------------------------
--------------------
>OGD88289.1_Bacteria_Curtissbacteria
------------------------------------------------------------
------------------------------------------------------------
------------------------------------------------------------
------------------------------------------------------------
------------------------------------------------------------
-------------------------------------KT-Y-------------RI--GT
V----D-------------------------PRGI-TKE-E-------LLK---------
ASEE----AA----SN-W-NNAYPT-QL------------L-R-----------------
Y----------------------Q-------T--------GE-ITINM----------V-
FDE----------RQ-----------SFLSEIGALES----SLE-----DRES-------
---A--LD----------LQ-------------N-Q---DF------AEFFIGS------
-EN---------------RI--EIYI----------------------NESR--------
-K----------------------------------------------------------
------------------------------------------------------------
------------------------------------------------------------
------------------------------------------------------------
-DL-NR-----------ILA----------------------HEMGHAIGIGH-------
----------V------------------ANPNS-IMY------P---E-------SN--
----------------D--QS--------K--------LSNE-------------DIAAL
I-----------------------------------------------------------
------------------------------------------------------------
------------------------------------------------------------
------------------------------------------------------------
------------------------------------------------------------
------------------------------------------------------------
------------------------------------------------------------
------------------------------------------------------------
------------------------------------------------------------
------------------------------------------------------------
--------------------
>KKS17281.1_Bacteria_2
------------------------------------------------------------
------------------------------------------------------------
------------------------------------------------------------
------------------------------------------------------------
------------------------------------------------------------
-------------------------------------IL-Y-------------RI--GN
I----D-------------------------SREL-TKQ-E-------LMD---------
RTST----AA----EI-W-NRSYEN-TL------------F-E-----------------
Y----------------------P-------E--------GD-LEINL----------V-
FDE----------RQ-----------TLLNKINRMNG----SVS-----DERN-------
---S--LE----------SR-------------I-A---NF------EQEFIPY------
-EN---------------KI--EVYF----------------------YTND--------
-D----------------------------------------------------------
------------------------------------------------------------
------------------------------------------------------------
------------------------------------------------------------
-EL-VH-----------TIA----------------------HEMGHALGLGH-------
----------L------------------NHTDA-LMN------P---I-------VS--
----------------E--NT--------Q--------LSNE-------------DLS--
------------------------------------------------------------
------------------------------------------------------------
------------------------------------------------------------
------------------------------------------------------------
------------------------------------------------------------
------------------------------------------------------------
------------------------------------------------------------
------------------------------------------------------------
------------------------------------------------------------
------------------------------------------------------------
--------------------
>PIU69252.1_Bacteria_1
------------------------------------------------------------
------------------------------------------------------------
------------------------------------------------------------
------------------------------------------------------------
------------------------------------------------------------
-------------------------------------IE-Y-------------SI--GT
I----D-------------------------PENL-SQD-E-------LRV---------
NIQK----AT----AI-W-EDVAQK-NL------------F-E-----------------
Y----------------------P-------T--------AK-LTVNL----------V-
YDE----------RQ-----------SALNKVEELKN----KIE----GDKSV-------
---Q--YN----------IL-------------A-Y---DFSERLQAEQVYLPA------
-EN---------------KI--NIYL----------------------IVDQ--------
-N----------------------------------------------------------
------------------------------------------------------------
------------------------------------------------------------
------------------------------------------------------------
-EL-IH-----------TLT----------------------HELGHALGLGH-------
----------V------------------DNEKA-MMY------L---Y-------AN--
----------------N--EL--------G--------LSEE-------------DTKML
NYL---------------------------------------------------------
------------------------------------------------------------
------------------------------------------------------------
------------------------------------------------------------
------------------------------------------------------------
------------------------------------------------------------
------------------------------------------------------------
------------------------------------------------------------
------------------------------------------------------------
------------------------------------------------------------
--------------------
>OGZ53591.1_Bacteria_Ryanbacteria
------------------------------------------------------------
------------------------------------------------------------
------------------------------------------------------------
------------------------------------------------------------
------------------------------------------------------------
-------------------------------------IT-Y-------------RI--GS
V----D-------------------------SRGI-SEK-E-------FEN---------
TIEK----AV----LI-W-EEAAHK-NL------------F-E-----------------
L----------------------N-------N--------GA-LAINL----------V-
YDY----------RQ-----------EATERLENIGV----IIN-----NSQE-------
---G--YA----------DL-------------E-K---KY------ESVITEY------
-SNV-------------TGI--DIYE----------------------FDSP--------
-T----------------------------------------------------------
------------------------------------------------------------
------------------------------------------------------------
------------------------------------------------------------
-RL-LR-----------VLT----------------------HEFGHALGLPH-------
----------V------------------DNPKA-IMY------E---L-------NQ--
----------------AM-NE--------K--------LAPE-------------DL---
------------------------------------------------------------
------------------------------------------------------------
------------------------------------------------------------
------------------------------------------------------------
------------------------------------------------------------
------------------------------------------------------------
------------------------------------------------------------
------------------------------------------------------------
------------------------------------------------------------
------------------------------------------------------------
--------------------
>OGE64542.1_Bacteria_Daviesbacteria_1
------------------------------------------------------------
------------------------------------------------------------
------------------------------------------------------------
------------------------------------------------------------
------------------------------------------------------------
------------------------------------------------------------
----------------------------------L-SKN-N-------FTS---------
YVND----AA----QI-W-NNALN----------------F-A-----------------
Y---------------------DP-------E--------GS-LSINL----------I-
YDE----------RQ-----------SLTEQVTKLEE----TVK----SDQQNLK---PE
I-NQ--YQ----------SL-------------S-A---EFNR----KVDKYP-------
-EN---------------RI--EIYL----------------------NINS--------
-Q----------------------------------------------------------
------------------------------------------------------------
------------------------------------------------------------
------------------------------------------------------------
-EL-IH-----------TLA----------------------HELGHSIGLNH-------
----------I------------------DNRKA-IMY------S---K-------TN--
----------------S--SI--------K--------LSED-------------DISAL
EN----------------------------------------------------------
------------------------------------------------------------
------------------------------------------------------------
------------------------------------------------------------
------------------------------------------------------------
------------------------------------------------------------
------------------------------------------------------------
------------------------------------------------------------
------------------------------------------------------------
------------------------------------------------------------
--------------------
>OGK50926.1_Bacteria_Roizmanbacteria_1
------------------------------------------------------------
------------------------------------------------------------
------------------------------------------------------------
------------------------------------------------------------
------------------------------------------------------------
-------------------------------S----TIT-Y-------------RV--GT
I----D-------------------------NRHL-SED-E-------FLT---------
DIIQ----AT----TV-W-DSVAGK--L------------F-A-----------------
H---------------------DS-------N--------AE-LKVNL----------V-
FDE----------RQ-----------SLSEVVQSTEK----MTL----ENKQKLE---AE
-------------------L-------------E-A---AFDE----HLNVDPK------
-EN---------------KI--DIYF----------------------NVSK--------
-A----------------------------------------------------------
------------------------------------------------------------
------------------------------------------------------------
------------------------------------------------------------
-EL-IH-----------TLE----------------------HEFGHVLGLEH-------
----------I------------------NNPNA-IMY------S---R-------SS--
----------------E--IT--------Q--------PSED-------------DR---
------------------------------------------------------------
------------------------------------------------------------
------------------------------------------------------------
------------------------------------------------------------
------------------------------------------------------------
------------------------------------------------------------
------------------------------------------------------------
------------------------------------------------------------
------------------------------------------------------------
------------------------------------------------------------
--------------------
>OGG57717.1_Bacteria_Kaiserbacteria_1
------------------------------------------------------------
------------------------------------------------------------
------------------------------------------------------------
------------------------------------------------------------
------------------------------------------------------------
-------------------------------------IT-Y-------------SL--GT
I----D-------------------------ARGI-SKT-T-------LIA---------
DLKE----AE----AI-W-EKSSDK-DL------------F-E-----------------
YK--------------------SD-------G--------GD-VVVNF----------V-
-------------RQ-----------QASDRMAAEGL----RI------DKSR-------
--AS--FD----------AL-------------K-A---QYGR----AARISEA------
-GS--------------RRI--DIYE----------------------YSNH--------
-T----------------------------------------------------------
------------------------------------------------------------
------------------------------------------------------------
------------------------------------------------------------
-EL-VR-----------VLA----------------------HELGHALGLGH-------
----------V------------------GDADA-IMY------K---V-------NQ--
----------------ST-KL--------S--------LAKD-------------DSAE-
------------------------------------------------------------
------------------------------------------------------------
------------------------------------------------------------
------------------------------------------------------------
------------------------------------------------------------
------------------------------------------------------------
------------------------------------------------------------
------------------------------------------------------------
------------------------------------------------------------
------------------------------------------------------------
--------------------
>KKT77470.1_Bacteria
------------------------------------------------------------
------------------------------------------------------------
------------------------------------------------------------
------------------------------------------------------------
------------------------------------------------------------
-------------------------------------IL-Y-------------KI--GN
I----D-------------------------PKGV-KQD-Q-------LLK---------
DLKS----AE----AV-W-EKPT---GI------------F-D-----------------
Y---------------------DP-------D--------GP-LTVNF----------V-
YDT----------RQ-----------ALKTEIDRQEK----SLT----SQNQSLD---AQ
I-T---YE----------RQ-------------V-----QFKV--QNNQLYTGS------
-TN---------------TI--DIFF----------------------ITDR--------
-N----------------------------------------------------------
------------------------------------------------------------
------------------------------------------------------------
------------------------------------------------------------
-EL-IH-----------TLA----------------------HEFGHARGLDH-------
----------L------------------DDAKA-IMY------P---Q-------TS--
----------------L--AV--------S--------ATSG-------------DIQAL
------------------------------------------------------------
------------------------------------------------------------
------------------------------------------------------------
------------------------------------------------------------
------------------------------------------------------------
------------------------------------------------------------
------------------------------------------------------------
------------------------------------------------------------
------------------------------------------------------------
------------------------------------------------------------
--------------------
>KKU84793.1_Bacteria_Amesbacteria
------------------------------------------------------------
------------------------------------------------------------
------------------------------------------------------------
------------------------------------------------------------
------------------------------------------------------------
------------------------------------------------------------
----------------------------------V-QED-K-------LLK---------
NLKS----AE----DV-W-EQPSNR-NL------------F-D-----------------
F---------------------SS-------D--------AQ-LTVNF----------V-
YDS----------RQ-----------ALKTNITKQ--------T----SQNR-LD---AQ
I-ND--YE----------KQ-------------V-A---DFK---------NYG------
-TQ---------------TI--DIFF----------------------ITDK--------
-N----------------------------------------------------------
------------------------------------------------------------
------------------------------------------------------------
------------------------------------------------------------
-EL-VH-----------TLA----------------------HEFGHARDLDH-------
----------L------------------DDSRA-IMY------P---M-------TS--
----------------M-------------------------------------------
------------------------------------------------------------
------------------------------------------------------------
------------------------------------------------------------
------------------------------------------------------------
------------------------------------------------------------
------------------------------------------------------------
------------------------------------------------------------
------------------------------------------------------------
------------------------------------------------------------
------------------------------------------------------------
--------------------
>KND48827.1_Bacteria_Parcubacteria_2
------------------------------------------------------------
------------------------------------------------------------
------------------------------------------------------------
------------------------------------------------------------
------------------------------------------------------------
-------------------------------------IS-Y-------------QI--GK
F----D-------------------------PKGI-SEE-T-------FLK---------
VIEE----AS----LV-W-EKSIN---L------------F-V-----------------
Y---------------------DS-------E--------GE-IVVNL----------I-
YDE----------RQ-----------ATSDKNQELES----HVE----ESKQT-------
------AE----------EV-------------K-A---KF---LALEDEYQEA------
-DERD-----------GRRI--NIYE----------------------FDSL--------
-A----------------------------------------------------------
------------------------------------------------------------
------------------------------------------------------------
------------------------------------------------------------
-KL-RR-----------VLA----------------------HEFGHALDLEH-------
----------N------------------PNPDS-IMY------Y---L-------N---
------------------------------------------------------------
------------------------------------------------------------
------------------------------------------------------------
------------------------------------------------------------
------------------------------------------------------------
------------------------------------------------------------
------------------------------------------------------------
------------------------------------------------------------
------------------------------------------------------------
------------------------------------------------------------
------------------------------------------------------------
--------------------
>PIR86137.1_Bacteria_Kaiserbacteria_3
------------------------------------------------------------
------------------------------------------------------------
------------------------------------------------------------
------------------------------------------------------------
------------------------------------------------------------
-------------------------------------VT-Y-------------TI--DN
F----D-------------------------EAGI-SEE-K-------ALL---------
ALEE----AE----AV-W-EESLGRKDI------------Y-------------------
----------------------QD-------D--------AQ-VRISF----------I-
YDE----------RQ-----------QAAAEAESIRRD--LSVR----GDANEVL---VE
LHGR--YD----------TN-------------N-I---EYGDY----------------
----R-----------GREI--NVYS----------------------FVSH--------
-E----------------------------------------------------------
------------------------------------------------------------
------------------------------------------------------------
------------------------------------------------------------
-EL-VM-----------VLT----------------------HELGHSLAIGH-------
----------V------------------ENPES-MMY------Y---L-------MD--
----------------QPYPA--------N--------LTEE-------------DKEA-
------------------------------------------------------------
------------------------------------------------------------
------------------------------------------------------------
------------------------------------------------------------
------------------------------------------------------------
------------------------------------------------------------
------------------------------------------------------------
------------------------------------------------------------
------------------------------------------------------------
------------------------------------------------------------
--------------------
>BAU57776.1_Bacteria_Proteobacteria_Gammaproteobacteria_Chromatiales_Ectothiorhodospiraceae_Halorhodospira
------------------------------------------------------------
------------------------------------------------------------
------------------------------------------------------------
------------------------------------------------------------
------------------------------------------------------------
------------------------------------PLA-Y-------------SI--TE
V----D-------------------------ARDI-DRD-E-------LGR---------
QIAE----AA----SL-W-EEAA-G-SL------------F-R-----------------
R---------------------VD-------N--------PE-LEIRL----------V-
YGE----------LQGH----------LERQRDSHE------------ELKRE-------
RWDA--RE----------RV-------------Q-R---E-----QRWEEHQG-------
-RGRE-----------G-RI--TVYQ----------------------FRDR--------
-Q----------------------------------------------------------
------------------------------------------------------------
------------------------------------------------------------
------------------------------------------------------------
-EL-RT-----------ILA----------------------HELGHALGIGH-------
----------V------------------DDRRS-VMY------P---T-------MS--
----------------NRDAS--------S--------LSRH-------------DRAAL
RE----------------------------------------------------------
------------------------------------------------------------
------------------------------------------------------------
------------------------------------------------------------
------------------------------------------------------------
------------------------------------------------------------
------------------------------------------------------------
------------------------------------------------------------
------------------------------------------------------------
------------------------------------------------------------
--------------------
>AGA32261.1_Bacteria_Proteobacteria_Gammaproteobacteria_Chromatiales_Ectothiorhodospiraceae_Thioalkalivibrio
------------------------------------------------------------
------------------------------------------------------------
------------------------------------------------------------
------------------------------------------------------------
------------------------------------------------------------
--------------------------------------T-Y-------------RI--GE
L----D-------------------------PRGV-PDA-E-------LRD---------
ILDD----AM----AL-W-QAES-G-TL------------F-K-----------------
A---------------------DR-------S--------GS-LAIHL----------Q-
YDK----------RQDR---------WEARQQAEQAL-----------EHARQ-------
RLRE--HD----------TL---------------------------RQALEGV------
-VS----------------I--TVYQ----------------------FHDR--------
-D----------------------------------------------------------
------------------------------------------------------------
------------------------------------------------------------
------------------------------------------------------------
-DL-RQ-----------VLA----------------------HELGHALGISH-------
----------V------------------EDPGA-LMY------Y---R-------IT--
----------------NRGLT--------R--------LTAA-------------DHRAL
------------------------------------------------------------
------------------------------------------------------------
------------------------------------------------------------
------------------------------------------------------------
------------------------------------------------------------
------------------------------------------------------------
------------------------------------------------------------
------------------------------------------------------------
------------------------------------------------------------
------------------------------------------------------------
--------------------
>KKP57206.1_Bacteria_Moranbacteria_1
------------------------------------------------------------
------------------------------------------------------------
------------------------------------------------------------
------------------------------------------------------------
------------------------------------------------------------
-------------------------------------LY-Y-------------SL--GN
I----D-------------------------PRGV-SNE-F-------ILK---------
SVKE----AE----GV-W-E----K-ELNV----------L-E-----------------
F---------------------KE-------G--------AE-FKINF----------I-
---------------------------ISKEYDKLEL-----------EYQNE-------
-LLA--Y-----------------------------------------QKYNG-------
-TG----------------I--NIYQ----------------------FHES--------
-T----------------------------------------------------------
------------------------------------------------------------
------------------------------------------------------------
------------------------------------------------------------
-DL-KL-----------VLA----------------------HELGHALGVGH-------
----------V------------------ENSSS-IMY------Y---L-------ME--
----------------DLENI--------R--------LTDE-------------DLGAI
R-----------------------------------------------------------
------------------------------------------------------------
------------------------------------------------------------
------------------------------------------------------------
------------------------------------------------------------
------------------------------------------------------------
------------------------------------------------------------
------------------------------------------------------------
------------------------------------------------------------
------------------------------------------------------------
--------------------
>PIQ91791.1_Bacteria_Parcubacteria_3
------------------------------------------------------------
------------------------------------------------------------
------------------------------------------------------------
------------------------------------------------------------
------------------------------------------------------------
--------------------------------------T-Y-------------SV--GS
L----D-------------------------GRGI-SEE-E-------FKS---------
VIER----SE----KV-W-EGGAGR-EL------------F-E-----------------
Y---------------------DE-------N--------AD-FEINL----------V-
YDE----------RQQHR---RTELSYLESRYDNFEE-----------EHSRE-------
-LEE--Y-------------------------------------------YTG-------
-KG----------------I--NIYQ----------------------FDDK--------
-E----------------------------------------------------------
------------------------------------------------------------
------------------------------------------------------------
------------------------------------------------------------
-SL-EL-----------VLS----------------------HELGHALTLSH-------
----------V------------------ENPES-VMY------Y---L-------MD--
----------------NLSQI--------E--------LTTE-------------DISAL
SQ----------------------------------------------------------
------------------------------------------------------------
------------------------------------------------------------
------------------------------------------------------------
------------------------------------------------------------
------------------------------------------------------------
------------------------------------------------------------
------------------------------------------------------------
------------------------------------------------------------
------------------------------------------------------------
--------------------
>ADY82993.1_Bacteria_Proteobacteria_Gammaproteobacteria_Pseudomonadales_Moraxellaceae_Acinetobacter_Acinetobacter
------------------------------------------------------------
------------------------------------------------------------
------------------------------------------------------------
------------------------------------------------------------
------------------------------------------------------------
---------------------------G---Q----HLT-Y-------------KI--AD
I----D-------------------------PRGL-SQD-Q-------LIQ---------
ISQQ----AA----DI-W-KQGTGQ-DY------------F-T-----------------
Y----------------------P-------N--------AK-LEIRL----------V-
YDE----------QR--------------QQQEQQRVID-EQ------QQIKQ-------
-LKQ--T----------------------------------------LGIYNG-------
-KQ----------------I--VIYE----------------------FKSI--------
-D----------------------------------------------------------
------------------------------------------------------------
------------------------------------------------------------
------------------------------------------------------------
-DL-RL-----------TIA----------------------HELGHALGLKH-------
----------S------------------DQPNA-LMY------S---V-------RK--
----------------DKKIT--------G--------LTDA-------------DRD--
------------------------------------------------------------
------------------------------------------------------------
------------------------------------------------------------
------------------------------------------------------------
------------------------------------------------------------
------------------------------------------------------------
------------------------------------------------------------
------------------------------------------------------------
------------------------------------------------------------
------------------------------------------------------------
--------------------
>ESK50637.1_Bacteria_Proteobacteria_Gammaproteobacteria_Pseudomonadales_Moraxellaceae_Acinetobacter
------------------------------------------------------------
------------------------------------------------------------
------------------------------------------------------------
------------------------------------------------------------
------------------------------------------------------------
------------------------------------RLH-Y-------------RI--GD
V----D-------------------------PREL-SRS-E-------LQQ---------
LAEQ----AS----HI-W-QQGTGK-DW------------L-V-----------------
Y---------------------DP-------H--------AR-LQIN-------------
FIE----------LQ-----------QIEQTQNQQQ------------QQQQQIDGHKAE
ILRQ--------------------------------------------GLFNG-------
-RS----------------I--NI-E----------------------FENQ--------
-D----------------------------------------------------------
------------------------------------------------------------
------------------------------------------------------------
------------------------------------------------------------
-DL-RL-----------VIA----------------------HELGHALGLAH-------
----------T------------------EVNHA-LMY------P---I-------LK--
----------------NMHNF--------Q--------LTID-------------DRLLL
QQ----------------------------------------------------------
------------------------------------------------------------
------------------------------------------------------------
------------------------------------------------------------
------------------------------------------------------------
------------------------------------------------------------
------------------------------------------------------------
------------------------------------------------------------
------------------------------------------------------------
------------------------------------------------------------
--------------------
>ONG41007.1_Bacteria_Proteobacteria_Gammaproteobacteria_Pseudomonadales_Moraxellaceae_Alkanindiges
------------------------------------------------------------
------------------------------------------------------------
------------------------------------------------------------
------------------------------------------------------------
------------------------------------------------------------
-------------------------------K----RVH-Y-------------RI--GE
V----D-------------------------PQNL-SKA-D-------VIE---------
LAKQ----AA----KI-W-HQGAG--DL------------F-V-----------------
Y---------------------DP-------A--------AA-LSINL----------R-
FDE----------RQLE--------SNLRHSQQQQQLAS-QQSNNSEYQQQQQ-------
-LEQ--------------------------------------------QVYDG-------
-Q-----------------I--NIYE----------------------FSTP--------
-A----------------------------------------------------------
------------------------------------------------------------
------------------------------------------------------------
------------------------------------------------------------
-DL-RL-----------TIA----------------------HELGHALGLAH-------
----------N------------------SDPYA-LMY------P---V-------LK--
----------------DVDNF--------K--------LTVA-------------DK---
------------------------------------------------------------
------------------------------------------------------------
------------------------------------------------------------
------------------------------------------------------------
------------------------------------------------------------
------------------------------------------------------------
------------------------------------------------------------
------------------------------------------------------------
------------------------------------------------------------
------------------------------------------------------------
--------------------
>SEO90742.1_Bacteria_Proteobacteria_Gammaproteobacteria_Chromatiales_Ectothiorhodospiraceae_Aquisalimonas_2
------------------------------------------------------------
------------------------------------------------------------
------------------------------------------------------------
------------------------------------------------------------
------------------------------------------------------------
------------------------------------------------------------
-------------------------------DREL-DRA-E-------VRA---------
ALRD----AM----AM-W-QDAS-E-TL------------F-R-----------------
K---------------------RD-------G--------EG-VAVSL----------V-
YDE----------RQAG--------AQARQRRDDLVRVE-RQLR----EDRQQ-------
-LEQ--RE----------AL-------------T-A---ERDF--R--------------
-RSQR-----------W--I--RV-------------------------KDQ--------
-D----------------------------------------------------------
------------------------------------------------------------
------------------------------------------------------------
------------------------------------------------------------
-EL-RL-----------VLA----------------------HELGHALGIGH-------
----------V------------------PDADA-VMA------P---Y-------LG--
----------------NTGRT--------A--------VSAA-------------DREAL
S-----------------------------------------------------------
------------------------------------------------------------
------------------------------------------------------------
------------------------------------------------------------
------------------------------------------------------------
------------------------------------------------------------
------------------------------------------------------------
------------------------------------------------------------
------------------------------------------------------------
------------------------------------------------------------
--------------------
>PKN71565.1_Bacteria_Proteobacteria_Deltaproteobacteria_1
------------------------------------------------------------
------------------------------------------------------------
------------------------------------------------------------
------------------------------------------------------------
------------------------------------------------------------
------------------------------------TLT-Y-------------RI--GK
V----D-------------------------DRDL-SRQ-E-------FAL---------
AVKM----AA----AM-W-GKPLGN----I----------F-R-----------------
E---------------------DF-------R--------GA-IEINL----------V-
YDA----------RL----------EKLKAEHDQKSA----LLSNDFNSHNLR-------
-MST--FN----------KN-------------V-E------------------------
--GR------------------NIYQ----------------------FDNN--------
-K----------------------------------------------------------
------------------------------------------------------------
------------------------------------------------------------
------------------------------------------------------------
-RL-IR-----------VLA----------------------HELGHALKLNH-------
----------S------------------ADPSA-VMY------R---L-------IQ--
----------------SE-AI--------E--------LSPD-------------DFSAL
QN----------------------------------------------------------
------------------------------------------------------------
------------------------------------------------------------
------------------------------------------------------------
------------------------------------------------------------
------------------------------------------------------------
------------------------------------------------------------
------------------------------------------------------------
------------------------------------------------------------
------------------------------------------------------------
--------------------
>KFN39470.1_Bacteria_Proteobacteria_Deltaproteobacteria_Syntrophobacterales_Syntrophaceae_Smithella_1
------------------------------------------------------------
------------------------------------------------------------
------------------------------------------------------------
------------------------------------------------------------
------------------------------------------------------------
-------------------------------------LT-Y-------------RL--GR
I----D-------------------------ERGI-TRT-E-------FSV---------
AVRK----AA----AV-W-GKPLAE----L----------F-R-----------------
E---------------------DP-------Q--------GA-IEINL----------I-
YD--------------------------RQETSDK-------LDYKMDGSTDS-------
-IQS--YA----------EH-------------E-K---KIAS-----------------
-LGK------------------TIYH----------------------FDNG--------
-E----------------------------------------------------------
------------------------------------------------------------
------------------------------------------------------------
------------------------------------------------------------
-KL-VR-----------LLV----------------------HELGHALRLPH-------
----------S------------------ENPQA-VMY------R---L-------NQ--
----------------YD-TA--------E--------LTAD-------------DITAL
------------------------------------------------------------
------------------------------------------------------------
------------------------------------------------------------
------------------------------------------------------------
------------------------------------------------------------
------------------------------------------------------------
------------------------------------------------------------
------------------------------------------------------------
------------------------------------------------------------
------------------------------------------------------------
--------------------
>ESP62854.1_Bacteria_Proteobacteria_Deltaproteobacteria_Syntrophobacterales_Syntrophaceae_Smithella_2
------------------------------------------------------------
------------------------------------------------------------
------------------------------------------------------------
------------------------------------------------------------
------------------------------------------------------------
-------------------------------R----PIT-Y-------------RL--GK
V----D-------------------------ERNL-SRD-N-------FET---------
AVKM----AV----AI-W-GKPFQR----D----------F-S-----------------
R---------------------EA-------N--------GA-IEVNI----------I-
YD--------------------------RQEATDKLR----NLNYKIDHSRN--------
---S--YE----------EL-------------K-K---AKYR-----------------
-NGR------------------TIYQ----------------------YDNE--------
-R----------------------------------------------------------
------------------------------------------------------------
------------------------------------------------------------
------------------------------------------------------------
-RL-VR-----------VLA----------------------HEFGHALGLNH-------
----------S------------------KNKES-IMY------P---I-------IQ--
----------------SD-SL--------E--------LTED-------------DIAAL
KE----------------------------------------------------------
------------------------------------------------------------
------------------------------------------------------------
------------------------------------------------------------
------------------------------------------------------------
------------------------------------------------------------
------------------------------------------------------------
------------------------------------------------------------
------------------------------------------------------------
------------------------------------------------------------
--------------------
>OGD34698.1_Bacteria_Azambacteria
------------------------------------------------------------
------------------------------------------------------------
------------------------------------------------------------
------------------------------------------------------------
------------------------------------------------------------
------------------------------------------------------------
------------------------------------------------------------
------------------------------------------------------------
-----------------------S-------G--------GR-VTVNL----------I-
FDS----------RQ----------ATIKLQQSGLVK----DDKASYDAVKK--------
---K--YD----------AL-------------K-A---RYVK-----------------
-SGPE-----------GESI--DIYQ----------------------FDDK--------
-G----------------------------------------------------------
------------------------------------------------------------
------------------------------------------------------------
------------------------------------------------------------
-KL-VR-----------VLA----------------------HEFGHALGLDH-------
----------L------------------ENQKA-IMY------R---L-------NS--
----------------GV-NE--------K--------LTED-------------DITAL
K-----------------------------------------------------------
------------------------------------------------------------
------------------------------------------------------------
------------------------------------------------------------
------------------------------------------------------------
------------------------------------------------------------
------------------------------------------------------------
------------------------------------------------------------
------------------------------------------------------------
------------------------------------------------------------
--------------------
>WP_088892854.1_Bacteria_Cyanobacteria_Synechococcales_Leptolyngbyaceae_Leptolyngbya
------------------------------------------------------------
------------------------------------------------------------
------------------------------------------------------------
------------------------------------------------------------
------------------------------------------------------------
----------RWQDR----------PSG---K----PLT-YGFMEELPSYRKPNRG--GS
VG---D-------------------------FKPM-TEA-Q--------RK---------
AVKL----AL----QA-W-EDVSGI----T----------F-K-----------------
EA--------------------RD-------R--------TS-AQIRF----------G-
LKD----------KD------TLGWAYSPDRGDPPRRRD-GEVWL---NHQES-------
------------------------------------------------------------
-SNRR-----------P-KP--GSYG----------------------FS----------
------------------------------------------------------------
------------------------------------------------------------
------------------------------------------------------------
------------------------------------------------------------
-----------------TIL----------------------HEIGHAIGLSH-------
----------P------------------FDDGA-TLP------L---T-------QQ--
----------------TIQYT--------V--------MAYDNHPKRYQPAPMLYDIAAI
QQL----YG---------------------------------------------------
------------------------------------------------------------
------------------------------------------------------------
------------------------------------------------------------
------------------------------------------------------------
------------------------------------------------------------
------------------------------------------------------------
------------------------------------------------------------
------------------------------------------------------------
------------------------------------------------------------
--------------------
>EIM63423.1_Bacteria_Proteobacteria_Deltaproteobacteria_Desulfobacterales_Desulfobacteraceae_Desulfobacter
------------------------------------------------------------
------------------------------------------------------------
------------------------------------------------------------
------------------------------------------------------------
------------------------------------------------------------
------------------------------------------------------------
-------------------------------------------------ND---------
AFES----AM----YQ-W-SVNTSF-EY------------Y-I-----------------
VR--------------------ED-------D--------ER-NGVGF----------A-
ASD----------CGDAWGQNTLAHIWYVGD-TDIVF-----------NANQH-------
-----------------------------------------------WDVYSG-------
-----------------------PWS----------------------YSSN--------
------------------------------------------------------------
------------------------------------------------------------
------------------------------------------------------------
------------------------------------------------------------
-DF-TR-----------IAI----------------------HELGHALGLNH-------
----------E------------------NSGDS-IMA------S---Y-------AG--
----------------D--IY--------L--------PQED-------------DIAGV
AAI----YG---------------------------------------------------
------------------------------------------------------------
------------------------------------------------------------
------------------------------------------------------------
------------------------------------------------------------
------------------------------------------------------------
------------------------------------------------------------
------------------------------------------------------------
------------------------------------------------------------
------------------------------------------------------------
--------------------
>KYB27148.1_Eukaryota_Metazoa_Arthropoda_Insecta_Coleoptera_Tenebrionidae_Tenebrionidae_Tribolium_6
------------------------------------------------------------
------------------------------------------------------------
------------------------------------------------------------
------------------------------------------------------------
------------------------------------------------------------
----------KW--------------TK---S----HIT-Y-------------KI--K-
-----N-------------------------STTV-PES-V-------VRR---------
TFEK----FI----TE-W-TDKIDL-KI------------T-E-----------------
AK--------------------SD-------K--------AD-IQVHF----------T-
VQD--------------GPYNNLGYAYFPNHGGDIFF-----------DQDEE-------
-----------------------------------------------WIDF---------
------------------------WD----------------------MDGN--------
-R-----I----------------------------------------------------
------------------------------------------------------------
------------------------------------------------------------
------------------------------------------------------------
-NF-NW-----------VLG----------------------HELGHALGLPH-------
----------D------------------DSPNS-IMS------T---Y-------YT--
----------------S--VL--------R--------PSKA-------------DLKNI
KCL----YG---------------------------------------------------
------------------------------------------------------------
------------------------------------------------------------
------------------------------------------------------------
------------------------------------------------------------
------------------------------------------------------------
------------------------------------------------------------
------------------------------------------------------------
------------------------------------------------------------
------------------------------------------------------------
--------------------
>OGI95674.1_Bacteria_Nomurabacteria_1
------------------------------------------------------------
------------------------------------------------------------
------------------------------------------------------------
------------------------------------------------------------
------------------------------------------------------------
------------------------------------------------------------
------------------------------------------------------------
-AYE----KE----VKYW-NDRGEK-----------------E-----------------
Y---------------------DQLQA---EK--------AE-IDAQF----------SQ
LQA----------EK-----------QINEMVSE--------IN----A-MVVVL---NR
LASA--LN----------IS-------------V-----------DQYNTI-GG------
-RTRE--------------I--DIYE----------------------FSSR--------
-T----------------------------------------------------------
------------------------------------------------------------
------------------------------------------------------------
------------------------------------------------------------
-KL-VR-----------VLA----------------------HELGHALDLEH-------
----------V------------------EDPKA-IMY------R---L--------N--
----------------QGNSE--------T--------LTKA-------------DLDAL
------------------------------------------------------------
------------------------------------------------------------
------------------------------------------------------------
------------------------------------------------------------
------------------------------------------------------------
------------------------------------------------------------
------------------------------------------------------------
------------------------------------------------------------
------------------------------------------------------------
------------------------------------------------------------
--------------------
>PIQ68715.1_Bacteria_Taylorbacteria_2
------------------------------------------------------------
------------------------------------------------------------
------------------------------------------------------------
------------------------------------------------------------
------------------------------------------------------------
------------------------------------------------------------
------------------------------------------------------------
-VFE----AR----KK--------------------------------------------
-------------------------------K--------YE-VDVQL------------
LRK----------NQ-----------RSNDFEVEYSRLTEASIE----E-EVQVL---ND
MRTK--LQ----------KQ-------------V-----------ASH-----G------
-EGEA--------------I--SIFQ----------------------YSSY--------
-D----------------------------------------------------------
------------------------------------------------------------
------------------------------------------------------------
------------------------------------------------------------
-KL-VR-----------VLA----------------------HELGHALSLEH-------
----------V------------------DDPEA-VMY------R---L--------N--
----------------QGDNN--------E--------VTES-------------DLSA-
------------------------------------------------------------
------------------------------------------------------------
------------------------------------------------------------
------------------------------------------------------------
------------------------------------------------------------
------------------------------------------------------------
------------------------------------------------------------
------------------------------------------------------------
------------------------------------------------------------
------------------------------------------------------------
--------------------
>PAU93911.1_Bacteria_Balneolaeota_Balneolia_Balneolales_Balneolaceae_Aliifodinibius
------------------------------------------------------------
------------------------------------------------------------
------------------------------------------------------------
------------------------------------------------------------
------------------------------------------------------------
------------------------------------ALT-Y-------------QL--GD
I----D-------------------------SRDV-SEQ-E-------LIE---------
VLKE----VE----TL-W-SSAL----V------------L-N-----------------
F---------------------SE-------S--------GN-VSVNL----------I-
YSK----------EQ-----------QLTDAERQFS----NRIK----A-KEQQE---ET
ARRV--FD-----------------------------------------QSKRY------
-KEKQ-KR------GENQAV--NIYQ----------------------FGSR--------
-A----------------------------------------------------------
------------------------------------------------------------
------------------------------------------------------------
------------------------------------------------------------
-QL-KT-----------VLA----------------------HEMGHALGLDH-------
----------V------------------DNPKS-IMH------K---M-------MD--
----------------NMANL--------Q--------LTEE-------------DISVL
K-----------------------------------------------------------
------------------------------------------------------------
------------------------------------------------------------
------------------------------------------------------------
------------------------------------------------------------
------------------------------------------------------------
------------------------------------------------------------
------------------------------------------------------------
------------------------------------------------------------
------------------------------------------------------------
--------------------
>OIP78264.1_Bacteria_Parcubacteria_4
------------------------------------------------------------
------------------------------------------------------------
------------------------------------------------------------
------------------------------------------------------------
------------------------------------------------------------
-------------------------------------IT-Y-------------RI--GE
L----D-------------------------GRNL-TED-E-------ARL---------
SVTE----AE----SV-W-EAATGK-NL------------F-T-----------------
Y---------------------DA-------K--------SD-FTVNF----------V-
YD-----------ER-----------QAFSAEDTY-----RKLD----T-AEQVT---ET
I-------------------------------------------------SYDY------
-KSKV-TY------SSEGRI--DIYT----------------------FVDK--------
-T----------------------------------------------------------
------------------------------------------------------------
------------------------------------------------------------
------------------------------------------------------------
-EL-RL-----------VLA----------------------HELGHALGIDH-------
----------V------------------TGSTS-LMY------F---L-------IS--
----------------QPAEL--------T--------LSET-------------DLEV-
------------------------------------------------------------
------------------------------------------------------------
------------------------------------------------------------
------------------------------------------------------------
------------------------------------------------------------
------------------------------------------------------------
------------------------------------------------------------
------------------------------------------------------------
------------------------------------------------------------
------------------------------------------------------------
--------------------
>OGI22236.1_Bacteria_Moranbacteria_2
------------------------------------------------------------
------------------------------------------------------------
------------------------------------------------------------
------------------------------------------------------------
------------------------------------------------------------
--------------------------------------D-Y-------------SL--GA
V----D-------------------------ERGI-SRT-E-------LQQ---------
VLEE----AE----KP-W-ESYAG--NL------------F-Q-----------------
H---------------------DA-------S--------AA-FVVNL----------V-
FDE----------RQ-----------E-------------QTLK----KVEAEGA---ES
IGKK--YD----------------------------------------TAKADY------
-DGRQ--------------I--NVYQ----------------------FRDR--------
-D----------------------------------------------------------
------------------------------------------------------------
------------------------------------------------------------
------------------------------------------------------------
-EL-RL-----------VLA----------------------HEFGHALGLDH-------
----------V------------------ENPES-LMY------Y---L-------MQ--
----------------TVTPV--------T--------LTPE-------------DRA--
------------------------------------------------------------
------------------------------------------------------------
------------------------------------------------------------
------------------------------------------------------------
------------------------------------------------------------
------------------------------------------------------------
------------------------------------------------------------
------------------------------------------------------------
------------------------------------------------------------
------------------------------------------------------------
--------------------
>PIR84863.1_Bacteria_Kaiserbacteria_4
------------------------------------------------------------
------------------------------------------------------------
------------------------------------------------------------
------------------------------------------------------------
------------------------------------------------------------
------------------------------------PLT-Y-------------SI--GT
I----D-------------------------PRNL-SEE-E-------VRA---------
ALAD----AE----AL-W-EDAAGE-DL------------F-V-----------------
Y---------------------DE-------K--------SS-VTVNL----------T-
YDD----------RQ-----------QLTDQQQYLS----ATLE----Q-RKELS---EE
VKQK--YD----------E---------------------------EYTLKGDY------
-QKNV--------------I--TIYE----------------------YRNA--------
-E----------------------------------------------------------
------------------------------------------------------------
------------------------------------------------------------
------------------------------------------------------------
-EL-RL-----------VLA----------------------HEFGHALGLDH-------
----------V------------------DDSTS-IMY------F---L-------MN--
----------------QQLTK--------G--------ISSS-------------DMA--
------------------------------------------------------------
------------------------------------------------------------
------------------------------------------------------------
------------------------------------------------------------
------------------------------------------------------------
------------------------------------------------------------
------------------------------------------------------------
------------------------------------------------------------
------------------------------------------------------------
------------------------------------------------------------
--------------------
>ETW97693.1_Bacteria_Tectomicrobia_Entotheonella
------------------------------------------------------------
------------------------------------------------------------
------------------------------------------------------------
------------------------------------------------------------
------------------------------------------------------------
------------------------------------------------------------
------------------------------------------------------------
------------------------------------------------------------
----------------------------------------------------------V-
YDK----------RQ-----------HATITSQEL-----SRMQ----Q-TEDSN---QK
IRDL--YD----------HW-------------Q-----------DVYETRGEY------
-DGES--------------I--TIFQ----------------------FHDM--------
-D----------------------------------------------------------
------------------------------------------------------------
------------------------------------------------------------
------------------------------------------------------------
-DL-LF-----------VLA----------------------HEMGHALGMDH-------
----------I------------------NTPEA-IMH------A---L-------MG--
----------------NLDDL--------T--------PTPA-------------DIEAL
QA----------------------------------------------------------
------------------------------------------------------------
------------------------------------------------------------
------------------------------------------------------------
------------------------------------------------------------
------------------------------------------------------------
------------------------------------------------------------
------------------------------------------------------------
------------------------------------------------------------
------------------------------------------------------------
--------------------
>OHA47100.1_Bacteria_Terrybacteria
------------------------------------------------------------
------------------------------------------------------------
------------------------------------------------------------
------------------------------------------------------------
------------------------------------------------------------
-------------------------------------IQ-Y-------------SL--GD
F----S-------------------------PKGL-TQT-D-------FIH---------
AISE----AE----NI-W-EEPIS---L------------F-E-----------------
Y---------------------ND-------G--------GA-LKINF----------V-
YDY----------RQ-----------EATDRLKKMG----VIRH----D----AY---NR
DKAQ--YD----------KA-------------V-S---LF------QKAI-DA------
-TGQE--------------I--DIYE----------------------FDNQ--------
-T----------------------------------------------------------
------------------------------------------------------------
------------------------------------------------------------
------------------------------------------------------------
-QL-VR-----------VLT----------------------HEMGHALDLEH-------
----------S------------------DDPTA-IMY------R---L--------N--
----------------QASNE--------K--------LSQS-------------DIDSL
------------------------------------------------------------
------------------------------------------------------------
------------------------------------------------------------
------------------------------------------------------------
------------------------------------------------------------
------------------------------------------------------------
------------------------------------------------------------
------------------------------------------------------------
------------------------------------------------------------
------------------------------------------------------------
--------------------
>KKT76583.1_Bacteria_Parcubacteria_2
------------------------------------------------------------
------------------------------------------------------------
------------------------------------------------------------
------------------------------------------------------------
------------------------------------------------------------
------------------------------------PIT-Y-------------KI--GN
F----D-------------------------ERNI-SQD-D-------FLA---------
AVAR----AE----QI-W-QTPVNK-KL------------F-T-----------------
Y---------------------SP-------D--------SAVLTINL----------V-
YDF----------RQ-----------ESTLQLQH--------------D-DRSSY---DV
LKAE--YD----------SL-------------Q-A---AY----NQQKTVSDA------
-TGQ------------------NIYQ----------------------FDNK--------
-N----------------------------------------------------------
------------------------------------------------------------
------------------------------------------------------------
------------------------------------------------------------
-KL-IR-----------VLA----------------------HELGHALGLDH-------
----------S------------------DNPKS-IMY------R---I--------N--
----------------EGSNE--------M--------PTPD-------------DIVAI
KKI---------------------------------------------------------
------------------------------------------------------------
------------------------------------------------------------
------------------------------------------------------------
------------------------------------------------------------
------------------------------------------------------------
------------------------------------------------------------
------------------------------------------------------------
------------------------------------------------------------
------------------------------------------------------------
--------------------
>KKR78514.1_Bacteria_Nomurabacteria_2
------------------------------------------------------------
------------------------------------------------------------
------------------------------------------------------------
------------------------------------------------------------
------------------------------------------------------------
------------------------------------PIA-Y-------------SL--AQ
F----D-------------------------TEGL-SKE-E-------FLK---------
MVIE----AE----AI-W-ETPTN---L------------F-E-----------------
Y---------------------RE-------D--------GD-LKINL----------V-
YDD----------RQ-----------QVTIKLQKAD----SIID----D-SRSSY---TE
LKAK--YD----------IL-------------Q-R---EY----NQLKNI-EG------
-TSI------------------DIYQ----------------------YDSR--------
-T----------------------------------------------------------
------------------------------------------------------------
------------------------------------------------------------
------------------------------------------------------------
-KL-VR-----------VLA----------------------HELGHALGLEH-------
----------I------------------EDTQA-IMY------K---L--------N--
----------------NSTSK--------K--------LTES-------------DLIEV
NKL---------------------------------------------------------
------------------------------------------------------------
------------------------------------------------------------
------------------------------------------------------------
------------------------------------------------------------
------------------------------------------------------------
------------------------------------------------------------
------------------------------------------------------------
------------------------------------------------------------
------------------------------------------------------------
--------------------
>OHA27382.1_Bacteria_Taylorbacteria_1
------------------------------------------------------------
------------------------------------------------------------
------------------------------------------------------------
------------------------------------------------------------
------------------------------------------------------------
-------------------------------------IA-Y-------------RI--ST
F----D-------------------------TQGL-SRT-D-------FLE---------
AINQ----AS----DI-W-EKAIG--RD------------F-T-----------------
Y---------------------DP-------K--------GK-LQINL----------V-
YDE----------RQ-----------QETKDRQQIG----VAID----Q-TESLY---KT
KRAE--FD----------AL-------------T------------QYKTAARD------
-KGER--------------I--TIYQ----------------------FDSK--------
-A----------------------------------------------------------
------------------------------------------------------------
------------------------------------------------------------
------------------------------------------------------------
-KL-IR-----------VLA----------------------HELGHALGLEH-------
----------N------------------DNLIS-IMY------A---L--------N--
----------------QSERE--------K--------LSSD-------------DLVAL
KTL---------------------------------------------------------
------------------------------------------------------------
------------------------------------------------------------
------------------------------------------------------------
------------------------------------------------------------
------------------------------------------------------------
------------------------------------------------------------
------------------------------------------------------------
------------------------------------------------------------
------------------------------------------------------------
--------------------
>KND47262.1_Bacteria_Parcubacteria_1
------------------------------------------------------------
------------------------------------------------------------
------------------------------------------------------------
------------------------------------------------------------
------------------------------------------------------------
--------------------------------------T-Y-------------TI--GT
F----D-------------------------AKGL-SKA-D-------FMD---------
AIND----AA----AV-W-NTAAS---V------------L-A-----------------
Y----------------------E-------Q--------GT-IPVSL----------A-
YDE----------RQ-----------QSVELRES--------ID----A-EQETY---ES
KAAR--VD----------AR-------------K-K---ELDK--DEAYVLKAG------
-EGER--------------I--TIYE----------------------FESK--------
-N----------------------------------------------------------
------------------------------------------------------------
------------------------------------------------------------
------------------------------------------------------------
-EL-TR-----------ALA----------------------HEFGHALGLDH-------
----------N------------------EDPAS-IMY------P---Y--------N--
----------------KAGSL--------T--------LSEN-------------DWNAF
------------------------------------------------------------
------------------------------------------------------------
------------------------------------------------------------
------------------------------------------------------------
------------------------------------------------------------
------------------------------------------------------------
------------------------------------------------------------
------------------------------------------------------------
------------------------------------------------------------
------------------------------------------------------------
--------------------
>KKU68752.1_Bacteria_Parcubacteria_1
------------------------------------------------------------
------------------------------------------------------------
------------------------------------------------------------
------------------------------------------------------------
------------------------------------------------------------
------------------------------------PVT-Y-------------KV--GK
Y----D-------------------------ERKI-SEA-T-------FRR---------
SVTE----AI----NR-W-QKESG--EM------------F-T-----------------
E---------------------ST-------R--------EP-IRINL----------V-
FGE----------RQ-----------ETEMSIDQ-------------------SK---AS
LKTA--YE--------------------------------------------DG------
-SGK------------------NIYA----------------------FENA--------
-D----------------------------------------------------------
------------------------------------------------------------
------------------------------------------------------------
------------------------------------------------------------
-KL-TD-----------VLT----------------------HELGHALGLEH-------
----------N------------------DNAAS-VMY------R---L--------N--
----------------EGQNQ--------K--------IVSS-------------DIAA-
------------------------------------------------------------
------------------------------------------------------------
------------------------------------------------------------
------------------------------------------------------------
------------------------------------------------------------
------------------------------------------------------------
------------------------------------------------------------
------------------------------------------------------------
------------------------------------------------------------
------------------------------------------------------------
--------------------
>PIW97068.1_Bacteria_Kaiserbacteria_2
------------------------------------------------------------
------------------------------------------------------------
------------------------------------------------------------
------------------------------------------------------------
------------------------------------------------------------
------------------------------------------------------------
----------------------------------I-SEL-E-------AVT---------
LIKQ----AT----SI-W-EKSTNR-DL------------F-I-----------------
Y---------------------DE-------N--------AN-LPINF----------I-
VEEE-------TLRF-----------KLDSKEQQIA----TQYK----N-LNIKY---QE
LHTS--YD----------KR-------------V-G----------------DY------
-QGDK--------------I--NIYK----------------------FSDQ--------
-T----------------------------------------------------------
------------------------------------------------------------
------------------------------------------------------------
------------------------------------------------------------
-EL-VK-----------VLL----------------------HEFGHSLGIDH-------
----------V------------------EGSSS-IMY------Y---L-------ME--
----------------QSDTL--------A--------LSVE-------------DLRAF
------------------------------------------------------------
------------------------------------------------------------
------------------------------------------------------------
------------------------------------------------------------
------------------------------------------------------------
------------------------------------------------------------
------------------------------------------------------------
------------------------------------------------------------
------------------------------------------------------------
------------------------------------------------------------
--------------------
>SCZ42542.1_Bacteria_Proteobacteria_Alphaproteobacteria_Rhizobiales_Rhodobiaceae_Afifella
------------------------------------------------------------
------------------------------------------------------------
------------------------------------------------------------
------------------------------------------------------------
------------------------------------------------------------
------------------------------------------------------------
------------------------------------------------------------
-LAE----AF----AI-W-DPWMEP-DF------------V-------------------
-------------------------------R--------ANFMSADI----------Q-
IDQ-------------------------------------GPID----G-----------
------YG----------GT-------------L-G---------NCYMSGTTI------
-TSAE--------------I--TIDE----------------------ADPD--------
-Q----------------------------------------------------------
------------------------------------------------------------
------------------------------------------------------------
------------------------------------------------------------
-DH-LS-----------VLA----------------------HEIGHAIGLDH-------
----------D------------------DDPTS-IMY------P---Y-----------
----------------SMGVI--------T--------LNAA-------------NITEL
QSL----YG---------------------------------------------------
------------------------------------------------------------
------------------------------------------------------------
------------------------------------------------------------
------------------------------------------------------------
------------------------------------------------------------
------------------------------------------------------------
------------------------------------------------------------
------------------------------------------------------------
------------------------------------------------------------
--------------------
>EIW14880.1_Bacteria_Firmicutes_Bacilli_Lactobacillales_Lactobacillaceae_Lactobacillus_37
------------------------------------------------------------
------------------------------------------------------------
------------------------------------------------------------
------------------------------------------------------------
------------------------------------------------------------
------------------------------------VIT-Y-------------HI----
----------------------------------T-SDN-K-------VYH---------
AVLT----AV----KR-W-NATNTV-KL------------V-A-----------------
A---------------------KD-------A--------SS-AQITL----------G-
-----------ESED-----------ETGTTGSEIG------------------------
---------------------------------------------RTWRTYYQS------
-GAQE-TT------WMDK-A--KIYTNRFP--A---------------TNNS--------
-V----------------------------------------------------------
------------------------------------------------------------
------------------------------------------------------------
------------------------------------------------------------
-EK-LS-----------VAT----------------------HELGHALGLEH-------
----------E------------------DNKSS-VMY------Y------------Q--
----------------SHRGA--------H--------ISTR-------------EISTL
KQM----Y----------------------------------------------------
------------------------------------------------------------
------------------------------------------------------------
------------------------------------------------------------
------------------------------------------------------------
------------------------------------------------------------
------------------------------------------------------------
------------------------------------------------------------
------------------------------------------------------------
------------------------------------------------------------
--------------------
>CCC57322.1_Bacteria_Firmicutes_Bacilli_Lactobacillales_Leuconostocaceae_Weissella
------------------------------------------------------------
------------------------------------------------------------
------------------------------------------------------------
------------------------------------------------------------
------------------------------------------------------------
----------VV--------------DK---E----LSN-Y-------------YF--DD
DV---P--------------------------------E-A-------TRQ---------
IFLQ----AI----DV-Y-NQTGI---V-K----------L-TATEQDDSKNTLRLGIDE
NN--------------------MQ----------------------EL------------
---------------------------------G--------VG----G----S------
---Q--YG----------LV---------------S---SD---------YNHG------
--------------------------KATLNTA---------------YPAR--------
------------------------------------------------------------
------------------------------------------------------------
------------------------------------------------------------
------------------------------------------------------------
----LS-----------AAV----------------------HEIGHALGLDH-------
----------T------------------QNKDS-VMY------P-----------VD--
----------------QGKTT-----------------LTTQ-------------DLDNL
KKV----YQ---------------------------------------------------
------------------------------------------------------------
------------------------------------------------------------
------------------------------------------------------------
------------------------------------------------------------
------------------------------------------------------------
------------------------------------------------------------
------------------------------------------------------------
------------------------------------------------------------
------------------------------------------------------------
--------------------
>KRM78186.1_Bacteria_Firmicutes_Bacilli_Lactobacillales_Lactobacillaceae_Lactobacillus_39
------------------------------------------------------------
------------------------------------------------------------
------------------------------------------------------------
------------------------------------------------------------
------------------------------------------------------------
--------------------------------------T-Y-------------SF--SN
ET---S--------------------------------Q---------VRQ---------
VFLE----AV----AA-Y-NQTDI---V-K----------L-TPGTQTEDHNHITFSVYE
KT--------------------MD-------N--------PS--TLEL------------
---------------------------------G--------VG----GPKIIQ------
---K--YS----------LF-------------Q-S---QS---------VNHA------
--------------------------TANINIT---------------YQVA--------
------------------------------------------------------------
------------------------------------------------------------
------------------------------------------------------------
------------------------------------------------------------
----I------------VAM----------------------HELGHALGLDH-------
----------S------------------QQLSS-IMY------P-----------VD--
----------------QGMTS-----------------LSTA-------------DLTSL
QEI----Y----------------------------------------------------
------------------------------------------------------------
------------------------------------------------------------
------------------------------------------------------------
------------------------------------------------------------
------------------------------------------------------------
------------------------------------------------------------
------------------------------------------------------------
------------------------------------------------------------
------------------------------------------------------------
--------------------
>WP_051316597.1_Bacteria_Bacteroidetes_Flavobacteriia_Flavobacteriales_Flavobacteriaceae_Aquimarina
------------------------------------------------------------
------------------------------------------------------------
------------------------------------------------------------
------------------------------------------------------------
------------------------------------------------------------
----------NW--------------NR---N----YIY-Y-------------YY--TN
GT---S--------------------------------D-I-------NGD---------
LELS----AIEEAFSL-W-ETVIP---V-R----------F-T-----------------
RV--------------------LN-------K--------YK--DIEI----------G-
F------------------------------YPG--------VH----GPN---------
-------G----------FS-------------N-N---TT---------LAHA------
--------------------------GYSGNYH---------------FNDD--------
-K-----T-WSNEI----------------------------------------------
------------------------------------------------------------
------------------------------------------------------------
--------------------------------------I---------------------
-DL-VT-----------VAV----------------------HEIGHALGLDH-------
----------T------------------SSIAD-IMY------P-----------RY--
----------------TGSQR--------F--------LSFD-------------DISDI
QSL----YG---------------------------------------------------
------------------------------------------------------------
------------------------------------------------------------
------------------------------------------------------------
------------------------------------------------------------
------------------------------------------------------------
------------------------------------------------------------
------------------------------------------------------------
------------------------------------------------------------
------------------------------------------------------------
--------------------
>EKC40023.1_Eukaryota_Metazoa_Mollusca_Bivalvia_Ostreoida_Ostreidae_Crassostrea_1
------------------------------------------------------------
------------------------------------------------------------
------------------------------------------------------------
------------------------------------------------------------
------------------------------------------------------------
------------------------------------------------------------
-V---A--------------------------------E-A-------RKA---------
L-------------RT-W-SRYSN---L-R----------F-------------------
KY--------------------TR-------K--------RP--DIRI----------L-
FAR-----------------------YEHGDYNA--------FD----G-----------
---------------------------------Q-G---RT---------IGHA------
-F-----------------------RPKNGGTH---------------FDDD--------
-E-----L-WSVSTN-LST-GE--------------------------------------
------------------------------------------------------------
------------------------------------------------------------
--------------------------------------I---------------------
-HL-PT-----------AAL----------------------HEIGHAIGLEH-------
----------V------------------SDYSS-VMS------A-----------YF--
----------------TTPKA--------R--------PSAL-------------DIAQL
RDL----Y----------------------------------------------------
------------------------------------------------------------
------------------------------------------------------------
------------------------------------------------------------
------------------------------------------------------------
------------------------------------------------------------
------------------------------------------------------------
------------------------------------------------------------
------------------------------------------------------------
------------------------------------------------------------
--------------------
>KID41972.1_Bacteria_Firmicutes_Bacilli_Lactobacillales_Lactobacillaceae_Lactobacillus_21
------------------------------------------------------------
------------------------------------------------------------
------------------------------------------------------------
------------------------------------------------------------
------------------------------------------------------------
------------------------------------------------------------
----------------------------------------S-------YRI---------
IINQ----AI----TN-W-NKTHA---F-N----------W-V-----------------
RS--------------------TK-------V--------PT--TIGI----------T-
FWK-----------------------GNH--YAG--------V-----------------
----------------------------------------N---------LDHT------
-FQTG----------AKITL--NPRVMANMRYT---------------YDQQ--------
------------------------------------------------------------
------------------------------------------------------------
------------------------------------------------------------
------------------------------------------------------------
----LL-----------TVE----------------------HELGHAMGLKH-------
----------N------------------HEKDS-IMY------P-----------YY--
----------------NSLNP-------NQ--------IGPS-------------DISGV
QAL----Y----------------------------------------------------
------------------------------------------------------------
------------------------------------------------------------
------------------------------------------------------------
------------------------------------------------------------
------------------------------------------------------------
------------------------------------------------------------
------------------------------------------------------------
------------------------------------------------------------
------------------------------------------------------------
--------------------
>WP_071127229.1_Bacteria_Firmicutes_Bacilli_Lactobacillales_Streptococcaceae_Streptococcus_24
------------------------------------------------------------
------------------------------------------------------------
------------------------------------------------------------
------------------------------------------------------------
------------------------------------------------------------
----------RW--------------QS---N----QAT-V-------------YI--E-
AT---H--------------------------------P-V-------FVN---------
AYRA----AI----TN-W-NKTGT---F-Q----------F-T-----------------
IV--------------------DD-------F--------KR---ADI----------I-
AKE-----------------------TNDSTMEA---------A----GLAKVE------
------SQ----------EV-------------T-K---I----------IRNA------
----------------SVYL--NAYYLLDPQYD---------------YSSE--------
-R-----I----------------------------------------------------
------------------------------------------------------------
------------------------------------------------------------
------------------------------------------------------------
----VH-----------TAE----------------------HELGHAIGLEH-------
----------E------------------DEKPS-VM-------------------KS--
----------------SGSYL--------G--------IQKR-------------DMEKV
QAL----YQ---------------------------------------------------
------------------------------------------------------------
------------------------------------------------------------
------------------------------------------------------------
------------------------------------------------------------
------------------------------------------------------------
------------------------------------------------------------
------------------------------------------------------------
------------------------------------------------------------
------------------------------------------------------------
--------------------
>WP_037591973.1_Bacteria_Firmicutes_Bacilli_Lactobacillales_Streptococcaceae_2
------------------------------------------------------------
------------------------------------------------------------
------------------------------------------------------------
------------------------------------------------------------
------------------------------------------------------------
----------KW--------------TK---N----EAG-V-------------YI--K-
TT---N--------------------------------P-I-------FVN---------
AYQA----AL----NN-W-NSTGL---F-Q----------F-K-----------------
LV--------------------DS-------E--------DQ---ADI----------V-
ADE-----------------------TSDASLDA---------A----GIAKVQ------
------SQ----------EL-------------L-K---V----------IRHA------
----------------DVYL--NAYYLLDNQYG---------------YNSE--------
-R-----I----------------------------------------------------
------------------------------------------------------------
------------------------------------------------------------
------------------------------------------------------------
----VH-----------TAE----------------------HELGHSIGLDH-------
----------K------------------DDKES-VM-------------------QS--
----------------SGSFY--------G--------IQET-------------DMEAV
RAL----YQ---------------------------------------------------
------------------------------------------------------------
------------------------------------------------------------
------------------------------------------------------------
------------------------------------------------------------
------------------------------------------------------------
------------------------------------------------------------
------------------------------------------------------------
------------------------------------------------------------
------------------------------------------------------------
--------------------
>OJF72273.1_Bacteria_Firmicutes_Bacilli_Lactobacillales_Streptococcaceae_Streptococcus_23
------------------------------------------------------------
------------------------------------------------------------
------------------------------------------------------------
------------------------------------------------------------
------------------------------------------------------------
------------------------------------------------------------
--------------------------------------------------N---------
AYQA----AI----NN-W-NQTGA---F-H----------F-T-----------------
VV---------------------D-------S--------SK---ADI----------I-
ADE-----------------------SNDKSVSA---------A----GLANVE------
------SQ----------TL-------------T--------------------------
----------------KVYL--NSYYLLDKQYG---------------YGTD--------
-R-----I----------------------------------------------------
------------------------------------------------------------
------------------------------------------------------------
------------------------------------------------------------
----VH-----------TAE----------------------HELGHAVGLDH-------
----------N------------------DNEES-VM-------------------QS--
----------------AGSFY--------G--------ITVT-------------DVKEL
KDL----Y----------------------------------------------------
------------------------------------------------------------
------------------------------------------------------------
------------------------------------------------------------
------------------------------------------------------------
------------------------------------------------------------
------------------------------------------------------------
------------------------------------------------------------
------------------------------------------------------------
------------------------------------------------------------
--------------------
>WP_102777353.1_Bacteria_Firmicutes_Bacilli_Lactobacillales_Streptococcaceae_Streptococcus_22
------------------------------------------------------------
------------------------------------------------------------
------------------------------------------------------------
------------------------------------------------------------
------------------------------------------------------------
----------KW--------------SK---D----EAT-V-------------FI--K-
TT---N--------------------------------P-I-------FLN---------
AYQA----AI----NN-W-NQTGA---F-H----------F-T-----------------
VV--------------------ND-------S--------SK---ADI----------I-
ADE-----------------------SNDKSVSA---------A----GLANVE------
------SQ----------TL-------------T-K---K----------ITSA------
----------------KVYL--NGYYLLDKQYG---------------YGTD--------
-R-----I----------------------------------------------------
------------------------------------------------------------
------------------------------------------------------------
------------------------------------------------------------
----VH-----------TAE----------------------HELGHAVGLDH-------
----------N------------------DNEES-VM-------------------QS--
----------------AGSFY--------G--------ITAT-------------DVKAA
KDL----YQ---------------------------------------------------
------------------------------------------------------------
------------------------------------------------------------
------------------------------------------------------------
------------------------------------------------------------
------------------------------------------------------------
------------------------------------------------------------
------------------------------------------------------------
------------------------------------------------------------
------------------------------------------------------------
--------------------
>WP_003085928.1_Bacteria_Firmicutes_Bacilli_Lactobacillales_Streptococcaceae_Streptococcus_21
------------------------------------------------------------
------------------------------------------------------------
------------------------------------------------------------
------------------------------------------------------------
------------------------------------------------------------
----------KW--------------PD---N----QAK-V-------------YI--K-
TT---N--------------------------------P-I-------FHN---------
AYQA----AL----NN-W-NSTGA---F-R----------F-I-----------------
VV--------------------DD-------G--------SK---ADI----------I-
ADE-----------------------SNDKTADA---------A----GLANVE------
------SQ----------PL-------------T-Q---T----------ITSV------
----------------KVYL--NAYYLLDSHYG---------------YSSE--------
-R-----I----------------------------------------------------
------------------------------------------------------------
------------------------------------------------------------
------------------------------------------------------------
----VH-----------TAE----------------------HELGHAIGLEH-------
----------T------------------DDQVS-VM-------------------QT--
----------------AGSFY--------G--------IQAA-------------DIARV
KTL----YE---------------------------------------------------
------------------------------------------------------------
------------------------------------------------------------
------------------------------------------------------------
------------------------------------------------------------
------------------------------------------------------------
------------------------------------------------------------
------------------------------------------------------------
------------------------------------------------------------
------------------------------------------------------------
--------------------
>WP_077321758.1_Bacteria_Firmicutes_Bacilli_Lactobacillales_Streptococcaceae_Streptococcus_20
------------------------------------------------------------
------------------------------------------------------------
------------------------------------------------------------
------------------------------------------------------------
------------------------------------------------------------
----------KW--------------PD---N----QAK-V-------------YI--K-
TT---N--------------------------------P-I-------FHN---------
AYQA----AI----NN-W-NSSGA---F-R----------F-T-----------------
VV--------------------DD-------S--------HK---ADI----------I-
ADE-----------------------SNDKSANA---------A----GLADVE------
------SQ----------PV-------------T-Q---I----------IKSV------
----------------KVYL--NAYYLLDERYG---------------YGSD--------
-R-----I----------------------------------------------------
------------------------------------------------------------
------------------------------------------------------------
------------------------------------------------------------
----VH-----------TAE----------------------HELGHAIGLEH-------
----------T------------------DDQAS-VM-------------------QT--
----------------AGSFY--------G--------IQAA-------------DVARV
RRL----YA---------------------------------------------------
------------------------------------------------------------
------------------------------------------------------------
------------------------------------------------------------
------------------------------------------------------------
------------------------------------------------------------
------------------------------------------------------------
------------------------------------------------------------
------------------------------------------------------------
------------------------------------------------------------
--------------------
>EHJ52972.1_Bacteria_Firmicutes_Bacilli_Lactobacillales_Streptococcaceae_Streptococcus_14
------------------------------------------------------------
------------------------------------------------------------
------------------------------------------------------------
------------------------------------------------------------
------------------------------------------------------------
------------------------------------------------------------
-T---N--------------------------------S-T-------LKE---------
AYQS----AI----EN-W-NATGS---F-H----------F-T-----------------
IV---------------------D-------Q--------AA---ANI----------I-
ATD-----------------------HSDSQTQA---------A----GVAETQ------
------TN----------AL-------------T-N---R----------ISHV------
----------------DVKL--NTYYLLNEQYG---------------YTQE--------
-R-----I----------------------------------------------------
------------------------------------------------------------
------------------------------------------------------------
------------------------------------------------------------
----IH-----------TAE----------------------HELGHAIGLNH-------
----------N------------------DSEAS-VM-------------------ES--
----------------SGSYH--------G--------IQPD-------------DIAAV
KKL----Y----------------------------------------------------
------------------------------------------------------------
------------------------------------------------------------
------------------------------------------------------------
------------------------------------------------------------
------------------------------------------------------------
------------------------------------------------------------
------------------------------------------------------------
------------------------------------------------------------
------------------------------------------------------------
--------------------
>WP_003081644.1_Bacteria_Firmicutes_Bacilli_Lactobacillales_Streptococcaceae_Streptococcus_13
------------------------------------------------------------
------------------------------------------------------------
------------------------------------------------------------
------------------------------------------------------------
------------------------------------------------------------
----------RW--------------ET---N----SAK-V-------------YI--A-
ST---N--------------------------------S-T-------LKE---------
AYQS----AI----EN-W-NATGS---F-H----------F-T-----------------
IV--------------------SD-------Q--------AA---ANI----------I-
ATD-----------------------HSDSQTQA---------A----GVAETQ------
------TN----------AL-------------T-N---R----------ISHV------
----------------DVKL--NTYYLLNEQYG---------------YTQE--------
-R-----I----------------------------------------------------
------------------------------------------------------------
------------------------------------------------------------
------------------------------------------------------------
----IH-----------TAE----------------------HELGHAIGLNH-------
----------N------------------DSEAS-VM-------------------ES--
----------------SGSYH--------G--------IQPD-------------DIAAV
KKL----YS---------------------------------------------------
------------------------------------------------------------
------------------------------------------------------------
------------------------------------------------------------
------------------------------------------------------------
------------------------------------------------------------
------------------------------------------------------------
------------------------------------------------------------
------------------------------------------------------------
------------------------------------------------------------
--------------------
>WP_093649412.1_Bacteria_Firmicutes_Bacilli_Lactobacillales_Streptococcaceae_Streptococcus_12
------------------------------------------------------------
------------------------------------------------------------
------------------------------------------------------------
------------------------------------------------------------
------------------------------------------------------------
----------RW--------------AS---N----SAT-V-------------YI--E-
ST---D--------------------------------S-E-------FRS---------
AYET----AV----AN-W-NATTA---F-T----------F-V-----------------
LT--------------------ED-------V--------SQ---ANI----------L-
ARD-----------------------YSDEQSQA---------A----GLAEIK------
------TN----------AP-------------T-N---Q----------LVSA------
----------------RVYL--NAFYLKNDRYG---------------YTFD--------
-R-----I----------------------------------------------------
------------------------------------------------------------
------------------------------------------------------------
------------------------------------------------------------
----VH-----------TAE----------------------HELGHTIGLDH-------
----------D------------------DDHDS-VM-------------------QS--
----------------AGSYH--------G--------IQER-------------DIQAV
RDL----YP---------------------------------------------------
------------------------------------------------------------
------------------------------------------------------------
------------------------------------------------------------
------------------------------------------------------------
------------------------------------------------------------
------------------------------------------------------------
------------------------------------------------------------
------------------------------------------------------------
------------------------------------------------------------
--------------------
>EHI73590.1_Bacteria_Firmicutes_Bacilli_Lactobacillales_Streptococcaceae_Streptococcus_11
------------------------------------------------------------
------------------------------------------------------------
------------------------------------------------------------
------------------------------------------------------------
------------------------------------------------------------
------------------------------------------------------------
-----D--------------------------------S-T-------FVS---------
AYKE----AI----TA-W-NDTGA---F-T----------L-N-----------------
LV---------------------D-------K--------ES---ADI----------V-
LTD-----------------------QSDSSSQA---------A----GETKTT------
------TE----------SL-------------T-N---R-----------THA------
----------------DVYL--NS----NDAYG---------------YSQE--------
-R-----I----------------------------------------------------
------------------------------------------------------------
------------------------------------------------------------
------------------------------------------------------------
----VN-----------TAE----------------------HELGHAMGLDH-------
----------N------------------DSQAS-VM-------------------QS--
----------------AGSYY--------S--------IQTV-------------DIDAL
QKL----YA---------------------------------------------------
------------------------------------------------------------
------------------------------------------------------------
------------------------------------------------------------
------------------------------------------------------------
------------------------------------------------------------
------------------------------------------------------------
------------------------------------------------------------
------------------------------------------------------------
------------------------------------------------------------
--------------------
>WP_003000177.1_Bacteria_Firmicutes_Bacilli_Lactobacillales_Streptococcaceae_1
------------------------------------------------------------
------------------------------------------------------------
------------------------------------------------------------
------------------------------------------------------------
------------------------------------------------------------
----------RW--------------QT---N----SAT-V-------------YI--A-
ST---D--------------------------------S-T-------FVS---------
AYQE----AI----TA-W-NNTGA---F-T----------L-N-----------------
LV--------------------SD-------K--------ES---ANI----------I-
LTN-----------------------QSDNSSQA---------A----GETKTT------
------TD----------AL-------------T-N---R----------ITHA------
----------------DVYL--NSYYLLNDAYG---------------YSQE--------
-R-----I----------------------------------------------------
------------------------------------------------------------
------------------------------------------------------------
------------------------------------------------------------
----VN-----------TAE----------------------HELGHAMGLDH-------
----------N------------------DSQAS-VM-------------------QS--
----------------AGSYY--------S--------IQAT-------------DIAAL
QKL----YA---------------------------------------------------
------------------------------------------------------------
------------------------------------------------------------
------------------------------------------------------------
------------------------------------------------------------
------------------------------------------------------------
------------------------------------------------------------
------------------------------------------------------------
------------------------------------------------------------
------------------------------------------------------------
--------------------
>AGU75983.1_Bacteria_Firmicutes_Bacilli_Lactobacillales_Streptococcaceae_Streptococcus_Streptococcus
------------------------------------------------------------
------------------------------------------------------------
------------------------------------------------------------
------------------------------------------------------------
------------------------------------------------------------
------------------------------------------------------------
TK---N--------------------------------S-T-------LRL---------
AYQE----AI----HA-W-NKTGA---F-T----------F-Q-----------------
IV---------------------D-------K--------KQ---ANI----------V-
A-T-----------------------EMNATVNA---------A----GEAESQ------
------TN----------LL-------------T-K---R----------F---------
-----------------VRL--NRYYLLNSQYG---------------YSYE--------
-R-----I----------------------------------------------------
------------------------------------------------------------
------------------------------------------------------------
------------------------------------------------------------
----VN-----------TAE----------------------HELEHAIGLEH-------
----------N------------------E-EKS-VM-------------------QS--
----------------SGSFY--------S--------IQAV-------------DVQTV
KEL----Y----------------------------------------------------
------------------------------------------------------------
------------------------------------------------------------
------------------------------------------------------------
------------------------------------------------------------
------------------------------------------------------------
------------------------------------------------------------
------------------------------------------------------------
------------------------------------------------------------
------------------------------------------------------------
--------------------
>KXT74169.1_Bacteria_Firmicutes_Bacilli_Lactobacillales_Streptococcaceae_Streptococcus_10
------------------------------------------------------------
------------------------------------------------------------
------------------------------------------------------------
------------------------------------------------------------
------------------------------------------------------------
---------------------------Q---A----QAT-I-------------YI--DP
NL---D--------------------------------E-T-------FRQ---------
AYEE----AI----SN-W-NNTGA---F-N----------F-Q-----------------
IV---------------------D-------Q--------SS---ADI----------I-
A-E-----------------------MNDSTVTA---------A----GEAQSQ------
------TN----------LL-------------T-N---R----------FMSV------
----------------TVRL--NAYYLLNPSYG---------------YTYQ--------
-R-----I----------------------------------------------------
------------------------------------------------------------
------------------------------------------------------------
------------------------------------------------------------
----VN-----------TAE----------------------HELGHAIGLDH-------
----------T------------------E-EES-VM-------------------QS--
----------------AGSFY--------A--------IQAQ-------------DIAAV
QTL----Y----------------------------------------------------
------------------------------------------------------------
------------------------------------------------------------
------------------------------------------------------------
------------------------------------------------------------
------------------------------------------------------------
------------------------------------------------------------
------------------------------------------------------------
------------------------------------------------------------
------------------------------------------------------------
--------------------
>WP_070889539.1_Bacteria_Firmicutes_Bacilli_Lactobacillales_Streptococcaceae_Streptococcus_9
------------------------------------------------------------
------------------------------------------------------------
------------------------------------------------------------
------------------------------------------------------------
------------------------------------------------------------
----------KW--------------EK---A----QAT-I-------------YI--DP
QM---D--------------------------------S-T-------FQK---------
AYVE----AI----SN-W-NQTGA---F-N----------F-V-----------------
VT--------------------TD-------S--------SQ---ASI----------Y-
ATE-----------------------MNDGKTPV---------A----GETESQ------
------TN----------LL-------------T-G---R----------FVSE------
----------------TVRL--NHYYLSNPNFG---------------YTYA--------
-R-----I----------------------------------------------------
------------------------------------------------------------
------------------------------------------------------------
------------------------------------------------------------
----VH-----------TAE----------------------HELGHAIGLEH-------
----------T------------------N-DIS-VM-------------------QP--
----------------AGSFY--------G--------IQER-------------DIKAV
QDL----YA---------------------------------------------------
------------------------------------------------------------
------------------------------------------------------------
------------------------------------------------------------
------------------------------------------------------------
------------------------------------------------------------
------------------------------------------------------------
------------------------------------------------------------
------------------------------------------------------------
------------------------------------------------------------
--------------------
>WP_049496791.1_Bacteria_Firmicutes_Bacilli_Lactobacillales_Streptococcaceae_Streptococcus_8
------------------------------------------------------------
------------------------------------------------------------
------------------------------------------------------------
------------------------------------------------------------
------------------------------------------------------------
----------RW--------------PQ---A----SAR-I-------------YL--DP
QM---D--------------------------------S-R-------FQK---------
AYVE----AI----QN-W-NQTGA---F-N----------F-E-----------------
IV--------------------TE-------S--------SK---ADI----------M-
ATE-----------------------MNDGGTPV---------A----GEAESQ------
------TN----------LL-------------T-G---Q----------FLSV------
----------------TVRL--NHYYLSNPNYG---------------YTYD--------
-R-----I----------------------------------------------------
------------------------------------------------------------
------------------------------------------------------------
------------------------------------------------------------
----LH-----------TAE----------------------HELGHAIGLEH-------
----------T------------------N-EVS-VM-------------------QP--
----------------AGSYY--------G--------IQAE-------------DVANL
RKI----YE---------------------------------------------------
------------------------------------------------------------
------------------------------------------------------------
------------------------------------------------------------
------------------------------------------------------------
------------------------------------------------------------
------------------------------------------------------------
------------------------------------------------------------
------------------------------------------------------------
------------------------------------------------------------
--------------------
>WP_033684130.1_Bacteria_Firmicutes_Bacilli_Lactobacillales_Streptococcaceae_Streptococcus_7
------------------------------------------------------------
------------------------------------------------------------
------------------------------------------------------------
------------------------------------------------------------
------------------------------------------------------------
----------RW--------------PQ---A----SAR-I-------------YL--DP
QM---D--------------------------------S-G-------FQK---------
AYLE----AI----QN-W-NQTGA---F-N----------F-E-----------------
LV--------------------TE-------S--------SK---ADI----------F-
ATE-----------------------MNDGNTPV---------A----GEAESQ------
------TN----------LL-------------T-G---E----------FLSV------
----------------TVRL--NHYYLSNPDYG---------------YSYE--------
-R-----I----------------------------------------------------
------------------------------------------------------------
------------------------------------------------------------
------------------------------------------------------------
----VH-----------TAE----------------------HELGHAIGLDH-------
----------T------------------D-EKS-VM-------------------QP--
----------------AGSFY--------G--------IQEE-------------DVANL
RKL----YE---------------------------------------------------
------------------------------------------------------------
------------------------------------------------------------
------------------------------------------------------------
------------------------------------------------------------
------------------------------------------------------------
------------------------------------------------------------
------------------------------------------------------------
------------------------------------------------------------
------------------------------------------------------------
--------------------
>WP_084890761.1_Bacteria_Firmicutes_Bacilli_Lactobacillales_Streptococcaceae_Streptococcus_6
------------------------------------------------------------
------------------------------------------------------------
------------------------------------------------------------
------------------------------------------------------------
------------------------------------------------------------
----------RW--------------PQ---A----SAR-I-------------YL--DP
QM---D--------------------------------S-R-------FQK---------
AYLE----AI----QN-W-NQTGA---F-N----------F-E-----------------
IV--------------------TE-------S--------ST---ADI----------L-
ATE-----------------------MNNGNTPV---------A----GEAESQ------
------TN----------LL-------------T-G---Q----------FLSV------
----------------TVRL--NHYYLSNPNYG---------------YSFE--------
-R-----I----------------------------------------------------
------------------------------------------------------------
------------------------------------------------------------
------------------------------------------------------------
----VH-----------TAE----------------------HELGHAIGLDH-------
----------T------------------D-EKS-VM-------------------QP--
----------------AGSFY--------G--------IQEE-------------DVANL
RKI----YE---------------------------------------------------
------------------------------------------------------------
------------------------------------------------------------
------------------------------------------------------------
------------------------------------------------------------
------------------------------------------------------------
------------------------------------------------------------
------------------------------------------------------------
------------------------------------------------------------
------------------------------------------------------------
--------------------
>WP_001267401.1_Bacteria_Firmicutes_Bacilli_Lactobacillales_Streptococcaceae_Streptococcus_5
------------------------------------------------------------
------------------------------------------------------------
------------------------------------------------------------
------------------------------------------------------------
------------------------------------------------------------
----------RW--------------SQ---A----SAR-I-------------YL--DP
QM---D--------------------------------S-R-------FQE---------
AYLE----AI----QN-W-NQTGA---F-H----------F-E-----------------
IV--------------------TE-------S--------SK---ADI----------L-
ATE-----------------------MNDGGTPV---------A----GEAESQ------
------TN----------LL-------------T-G---Q----------FLSV------
----------------TVRL--NHYYLSDPNYG---------------YSYE--------
-R-----I----------------------------------------------------
------------------------------------------------------------
------------------------------------------------------------
------------------------------------------------------------
----VH-----------TAE----------------------HELGHAIGLDH-------
----------T------------------D-EKS-VM-------------------QP--
----------------AGSFY--------G--------VQKE-------------DVANL
RKL----YE---------------------------------------------------
------------------------------------------------------------
------------------------------------------------------------
------------------------------------------------------------
------------------------------------------------------------
------------------------------------------------------------
------------------------------------------------------------
------------------------------------------------------------
------------------------------------------------------------
------------------------------------------------------------
--------------------
>WP_054435149.1_Bacteria_Firmicutes_Bacilli_Lactobacillales_Streptococcaceae_Streptococcus_4
------------------------------------------------------------
------------------------------------------------------------
------------------------------------------------------------
------------------------------------------------------------
------------------------------------------------------------
----------RW--------------PQ---A----SAR-I-------------YL--DP
QM---D--------------------------------S-R-------FQE---------
AYLE----AI----QN-W-NQTGA---F-H----------F-E-----------------
LV--------------------TE-------S--------SK---ADI----------L-
ATE-----------------------MNNGGTPV---------A----GEAESQ------
------TN----------LL-------------T-G---Q----------FLSV------
----------------TVRL--NHYYLFNPNYG---------------YSYE--------
-R-----I----------------------------------------------------
------------------------------------------------------------
------------------------------------------------------------
------------------------------------------------------------
----VH-----------TAE----------------------HELGHAIGLDH-------
----------T------------------D-EKS-VM-------------------QP--
----------------AGSFY--------G--------IQEE-------------DVERV
RKL----YE---------------------------------------------------
------------------------------------------------------------
------------------------------------------------------------
------------------------------------------------------------
------------------------------------------------------------
------------------------------------------------------------
------------------------------------------------------------
------------------------------------------------------------
------------------------------------------------------------
------------------------------------------------------------
--------------------
>EJG87161.1_Bacteria_Firmicutes_Bacilli_Lactobacillales_Streptococcaceae_Streptococcus_3
------------------------------------------------------------
------------------------------------------------------------
------------------------------------------------------------
------------------------------------------------------------
------------------------------------------------------------
-----------W--------------SK---A----QAT-I-------------YI--DP
QM---D------------------------------------------AQK---------
AYRE----AI----AN-W-NQTGA---F-N----------F-E-----------------
LV---------------------E-------A--------DQ---ADI----------F-
A-E-----------------------MNDGSTAV---------A----GEAESQ------
------TN----------IL-------------T-K---Q----------FISV------
----------------TVRL--NHYYLSNPNYG---------------YTDD--------
-R-----I----------------------------------------------------
------------------------------------------------------------
------------------------------------------------------------
------------------------------------------------------------
----MH-----------TAE----------------------HELGHAIGLEH-------
----------T------------------N-EVS-VM-------------------QP--
----------------AGSYY--------G--------IQAQ-------------DVKEV
QEL----Y----------------------------------------------------
------------------------------------------------------------
------------------------------------------------------------
------------------------------------------------------------
------------------------------------------------------------
------------------------------------------------------------
------------------------------------------------------------
------------------------------------------------------------
------------------------------------------------------------
------------------------------------------------------------
--------------------
>SIA15087.1_Bacteria_Actinobacteria_Corynebacteriales_Mycobacteriaceae_Mycobacteroides
------------------------------------------------------------
------------------------------------------------------------
------------------------------------------------------------
------------------------------------------------------------
------------------------------------------------------------
-------------------------------------AT-F-------------------
-------------------------------------------------QR---------
AYLE----AI----AN-W-NQTGV---F-H----------F-E-----------------
IV---------------------E-------P--------DQ---ANI----------F-
A-E-----------------------MNDGSTAV---------A----GEAESQ------
------TN----------LL-------------T-K---Q----------FTSV------
----------------TVRL--NQ------NYG---------------YTYD--------
-------I----------------------------------------------------
------------------------------------------------------------
------------------------------------------------------------
------------------------------------------------------------
----LH-----------TAE----------------------HELGHAIGLEH-------
----------T------------------N-EVS-VM-------------------QP--
----------------AGSYY--------G--------IQAQ-------------DVQAV
QKL----YG---------------------------------------------------
------------------------------------------------------------
------------------------------------------------------------
------------------------------------------------------------
------------------------------------------------------------
------------------------------------------------------------
------------------------------------------------------------
------------------------------------------------------------
------------------------------------------------------------
------------------------------------------------------------
--------------------
>ABQ82449.1_Bacteria_Firmicutes_Bacilli_Lactobacillales_Lactobacillaceae_Lactobacillus_20
------------------------------------------------------------
------------------------------------------------------------
------------------------------------------------------------
------------------------------------------------------------
------------------------------------------------------------
------------------------------------------------------------
TN---N--------------------------------A-Q-------LDA---------
ATNT----AI----QN-W-NQTGA---F-T----------F-K-----------------
PV---------------------N-------Q--------SK---ADI----------V-
VTT-----------------------MNRSDSNA---------A----GLTKTS------
------SN----------SL-------------T-R---R----------FMHA------
----------------TVYL--NT----DPSYG---------------YSQE--------
-R-----I----------------------------------------------------
------------------------------------------------------------
------------------------------------------------------------
------------------------------------------------------------
----VN-----------TAE----------------------HELGHAIGLDH-------
----------T------------------N-AVS-VM-------------------QP--
----------------AGSFY--------T--------IQPD-------------DVQAV
[truncated: 1,607,135 more chars]
