# Supplementary material for: Horizontal transfer of matrix metalloproteinase genes links early animal and microbial evolution
Source: Biol Direct. 2025 Nov 5;20:107. doi: 10.1186/s13062-025-00700-4 (PMC12587646; doi:10.1186/s13062-025-00700-4)
Supplement: Supplementary file 9 — Supplementary Material 9 [file 13062_2025_700_MOESM9_ESM.tree]

(KZR70574.1_Bacteria_Cyanobacteria_Synechococcales_Prochloraceae_Prochlorococcus_7:0.6679356855,(OUW98644.1_Bacteria_Cyanobacteria_4:0.6800169545,WP_011824597.1_Bacteria_Cyanobacteria_Synechococcales_Prochloraceae_Prochlorococcus_6:0.9577913115)25.4/67:0.2090566413,(((TAG94022.1_Bacteria_Cyanobacteria_Oscillatoriales_Oscillatoriales_4:0.9173649315,(((((((((((((((((((((((OGZ34484.1_Bacteria_Portnoybacteria:0.6193972072,OGE39002.1_Bacteria_Daviesbacteria_2:0.4080540987)71.8/96:0.1233588947,OGH12261.1_Bacteria_Levybacteria_2:0.2861489373)100/100:1.3566374742,OGY29603.1_Bacteria_Woykebacteria:1.0065731104)86.4/100:0.2690171603,(((KUK61515.1_Archaea_Euryarchaeota_Methanomicrobia_Methanomicrobiales_Methanomicrobiaceae_Methanoculleus:0.7133539069,ABD40195.1_Archaea_Euryarchaeota_Methanomicrobia_Methanomicrobiales_Methanospirillaceae_Methanospirillum:0.6654451510)99.1/100:0.6042937080,((KPQ41433.1_Archaea_Euryarchaeota_Methanomicrobia_Methanosarcinales_Methanoperedens:0.0000028107,WP_097298705.1_Archaea_Euryarchaeota_Methanomicrobia_Methanosarcinales_Methanoperedens:0.0000022969)100/100:1.4358888005,(((((((WP_015325716.1_Archaea_Euryarchaeota_Methanomicrobia_Methanosarcinales_Methanosarcinaceae_Methanomethylovorans_2:0.5477850745,KEO84897.1_Bacteria_Firmicutes_Bacilli_Bacillales_Alicyclobacillaceae_Tumebacillus:2.4231616897)56.1/54:0.3039855215,(WP_048120303.1_Archaea_Euryarchaeota_Methanomicrobia_Methanosarcinales_Methanosarcinaceae_Methanosarcina_15:0.1175705399,WP_095643923.1_Archaea_Euryarchaeota_Methanomicrobia_Methanosarcinales_Methanosarcinaceae_Methanosarcina_14:0.1268359834)99.3/100:0.4135390970)91.8/57:0.2003566748,WP_095644526.1_Archaea_Euryarchaeota_Methanomicrobia_Methanosarcinales_Methanosarcinaceae_Methanosarcina_13:0.4804302231)86.8/49:0.1323428544,WP_048044123.1_Archaea_Euryarchaeota_Methanomicrobia_Methanosarcinales_Methanosarcinaceae:0.2527414390)86.6/85:0.1149892518,WP_048124869.1_Archaea_Euryarchaeota_Methanomicrobia_Methanosarcinales_Methanosarcinaceae_Methanosarcina_12:0.3361341047)98.2/98:0.3105380101,(WP_048140031.1_Archaea_Euryarchaeota_Methanomicrobia_Methanosarcinales_Methanosarcinaceae_Methanosarcina_11:0.4419028737,(WP_095645934.1_Archaea_Euryarchaeota_Methanomicrobia_Methanosarcinales_Methanosarcinaceae_Methanosarcina_10:0.1430923404,WP_128505667.1_Archaea_Euryarchaeota_Methanomicrobia_Methanosarcinales_Methanosarcinaceae_Methanosarcina_9:0.0481902721)97.3/100:0.3038368054)99/100:0.3528388239)5.7/72:0.1251457535,WP_048050434.1_Archaea_Euryarchaeota_Methanomicrobia_Methanosarcinales_Methanosarcinaceae_Methanosarcina_8:0.7844133031)78.3/99:0.3281963967)93.8/100:0.2855839664)67.4/73:0.1052373624,(SOH04720.1_Bacteria_Planctomycetes_Planctomycetia_Brocadiales_Brocadiaceae_Kuenenia:0.6976357478,KJU87760.1_Bacteria_Nitrospirae_Nitrospirales_Nitrospiraceae_Magnetobacterium:0.9641206163)88.5/96:0.2565715792)0/29:0.1146141595)62.3/49:0.0361098363,(((((PIU21416.1_Archaea_Diapherotrites_2:1.0553511015,PIU21847.1_Archaea_Diapherotrites_1:0.3918608462)100/100:1.4728275164,((PIO05841.1_Archaea_2:0.6398952100,(OGK67092.1_Bacteria_Roizmanbacteria_2:0.4383080827,RLJ01943.1_Archaea_Aenigmarchaeota:0.3780969988)87.1/41:0.1873864785)10.4/5:0.1131855366,((WP_014962697.1_Archaea_Thaumarchaeota_Nitrosopumilales_Nitrosopumilaceae:0.6348828036,(OGI16077.1_Archaea_1:0.6753889315,(EIJ66178.1_Archaea_Thaumarchaeota_Nitrosopumilales_Nitrosopumilaceae_Nitrosopumilus:0.1129641807,TAK27678.1_Archaea_Thaumarchaeota_Nitrosopumilales_Nitrosopumilaceae:0.2315982142)99.8/100:0.6437913432)72.9/100:0.1634698050)91.6/100:0.2309182471,PIN90024.1_Archaea:0.9122856085)91/99:0.1558800678)65.3/21:0.1140487929)78.5/15:0.1092718353,(OGH07497.1_Bacteria_Levybacteria_1:0.8553825842,(PIS38602.1_Bacteria_Nealsonbacteria:0.4047238367,PJE68956.1_Bacteria_Shapirobacteria:0.2305182603)97/100:0.2597692971)91.6/100:0.2124389927)80.8/50:0.0741187477,WP_116481557.1_Archaea_Euryarchaeota_Methanomicrobia_Methanosarcinales:0.6997992230)36.4/37:0.0365999896,(((((KXA90833.1_Archaea_Euryarchaeota_8:0.2633894193,KXA94432.1_Archaea_Euryarchaeota_7:0.2072561471)94.9/100:0.2015650861,((KXA91970.1_Archaea_Euryarchaeota_6:0.2363178206,(KXB08099.1_Archaea_Euryarchaeota_5:0.1899555661,KXB09510.1_Archaea_Euryarchaeota_4:0.3014350812)86.4/100:0.1190424949)0/25:0.1346573923,(KXA90414.1_Archaea_Euryarchaeota_3:0.0000020247,KXA96603.1_Archaea_Euryarchaeota_2:0.0000024649)99.7/100:0.4123858486)94.8/100:0.2218368023)99.2/100:0.4958588244,OYT46569.1_Archaea_Bathyarchaeota:1.4851926041)38.6/91:0.1731232670,BAI61568.1_Archaea_Euryarchaeota_Methanomicrobia_Methanocellales_Methanocellaceae_Methanocella:0.7758573855)90.8/70:0.1674946343,((KXB07994.1_Archaea_Euryarchaeota_1:0.5981832014,WP_091933689.1_Archaea_Euryarchaeota_Methanomicrobia_Methanosarcinales_Methanosarcinaceae_Methanolobus_4:0.5690654214)84.8/100:0.3148395178,(PKP59435.1_Archaea_Euryarchaeota:0.5668642126,WP_052299953.1_Archaea_Euryarchaeota_Archaeoglobi_Archaeoglobales_Archaeoglobaceae_Ferroglobus:0.3891353104)53.2/96:0.2174690151)96.5/100:0.2958961228)54.1/52:0.0871709923)99.7/99:0.3637394371)88.5/56:0.1428201909,(OPY51621.1_Archaea_Euryarchaeota_Methanomicrobia_Methanosarcinales_Methanosaetaceae_Methanosaeta_5:0.6577797148,(OPX77327.1_Archaea_Euryarchaeota_Methanomicrobia_Methanosarcinales_Methanosaetaceae_Methanosaeta_4:0.5299609120,(OPY52571.1_Archaea_Euryarchaeota_Methanomicrobia_Methanosarcinales_Methanosaetaceae_Methanosaeta_3:0.4415361487,(OPX79234.1_Archaea_Euryarchaeota_Methanomicrobia_Methanosarcinales_Methanosaetaceae_Methanosaeta_2:0.3708856021,OPY44668.1_Archaea_Euryarchaeota_Methanomicrobia_Methanosarcinales_Methanosaetaceae_Methanosaeta_1:0.5801183634)95.6/100:0.2839954023)96.8/100:0.3207051427)84.1/100:0.2159181779)99.9/100:1.0331656140)89/88:0.1827030123,(KJR42179.1_Bacteria_Nitrospirae_Nitrospirales_Nitrospiraceae_Magnetoovum:1.1401606193,(KPJ60175.1_Bacteria_Latescibacteria:1.2022928036,PCH53790.1_Bacteria_Verrucomicrobia_Verrucomicrobiae_Verrucomicrobiales:2.3231795028)48.6/84:0.1749255056)49.5/47:0.0887812208)84.7/95:0.1998110539,ABC32199.1_Bacteria_Proteobacteria_Gammaproteobacteria_Oceanospirillales_Hahellaceae_Hahella:2.0011686032)72.7/17:0.1116978091,((OUC08059.1_Bacteria_Chloroflexi_Caldilineae_Caldilineales_Caldilineaceae_Litorilinea:0.8320699283,PKO22497.1_Bacteria_Chloroflexi_3:0.5110970439)99.5/100:0.7893259080,(OGM31558.1_Bacteria_Woesebacteria:0.6545894127,OGY21811.1_Bacteria_Chisholmbacteria:0.3467962273)99.3/100:0.9771543201)90.7/99:0.3794735870)49.9/14:0.1074768431,(ACB77883.1_Bacteria_Verrucomicrobia_Opitutae_Opitutales_Opitutaceae_Opitutus:1.1750149964,((EIM63423.1_Bacteria_Proteobacteria_Deltaproteobacteria_Desulfobacterales_Desulfobacteraceae_Desulfobacter:1.2626960887,KYB27148.1_Eukaryota_Metazoa_Arthropoda_Insecta_Coleoptera_Tenebrionidae_Tenebrionidae_Tribolium_6:1.4588837367)96.7/99:0.9573319448,((SDB41321.1_Bacteria_Bacteroidetes_Flavobacteriia_Flavobacteriales_Flavobacteriaceae:0.7607032829,((OBQ57218.1_Bacteria_Bacteroidetes_Flavobacteriia_Flavobacteriales_Flavobacteriaceae_Tamlana:0.4495701672,SFC92867.1_Bacteria_Bacteroidetes_Flavobacteriia_Flavobacteriales_Flavobacteriaceae_Algibacter:0.5579512308)88.4/100:0.2565198193,SMB85063.1_Bacteria_Bacteroidetes_Cytophagia_Cytophagales_Hymenobacteraceae_Hymenobacter:1.2097722768)82.3/100:0.2131717665)87.3/100:0.3206011158,AJR04748.1_Bacteria_Bacteroidetes_Flavobacteriia_Flavobacteriales_Flavobacteriaceae_Siansivirga:1.3918837798)96.2/100:0.7652567600)18.5/15:0.1629374625)79.2/88:0.2122471707)69.1/87:0.0844344791,(APV51661.1_Bacteria_Proteobacteria_Betaproteobacteria:1.6746959708,CDM66688.1_Bacteria_Acidobacteria_Blastocatellia_Blastocatellales_Pyrinomonadaceae_Pyrinomonas:1.3857070912)93.6/76:0.7681901813)75/49:0.1101726681,(((((((((AKU98135.1_Bacteria_Proteobacteria_Deltaproteobacteria_Myxococcales_Labilitrichaceae_Labilithrix_4:0.5465649275,AKV01615.1_Bacteria_Proteobacteria_Deltaproteobacteria_Myxococcales_Labilitrichaceae_Labilithrix_3:0.5162466424)87.5/100:0.2592444919,((APR79961.1_Bacteria_Proteobacteria_Deltaproteobacteria_Myxococcales_Minicystis_5:0.5176747468,AKT41882.1_Bacteria_Proteobacteria_Deltaproteobacteria_Myxococcales_Polyangiaceae_Chondromyces_3:0.8029109799)88.9/99:0.2480051062,(APR77112.1_Bacteria_Proteobacteria_Deltaproteobacteria_Myxococcales_Minicystis_4:0.5418501354,(CAN94407.1_Bacteria_Proteobacteria_Deltaproteobacteria_Myxococcales_Polyangiaceae_Sorangium:0.5456410680,APR84969.1_Bacteria_Proteobacteria_Deltaproteobacteria_Myxococcales_Minicystis_3:0.6339310221)91.4/100:0.2782514554)80.7/95:0.1370921898)41.2/59:0.1520419277)90.8/93:0.3880491109,APS00326.1_Bacteria_Proteobacteria_Deltaproteobacteria_Myxococcales_Polyangiaceae:1.0291282711)96.5/99:0.6115857767,((((OUR93078.1_Bacteria_Proteobacteria_Oligoflexia_Bacteriovoracales_Halobacteriovoraceae_Halobacteriovorax:0.8256048063,(EQC47021.1_Bacteria_Proteobacteria_Oligoflexia_Bacteriovoracales_Bacteriovoracaceae_Bacteriovorax_2:0.7756412609,(AUN96659.1_Bacteria_Proteobacteria_Oligoflexia_Bacteriovoracales_Bacteriovoracaceae_Bacteriovorax_1:0.4492733919,PIR28901.1_Bacteria_Proteobacteria_Oligoflexia_Bdellovibrionales_2:0.9426648939)28.7/100:0.2193912827)93.8/100:0.4375013094)22.1/30:0.1947897967,OFZ45660.1_Bacteria_Proteobacteria_Oligoflexia_Bdellovibrionales_1:0.7086491726)99/100:0.7689243080,(((OYT93442.1_Bacteria_Proteobacteria_Betaproteobacteria_Burkholderiales_2:0.4643455212,SDL95857.1_Bacteria_Proteobacteria_Betaproteobacteria_Burkholderiales_Comamonadaceae_Oryzisolibacter:0.3128488973)97.8/100:0.9332649783,PDH33352.1_Bacteria_Proteobacteria_Gammaproteobacteria:0.8089191548)97.3/100:0.9146351506,(ADO71204.1_Bacteria_Proteobacteria_Deltaproteobacteria_Myxococcales_Archangiaceae_Stigmatella_3:0.4979664131,AFE06331.1_Bacteria_Proteobacteria_Deltaproteobacteria_Myxococcales_Myxococcaceae_Corallococcus_2:0.9829500725)94.5/100:0.7722154792)76.1/100:0.3692208516)41.4/83:0.0656969708,MBE83634.1_Bacteria_Gemmatimonadetes_2:1.7774554914)92.4/86:0.3956765419)76/56:0.0776316798,(APR84712.1_Bacteria_Proteobacteria_Deltaproteobacteria_Myxococcales_Minicystis_2:0.8363699984,(AKV00969.1_Bacteria_Proteobacteria_Deltaproteobacteria_Myxococcales_Labilitrichaceae_Labilithrix_2:0.2572771467,OJY29810.1_Bacteria_Proteobacteria_Deltaproteobacteria_Myxococcales:0.1681811065)95.9/100:0.5244447415)98.7/100:0.7459311000)75.4/59:0.0700998678,AKV02898.1_Bacteria_Proteobacteria_Deltaproteobacteria_Myxococcales_Labilitrichaceae_Labilithrix_1:2.1003171499)13.1/60:0.0769875626,EAU63849.1_Bacteria_Proteobacteria_Deltaproteobacteria_Myxococcales_Archangiaceae_Stigmatella_2:1.8184380181)36.8/67:0.0863174533,MBO87625.1_Bacteria_Proteobacteria_Deltaproteobacteria_2:2.2545673160)33.9/13:0.0523450085,(AAR11445.1_Eukaryota_Metazoa_Nematoda_Chromadorea_Tylenchida_Heteroderidae_Heterodera:0.1529853346,AAR11447.1_Eukaryota_Metazoa_Nematoda_Chromadorea_Tylenchida_Heteroderidae_Globodera:0.1776501124)100/99:1.7862275362)62/12:0.0737432675)95/87:0.2536979879,(((((((AIE84730.1_Bacteria_Armatimonadetes_Fimbriimonadia_Fimbriimonadales_Fimbriimonadaceae_Fimbriimonas:2.5492577667,AGF58214.1_Bacteria_Firmicutes_Clostridia_Clostridiales_Clostridiaceae_Clostridium:2.0384669086)89.4/81:1.4848673587,((((((((KKO48072.1_Bacteria_Proteobacteria_Gammaproteobacteria_Chromatiales_Chromatiaceae_Arsukibacterium:1.9417146347,ESP62854.1_Bacteria_Proteobacteria_Deltaproteobacteria_Syntrophobacterales_Syntrophaceae_Smithella_2:0.1693187238)84.4/84:0.2439887874,(PKN71565.1_Bacteria_Proteobacteria_Deltaproteobacteria_1:0.6948384506,KFN39470.1_Bacteria_Proteobacteria_Deltaproteobacteria_Syntrophobacterales_Syntrophaceae_Smithella_1:0.4136969814)84.8/100:0.2703137806)99.5/84:0.6616581876,KND48827.1_Bacteria_Parcubacteria_2:0.7068705200)58.1/66:0.1299415970,((((OGG59196.1_Bacteria_Kaiserbacteria_5:1.6224647295,(BAU57776.1_Bacteria_Proteobacteria_Gammaproteobacteria_Chromatiales_Ectothiorhodospiraceae_Halorhodospira:0.6587806261,(AGA32261.1_Bacteria_Proteobacteria_Gammaproteobacteria_Chromatiales_Ectothiorhodospiraceae_Thioalkalivibrio:0.7519631471,SEO90742.1_Bacteria_Proteobacteria_Gammaproteobacteria_Chromatiales_Ectothiorhodospiraceae_Aquisalimonas_2:0.7848039902)87.4/95:0.3325387185)90.2/99:0.2985712925)58.5/13:0.1574415822,((((((OGI34211.1_Bacteria_Moranbacteria_4:0.7226503365,OGI15720.1_Bacteria_Moranbacteria_3:0.4650354120)96.7/100:0.3697347771,OGI22236.1_Bacteria_Moranbacteria_2:0.5979077314)73/49:0.0984288441,PIR84863.1_Bacteria_Kaiserbacteria_4:0.7438063746)83.7/48:0.0972684596,(PAU93911.1_Bacteria_Balneolaeota_Balneolia_Balneolales_Balneolaceae_Aliifodinibius:0.8162447321,ETW97693.1_Bacteria_Tectomicrobia_Entotheonella:1.0554931327)54.5/59:0.2131578759)64.9/41:0.0476877652,((PIR86137.1_Bacteria_Kaiserbacteria_3:0.8038973616,PIW97068.1_Bacteria_Kaiserbacteria_2:0.8100720469)27.9/95:0.1401179365,OIP78264.1_Bacteria_Parcubacteria_4:0.8835735145)95.4/98:0.2991800456)84/56:0.1052325094,(KKP57206.1_Bacteria_Moranbacteria_1:0.6946798378,PIQ91791.1_Bacteria_Parcubacteria_3:0.5476840661)80.9/79:0.1005062734)84/74:0.1019898799)74.9/13:0.0637874844,(ADY82993.1_Bacteria_Proteobacteria_Gammaproteobacteria_Pseudomonadales_Moraxellaceae_Acinetobacter_Acinetobacter:0.5362913628,(ESK50637.1_Bacteria_Proteobacteria_Gammaproteobacteria_Pseudomonadales_Moraxellaceae_Acinetobacter:0.3646249984,ONG41007.1_Bacteria_Proteobacteria_Gammaproteobacteria_Pseudomonadales_Moraxellaceae_Alkanindiges:0.4451380132)75/100:0.1748040378)99.9/100:0.6365604634)89.2/99:0.1958837297,((((OGD88289.1_Bacteria_Curtissbacteria:0.7478688770,KKS17281.1_Bacteria_2:0.7682655559)94.1/97:0.2698650985,(OGE64542.1_Bacteria_Daviesbacteria_1:0.4599067856,OGK50926.1_Bacteria_Roizmanbacteria_1:0.7819474282)85.3/100:0.1697090533)35.2/96:0.0800281699,PIU69252.1_Bacteria_1:0.7329855581)73.9/96:0.0570207054,(KKT77470.1_Bacteria:0.1293799193,KKU84793.1_Bacteria_Amesbacteria:0.3191600046)100/100:0.7282581959)96.4/100:0.2117148735)96.3/100:0.2576429972)62/36:0.1206540490,(((OGZ53591.1_Bacteria_Ryanbacteria:0.8352559761,((OGG57717.1_Bacteria_Kaiserbacteria_1:0.7912309147,KKR78514.1_Bacteria_Nomurabacteria_2:0.5134102453)3.5/28:0.0959456691,((OGI95674.1_Bacteria_Nomurabacteria_1:0.4544459485,PIQ68715.1_Bacteria_Taylorbacteria_2:0.7873566397)99.3/100:0.7868811402,OHA47100.1_Bacteria_Terrybacteria:0.3868613618)87.9/88:0.1840003443)11.9/41:0.0663843044)46.9/94:0.0909636674,OGD34698.1_Bacteria_Azambacteria:0.8053725192)69.4/42:0.0733980681,(KKT76583.1_Bacteria_Parcubacteria_2:0.2279739433,KKU68752.1_Bacteria_Parcubacteria_1:1.0223865540)74/95:0.1951065189)85.6/41:0.1123421467)82.1/58:0.2371720869,OHA27382.1_Bacteria_Taylorbacteria_1:0.5015152396)65.9/34:0.1731452696,KND47262.1_Bacteria_Parcubacteria_1:0.7424194808)98.5/99:0.9777689330,SCZ42542.1_Bacteria_Proteobacteria_Alphaproteobacteria_Rhizobiales_Rhodobiaceae_Afifella:1.3164384141)88.9/82:0.5484472021)0/11:0.0000025208,((SDF99617.1_Bacteria_Proteobacteria_Alphaproteobacteria_Rhodospirillales_Rhodospirillaceae_Limimonas:0.5028944613,SDH77243.1_Bacteria_Proteobacteria_Alphaproteobacteria_Rhizobiales_Rhodobiaceae_Roseospirillum:0.5875948562)93/100:0.3865347677,((EAV44278.1_Bacteria_Proteobacteria_Alphaproteobacteria_Rhodobacterales_Rhodobacteraceae_Labrenzia:0.9275921141,ADZ69829.1_Bacteria_Proteobacteria_Alphaproteobacteria_Polymorphum:0.4507823472)78.2/98:0.1084575658,((SFR39102.1_Bacteria_Proteobacteria_Gammaproteobacteria_Alteromonadales_Alteromonadaceae_Marinobacter:0.2919488451,(ALP54838.1_Bacteria_Proteobacteria_Gammaproteobacteria_Chromatiales_Chromatiaceae_Tenderia:0.1165206730,SEP08602.1_Bacteria_Proteobacteria_Gammaproteobacteria_Chromatiales_Ectothiorhodospiraceae_Aquisalimonas_1:0.1169811529)60/100:0.0517577647)99.1/100:0.3285889067,((EDP63220.1_Bacteria_Proteobacteria_Alphaproteobacteria:0.2987270131,SLN49074.1_Bacteria_Proteobacteria_Alphaproteobacteria_Sneathiellales_Sneathiellaceae_Oceanibacterium:0.3980353429)94.6/100:0.1871530771,(AHB50330.1_Bacteria_Proteobacteria_Alphaproteobacteria_Rhizobiales_Hyphomicrobiaceae_Hyphomicrobium_2:0.5117773646,(KWT71065.1_Bacteria_Proteobacteria_Alphaproteobacteria_Rhizobiales_Hyphomicrobiaceae_Hyphomicrobium_1:0.4380300896,CPR17139.1_Bacteria_Proteobacteria_Alphaproteobacteria_Rhizobiales_Hyphomicrobiaceae_Filomicrobium:0.6060422997)78.6/99:0.1233430972)89.9/99:0.2055078234)81.8/99:0.1361176391)91.6/97:0.1995426672)92.9/95:0.3305303398)99.9/100:1.3388830472)85.7/69:0.1647511215,((((GBG24632.1_Eukaryota_Thraustochytriaceae_Hondaea_2:2.2571691718,(EGB10295.1_Eukaryota_Pelagophyceae_Pelagomonadales_Aureococcus_2:0.0451144033,XP_009035104.1_Eukaryota_Pelagophyceae_Pelagomonadales_Aureococcus_1:0.0000022665)97.2/100:0.7875354109)81/98:0.3043660335,((EOD41582.1_Eukaryota_Haptophyceae_Isochrysidales_Noelaerhabdaceae_Emiliania_3:0.0616256629,XP_005794011.1_Eukaryota_Haptophyceae_Isochrysidales_Noelaerhabdaceae_Emiliania_2:0.0058757275)100/100:0.8990717163,((PNW72859.1_Eukaryota_Viridiplantae_Chlorophyta_Chlorophyceae_Chlamydomonadales_Chlamydomonadaceae_Chlamydomonas:0.4518497357,XP_002956492.1_Eukaryota_Viridiplantae_Chlorophyta_Chlorophyceae_Chlamydomonadales_Volvocaceae_Volvox:0.2567160940)7.1/87:0.1398362433,KXZ51823.1_Eukaryota_Viridiplantae_Chlorophyta_Chlorophyceae_Chlamydomonadales_Volvocaceae_Gonium:0.1672028384)99.4/99:0.5904708200)82.3/98:0.3012397739)89.8/100:0.4859407236,(GBG32650.1_Eukaryota_Thraustochytriaceae_Hondaea_1:1.2401698161,ETO18383.1_Eukaryota_Foraminifera_Reticulomyxidae_Reticulomyxa:1.0516378112)85.9/96:0.4254462467)56.7/51:0.3493435399,(KRC46480.1_Bacteria_Actinobacteria_Propionibacteriales_Nocardioidaceae_Nocardioides:1.6382948935,(SFL38029.1_Bacteria_Actinobacteria_Geodermatophilales_Geodermatophilaceae_Geodermatophilus:0.5708306104,SNR75844.1_Bacteria_Actinobacteria_Geodermatophilales_Geodermatophilaceae_Blastococcus:0.6014511649)86.2/100:0.8189996141)99.6/100:2.0984429160)50.5/58:0.2246700727)76.7/8:0.1501300576,(((((((AEA47518.1_Archaea_Euryarchaeota_Archaeoglobi_Archaeoglobales_Archaeoglobaceae_Archaeoglobus_2:0.0247921990,WP_013684179.1_Archaea_Euryarchaeota_Archaeoglobi_Archaeoglobales_Archaeoglobaceae_Archaeoglobus_1:0.0000021243)99.9/100:2.0265566829,(((((((CCZ51344.1_Bacteria_Proteobacteria_Gammaproteobacteria_Pseudomonadales_Moraxellaceae_Acinetobacter_3:0.3555192230,DAA97141.1_Bacteria_Gastranaerophilales:0.3858445252)90.4/99:0.1417925427,(CCX79485.1_Bacteria_Firmicutes_Clostridia_Clostridiales_Clostridiaceae_Clostridium_3:0.2457061487,CDE91910.1_Bacteria_Fusobacteria_Fusobacteriales_Fusobacteriaceae_Fusobacterium_2:0.2831201349)98.8/100:0.2947562613)48.4/67:0.0655094317,OLA94910.1_Bacteria_7:0.4839750586)9.8/56:0.0634101079,CDC19215.1_Bacteria_Firmicutes_Clostridia_Clostridiales_Clostridiaceae_Clostridium_2:0.2669978107)73/52:0.1187585693,OGI18621.1_Bacteria_6:0.2622798192)81/89:0.1325039294,(OGH95107.1_Bacteria_5:0.2385349725,OGI02450.1_Bacteria_4:0.1802972080)92.2/100:0.1455813913)93/98:0.6122563061,((CCZ51074.1_Bacteria_Proteobacteria_Gammaproteobacteria_Pseudomonadales_Moraxellaceae_Acinetobacter_2:1.0516315593,CCZ51458.1_Bacteria_Proteobacteria_Gammaproteobacteria_Pseudomonadales_Moraxellaceae_Acinetobacter_1:1.5982826984)51/87:0.2072709809,(OGH98959.1_Bacteria_3:0.9181818722,CDE92874.1_Bacteria_Fusobacteria_Fusobacteriales_Fusobacteriaceae_Fusobacterium_1:1.3353950173)87.1/83:0.6414949586)66.5/69:0.2662332197)92.9/75:0.8577061104)63.9/69:0.2991865450,((KXK23708.1_Bacteria_Armatimonadetes_4:1.2085376918,ARU40331.1_Bacteria_Armatimonadetes_3:1.3937606869)94.1/98:0.9579648629,(CCX79527.1_Bacteria_Firmicutes_Clostridia_Clostridiales_Clostridiaceae_Clostridium_1:0.9801970058,OGI19645.1_Bacteria_2:0.6136188822)95.6/100:0.7619246847)73.6/93:0.2785288057)79.7/73:0.1912884581,(KEI66035.1_Bacteria_Cyanobacteria_Oscillatoriales_Microcoleaceae_Planktothrix:1.3970765172,(OGU77589.1_Bacteria_Ignavibacteriae_Ignavibacteria:1.0474569391,OGI01263.1_Bacteria_1:0.9158070518)56.4/100:0.2981197745)87/100:0.4449422235)86.2/82:0.1619369417,((AGY56424.1_Bacteria_Cyanobacteria_Gloeobacteria_Gloeobacterales_Gloeobacteraceae_Gloeobacter_2:1.4543897944,PZM81486.1_Bacteria:2.3205949240)55/96:0.4295544011,((((((AGY59502.1_Bacteria_Cyanobacteria_Gloeobacteria_Gloeobacterales_Gloeobacteraceae_Gloeobacter_1:3.2983862080,((WP_048193470.1_Archaea_Euryarchaeota_Methanomicrobia_Methanosarcinales_Methanosarcinaceae_Methanococcoides_2:0.1260177545,WP_048204421.1_Archaea_Euryarchaeota_Methanomicrobia_Methanosarcinales_Methanosarcinaceae_Methanococcoides_1:0.0396333199)100/100:0.3380576126,((((SDG11940.1_Archaea_Euryarchaeota_Methanomicrobia_Methanosarcinales_Methanosarcinaceae_Methanolobus_4:0.0976657666,(ETA68214.1_Archaea_Euryarchaeota_Methanomicrobia_Methanosarcinales_Methanosarcinaceae_Methanolobus_3:0.0000023397,WP_023845349.1_Archaea_Euryarchaeota_Methanomicrobia_Methanosarcinales_Methanosarcinaceae_Methanolobus_3:0.0000029438)97.5/100:0.0824191699)99.6/100:0.1824315999,(SFM68845.1_Archaea_Euryarchaeota_Methanomicrobia_Methanosarcinales_Methanosarcinaceae_Methanolobus_2:0.1378634017,WP_094227498.1_Archaea_Euryarchaeota_Methanomicrobia_Methanosarcinales_Methanosarcinaceae_Methanolobus_2:0.1540465789)90.5/71:0.0653871445)98.1/71:0.1877459454,(KXS42999.1_Archaea_Euryarchaeota_Methanomicrobia_Methanosarcinales_Methanosarcinaceae_Methanolobus_1:0.2377991547,WP_015053499.1_Archaea_Euryarchaeota_Methanomicrobia_Methanosarcinales_Methanosarcinaceae_Methanolobus_1:0.1659854077)84.1/100:0.0979844347)31.7/58:0.0412972983,(OPY20306.1_Archaea_Euryarchaeota_Methanomicrobia_Methanosarcinales_Methanosarcinaceae_Methanomethylovorans:0.0235771135,WP_015323622.1_Archaea_Euryarchaeota_Methanomicrobia_Methanosarcinales_Methanosarcinaceae_Methanomethylovorans_1:0.1864480142)99.9/96:0.2797088937)75.9/54:0.1008265892)19.4/42:0.0351102302)63.2/98:0.0331259701,(WP_013195212.1_Archaea_Euryarchaeota_Methanomicrobia_Methanosarcinales_Methanosarcinaceae_Methanohalobium:0.2866657884,((WP_011305727.1_Archaea_Euryarchaeota_Methanomicrobia_Methanosarcinales_Methanosarcinaceae_Methanosarcina_7:0.1358341042,WP_128506218.1_Archaea_Euryarchaeota_Methanomicrobia_Methanosarcinales_Methanosarcinaceae_Methanosarcina_6:0.1392846979)68.8/99:0.0664114875,((OEU43795.1_Archaea_Euryarchaeota_Methanomicrobia_Methanosarcinales_Methanosarcinaceae_Methanosarcina_5:0.0814345616,((WP_128502743.1_Archaea_Euryarchaeota_Methanomicrobia_Methanosarcinales_Methanosarcinaceae_Methanosarcina_5:0.1523861269,(PAV13184.1_Archaea_Euryarchaeota_Methanomicrobia_Methanosarcinales_Methanosarcinaceae_Methanosarcina_4:0.1363493224,WP_011308136.1_Archaea_Euryarchaeota_Methanomicrobia_Methanosarcinales_Methanosarcinaceae_Methanosarcina_4:0.0971666011)89.4/100:0.0622261765)100/100:0.2452117182,OEU42724.1_Archaea_Euryarchaeota_Methanomicrobia_Methanosarcinales_Methanosarcinaceae_Methanosarcina_3:0.2160246528)99.5/100:0.2163387572)93.2/93:0.0651477456,((AKB60370.1_Archaea_Euryarchaeota_Methanomicrobia_Methanosarcinales_Methanosarcinaceae_Methanosarcina_2:0.1408451392,WP_048137094.1_Archaea_Euryarchaeota_Methanomicrobia_Methanosarcinales_Methanosarcinaceae_Methanosarcina_3:0.0710864549)77.9/100:0.0459714366,(AAM07340.1_Archaea_Euryarchaeota_Methanomicrobia_Methanosarcinales_Methanosarcinaceae_Methanosarcina_1:0.0809908245,(WP_048124635.1_Archaea_Euryarchaeota_Methanomicrobia_Methanosarcinales_Methanosarcinaceae_Methanosarcina_2:0.0860148890,WP_082107900.1_Archaea_Euryarchaeota_Methanomicrobia_Methanosarcinales_Methanosarcinaceae_Methanosarcina_1:0.0458726213)80.7/100:0.0156221810)94.9/100:0.0620358446)95.5/99:0.0789736066)74.1/92:0.0263276211)97.1/99:0.1692240048)96/99:0.1247443753)94.8/99:0.1156076522,(WP_013038296.1_Archaea_Euryarchaeota_Methanomicrobia_Methanosarcinales_Methanosarcinaceae_Methanohalophilus_2:0.0692452244,WP_072561241.1_Archaea_Euryarchaeota_Methanomicrobia_Methanosarcinales_Methanosarcinaceae_Methanohalophilus_1:0.0341105725)98.8/100:0.2109904338)97/100:0.3263032983,(AEH61727.1_Archaea_Euryarchaeota_Methanomicrobia_Methanosarcinales_Methanosarcinaceae_Methanosalsum:0.0000022862,WP_013899163.1_Archaea_Euryarchaeota_Methanomicrobia_Methanosarcinales_Methanosarcinaceae_Methanosalsum:0.0000020135)60.8/99:0.0438236124)90.3/97:0.6890501960,KUK04818.1_Archaea_Euryarchaeota:1.1505893828)90.3/100:0.6335208017,PYO89077.1_Bacteria_Gemmatimonadetes_1:1.1551418501)92.9/98:0.5673702057)73.5/73:0.1325876907)89.8/88:0.3078853086,(((KIS04306.1_Bacteria_Firmicutes_Bacilli_Lactobacillales_Lactobacillaceae_Lactobacillus_41:0.5896518826,KRL55360.1_Bacteria_Firmicutes_Bacilli_Lactobacillales_Lactobacillaceae_Lactobacillus_40:0.1103876782)97.4/100:0.9537916067,(CCC57322.1_Bacteria_Firmicutes_Bacilli_Lactobacillales_Leuconostocaceae_Weissella:0.7736399008,KRM78186.1_Bacteria_Firmicutes_Bacilli_Lactobacillales_Lactobacillaceae_Lactobacillus_39:0.4703143650)95.2/100:0.6925574410)87.1/100:0.4543924890,((((AFR99664.1_Bacteria_Firmicutes_Bacilli_Lactobacillales_Lactobacillaceae_Lactobacillus_38:0.7866624843,EIW14880.1_Bacteria_Firmicutes_Bacilli_Lactobacillales_Lactobacillaceae_Lactobacillus_37:1.8907547432)0/3:0.2584873537,((KRL27115.1_Bacteria_Firmicutes_Bacilli_Lactobacillales_Lactobacillaceae_Lactobacillus_36:0.0000026881,KRN58799.1_Bacteria_Firmicutes_Bacilli_Lactobacillales_Lactobacillaceae_Lactobacillus_35:0.8278117821)100/100:1.3389243515,(((EIW15096.1_Bacteria_Firmicutes_Bacilli_Lactobacillales_Lactobacillaceae_Lactobacillus_34:1.2002938768,KRK78233.1_Bacteria_Firmicutes_Bacilli_Lactobacillales_Lactobacillaceae_Lactobacillus_33:1.0284704139)70.8/94:0.4954585313,(KRK98519.1_Bacteria_Firmicutes_Bacilli_Lactobacillales_Lactobacillaceae_Lactobacillus_32:0.2212198708,(GAW98123.1_Bacteria_Firmicutes_Bacilli_Lactobacillales_Lactobacillaceae_Lactobacillus_31:0.1291035211,GAW98124.1_Bacteria_Firmicutes_Bacilli_Lactobacillales_Lactobacillaceae_Lactobacillus_30:0.1084280782)90.5/100:0.1480535152)99.1/100:0.3997350835)0/16:0.0495011441,((((KRL16393.1_Bacteria_Firmicutes_Bacilli_Lactobacillales_Lactobacillaceae_Lactobacillus_29:0.4239728985,(KRL11297.1_Bacteria_Firmicutes_Bacilli_Lactobacillales_Lactobacillaceae_Lactobacillus_28:0.4533453573,KRK77303.1_Bacteria_Firmicutes_Bacilli_Lactobacillales_Lactobacillaceae_Lactobacillus_27:0.2879518179)99.2/100:0.4007750858)81.1/65:0.1323897722,KRK74470.1_Bacteria_Firmicutes_Bacilli_Lactobacillales_Lactobacillaceae_Lactobacillus_26:0.3652399842)87.3/65:0.1090031850,KRL10512.1_Bacteria_Firmicutes_Bacilli_Lactobacillales_Lactobacillaceae_Lactobacillus_25:0.5062630373)40.4/63:0.1495033417,(KRK74816.1_Bacteria_Firmicutes_Bacilli_Lactobacillales_Lactobacillaceae_Lactobacillus_24:0.2306553783,KRL09587.1_Bacteria_Firmicutes_Bacilli_Lactobacillales_Lactobacillaceae_Lactobacillus_23:0.1210426221)96.2/100:0.2466961515)98.4/99:0.4923423895)83/38:0.2253452856)81.7/30:0.2678677033)74.7/71:0.2644322424,AFR99374.1_Bacteria_Firmicutes_Bacilli_Lactobacillales_Lactobacillaceae_Lactobacillus_22:1.8156538317)21/38:0.2122109692,(KID41972.1_Bacteria_Firmicutes_Bacilli_Lactobacillales_Lactobacillaceae_Lactobacillus_21:1.7116522312,(((((((((WP_071127229.1_Bacteria_Firmicutes_Bacilli_Lactobacillales_Streptococcaceae_Streptococcus_24:0.3950392815,WP_037591973.1_Bacteria_Firmicutes_Bacilli_Lactobacillales_Streptococcaceae_2:0.2339970068)85.6/99:0.1096648533,((OJF72273.1_Bacteria_Firmicutes_Bacilli_Lactobacillales_Streptococcaceae_Streptococcus_23:0.0412415157,WP_102777353.1_Bacteria_Firmicutes_Bacilli_Lactobacillales_Streptococcaceae_Streptococcus_22:0.0085280275)97.9/100:0.1998454082,(WP_003085928.1_Bacteria_Firmicutes_Bacilli_Lactobacillales_Streptococcaceae_Streptococcus_21:0.0795408877,WP_077321758.1_Bacteria_Firmicutes_Bacilli_Lactobacillales_Streptococcaceae_Streptococcus_20:0.1317761558)99.3/100:0.2126338557)82.8/100:0.1202572663)93/98:0.2279906350,(((SNU88939.1_Bacteria_Firmicutes_Bacilli_Lactobacillales_Streptococcaceae_Streptococcus_19:0.5352199516,(AAN00066.1_Bacteria_Firmicutes_Bacilli_Lactobacillales_Streptococcaceae_Streptococcus_18:0.5832686270,ESV54322.1_Bacteria_Firmicutes_Bacilli_Lactobacillales_Streptococcaceae_Streptococcus_17:0.4014443373)99.6/100:0.5715133998)30/62:0.0992183162,BAK29816.1_Bacteria_Firmicutes_Bacilli_Lactobacillales_Streptococcaceae_Streptococcus_16:0.4008100724)42.3/61:0.0743640626,KXT77005.1_Bacteria_Firmicutes_Bacilli_Lactobacillales_Streptococcaceae_Streptococcus_15:0.1860392210)99.8/100:0.7114269992)80.9/95:0.1393299384,(((EHJ52972.1_Bacteria_Firmicutes_Bacilli_Lactobacillales_Streptococcaceae_Streptococcus_14:0.0000021734,WP_003081644.1_Bacteria_Firmicutes_Bacilli_Lactobacillales_Streptococcaceae_Streptococcus_13:0.0000023705)99/100:0.2654382678,WP_093649412.1_Bacteria_Firmicutes_Bacilli_Lactobacillales_Streptococcaceae_Streptococcus_12:0.5866644157)30.5/91:0.0622008544,(EHI73590.1_Bacteria_Firmicutes_Bacilli_Lactobacillales_Streptococcaceae_Streptococcus_11:0.1011141819,WP_003000177.1_Bacteria_Firmicutes_Bacilli_Lactobacillales_Streptococcaceae_1:0.0186618928)99.9/100:0.2888000242)80.5/41:0.1286136897)82.8/39:0.0800432957,((AGU75983.1_Bacteria_Firmicutes_Bacilli_Lactobacillales_Streptococcaceae_Streptococcus_Streptococcus:0.3763964651,(KXT74169.1_Bacteria_Firmicutes_Bacilli_Lactobacillales_Streptococcaceae_Streptococcus_10:0.1701126079,(WP_070889539.1_Bacteria_Firmicutes_Bacilli_Lactobacillales_Streptococcaceae_Streptococcus_9:0.1897774666,((WP_049496791.1_Bacteria_Firmicutes_Bacilli_Lactobacillales_Streptococcaceae_Streptococcus_8:0.0223750240,((WP_033684130.1_Bacteria_Firmicutes_Bacilli_Lactobacillales_Streptococcaceae_Streptococcus_7:0.0493444267,WP_084890761.1_Bacteria_Firmicutes_Bacilli_Lactobacillales_Streptococcaceae_Streptococcus_6:0.0380395801)50.2/91:0.0094359801,(WP_001267401.1_Bacteria_Firmicutes_Bacilli_Lactobacillales_Streptococcaceae_Streptococcus_5:0.0396163591,WP_054435149.1_Bacteria_Firmicutes_Bacilli_Lactobacillales_Streptococcaceae_Streptococcus_4:0.0598256044)85.1/100:0.0200237061)95/91:0.0879176597)99.2/100:0.1793322727,(EJG87161.1_Bacteria_Firmicutes_Bacilli_Lactobacillales_Streptococcaceae_Streptococcus_3:0.0932593147,SIA15087.1_Bacteria_Actinobacteria_Corynebacteriales_Mycobacteriaceae_Mycobacteroides:0.1262658001)87.2/100:0.0690794361)82/97:0.0680457240)99.1/100:0.2313648499)92.7/100:0.1686341127)75.1/90:0.0623605423,(ABP90444.1_Bacteria_Firmicutes_Bacilli_Lactobacillales_Streptococcaceae_Streptococcus_2:0.1202787151,WP_130554475.1_Bacteria_Firmicutes_Bacilli_Lactobacillales_Streptococcaceae_Streptococcus_1:0.0498983801)99.9/100:0.4105393116)71.3/86:0.1348394395)41.5/34:0.1656558476,((ABQ82449.1_Bacteria_Firmicutes_Bacilli_Lactobacillales_Lactobacillaceae_Lactobacillus_20:0.1781858090,WP_102169450.1_Bacteria_Actinobacteria_Bifidobacteriales_Bifidobacteriaceae_Gardnerella_2:0.3354427371)88.6/100:0.1094775549,((((KRM36452.1_Bacteria_Firmicutes_Bacilli_Lactobacillales_Lactobacillaceae_Lactobacillus_19:0.3341571976,KRL26576.1_Bacteria_Firmicutes_Bacilli_Lactobacillales_Lactobacillaceae_Lactobacillus_18:0.1932666728)93.5/100:0.1587929433,((ABQ82697.1_Bacteria_Firmicutes_Bacilli_Lactobacillales_Lactobacillaceae_Lactobacillus_17:0.2780224375,WP_102168160.1_Bacteria_Actinobacteria_Bifidobacteriales_Bifidobacteriaceae_Gardnerella_1:0.5906181951)74.6/87:0.0811239378,((ABD98891.1_Bacteria_Firmicutes_Bacilli_Lactobacillales_Lactobacillaceae_Lactobacillus_16:0.2604736969,KRM19984.1_Bacteria_Firmicutes_Bacilli_Lactobacillales_Lactobacillaceae_Lactobacillus_15:0.2970982250)92.7/100:0.2723642508,KRM66523.1_Bacteria_Firmicutes_Bacilli_Lactobacillales_Lactobacillaceae_Lactobacillus_14:0.7437288005)93.3/89:0.2271453937)0/3:0.0228144527)79.6/44:0.1177813765,(((CCI82470.1_Bacteria_Firmicutes_Bacilli_Lactobacillales_Lactobacillaceae_Lactobacillus_13:0.3116052186,KRL63374.1_Bacteria_Firmicutes_Bacilli_Lactobacillales_Lactobacillaceae_Lactobacillus_12:0.2752533251)87.9/100:0.1751727308,(CCI84289.1_Bacteria_Firmicutes_Bacilli_Lactobacillales_Lactobacillaceae_Lactobacillus_11:0.4138354750,EFG55465.1_Bacteria_Firmicutes_Bacilli_Lactobacillales_Lactobacillaceae_Lactobacillus_10:0.3178489515)78.8/68:0.1381185617)85.8/68:0.1432044507,(KJY62173.1_Bacteria_Firmicutes_Bacilli_Lactobacillales_Lactobacillaceae_Lactobacillus_9:0.5945928299,CAI98658.1_Bacteria_Firmicutes_Bacilli_Lactobacillales_Lactobacillaceae_Lactobacillus_8:0.4845703086)97.1/100:0.3860642755)86.4/100:0.1460761835)0/33:0.0692687008,(((EEU30068.1_Bacteria_Firmicutes_Bacilli_Lactobacillales_Lactobacillaceae_Lactobacillus_7:0.2926095231,KRN59490.1_Bacteria_Firmicutes_Bacilli_Lactobacillales_Lactobacillaceae_Lactobacillus_6:0.4715726257)70.4/100:0.0944010725,KRN44029.1_Bacteria_Firmicutes_Bacilli_Lactobacillales_Lactobacillaceae_Lactobacillus_5:0.3327378333)95.3/100:0.1600504882,(EHS86969.1_Bacteria_Firmicutes_Bacilli_Lactobacillales_Lactobacillaceae_Lactobacillus_4:0.3485970068,AJT51036.1_Bacteria_Firmicutes_Bacilli_Lactobacillales_Lactobacillaceae_Lactobacillus_3:0.4154405665)64.6/98:0.0858390431)95.4/98:0.1709461403)62.7/80:0.0687616118)94.9/95:0.1708222071)77.7/80:0.1533981953,WP_063398152.1_Bacteria_Cyanobacteria_Synechococcales_Prochloraceae_Prochlorococcus_5:2.3549075475)88.4/51:0.2510996956,(KRL01744.1_Bacteria_Firmicutes_Bacilli_Lactobacillales_Lactobacillaceae_Lactobacillus_2:0.1349958879,((WP_013103335.1_Bacteria_Firmicutes_Bacilli_Lactobacillales_Leuconostocaceae:0.2346298334,SPO33888.1_Bacteria_Firmicutes_Bacilli_Lactobacillales_Leuconostocaceae_Leuconostoc_2:0.2274668601)84.3/100:0.0532698940,WP_010006956.1_Bacteria_Firmicutes_Bacilli_Lactobacillales_Leuconostocaceae_Leuconostoc_1:0.1976680677)99.4/100:0.3463178566)97/100:0.3225891343)65/34:0.0712206321,ETA74778.1_Bacteria_Firmicutes_Bacilli_Lactobacillales_Lactobacillaceae_Lactobacillus_1:0.7839844135)94.7/64:0.5358453876)81.9/94:0.2869324762)90.5/69:0.2987499048)98.7/98:0.8974986383)92.2/71:0.3616412682,EOD14596.1_Eukaryota_Haptophyceae_Isochrysidales_Noelaerhabdaceae_Emiliania_1:1.4581431172)0/4:0.0054679103)79.3/25:0.1151733903,(BAT62447.1_Eukaryota_Metazoa_Annelida_Polychaeta_Sabellida_Siboglinidae_Osedax_2:1.3972675145,(EFA09489.1_Eukaryota_Metazoa_Arthropoda_Insecta_Coleoptera_Tenebrionidae_Tenebrionidae_Tribolium_5:1.2960603844,(PNT33457.1_Eukaryota_Viridiplantae_Streptophyta_Magnoliophyta_Malpighiales_Salicaceae_Populus_7:1.4361253365,EWC48010.1_Eukaryota_Fungi_Ascomycota_Orbiliomycetes_Orbiliales_Orbiliaceae_Drechslerella:2.6457720005)42.4/93:0.2154105357)34.9/90:0.1367978780)85.4/93:0.2767238609)77.3/69:0.1760326097,((((((((((((((((((PAV74711.1_Eukaryota_Metazoa_Nematoda_Chromadorea_Rhabditida_Diploscapter_7:1.0757820922,((VDO62426.1_Eukaryota_Metazoa_Nematoda_Chromadorea_Strongylida_Heligmosomatidae_Heligmosomoides:0.1864471751,(KHJ89755.1_Eukaryota_Metazoa_Nematoda_Chromadorea_Rhabditida_Strongylida_Oesophagostomum_3:0.1377229048,(EYC37488.1_Eukaryota_Metazoa_Nematoda_Chromadorea_Rhabditida_Strongylida_Ancylostomatidae_Ancylostoma_6:0.0485669929,RCN48116.1_Eukaryota_Metazoa_Nematoda_Chromadorea_Rhabditida_Strongylida_Ancylostomatidae_Ancylostoma_5:0.0403556205)86.9/100:0.0516041272)93.8/95:0.1178017879)96/93:0.1782976211,(CDJ82693.1_Eukaryota_Metazoa_Nematoda_Chromadorea_Rhabditida_Strongylida_Haemonchidae_Haemonchus:0.1123269493,VDO59102.1_Eukaryota_Metazoa_Nematoda_Chromadorea_Strongylida_Haemonchidae_Haemonchus_2:0.2231536053)87.7/100:0.1066376950)97.7/98:0.3709434178)1.7/54:0.1229164762,(OZF83410.1_Eukaryota_Metazoa_Nematoda_Chromadorea_Rhabditida_Rhabditidae_Caenorhabditis_7:0.0326464248,(PIC28581.1_Eukaryota_Metazoa_Nematoda_Chromadorea_Rhabditida_Rhabditidae_Caenorhabditis_6:0.0596877593,CAB01669.2_Eukaryota_Metazoa_Nematoda_Chromadorea_Rhabditida_Rhabditidae_Caenorhabditis_3:0.0848260220)80/100:0.0260267719)93.9/100:0.3454938446)100/100:1.8313283456,(KPM05303.1_Eukaryota_Metazoa_Arthropoda_Arachnida_Sarcoptiformes_Sarcoptidae_Sarcoptes:0.2570361040,(OTF75656.1_Eukaryota_Metazoa_Arthropoda_Arachnida_Sarcoptiformes_Pyroglyphidae_Euroglyphus:0.1352170854,XP_027203761.1_Eukaryota_Metazoa_Arthropoda_Arachnida_Sarcoptiformes_Pyroglyphidae_Dermatophagoides:0.1078233439)86.7/100:0.2370108836)96.6/100:0.4942941009)68.7/91:0.2138641671,(PAV64703.1_Eukaryota_Metazoa_Nematoda_Chromadorea_Rhabditida_Diploscapter_6:0.8556416752,EGT35648.1_Eukaryota_Metazoa_Nematoda_Chromadorea_Rhabditida_Rhabditidae_Caenorhabditis_5:0.9500283526)99.8/100:0.9750445342)89.3/88:0.2807491593,XP_012565888.1_Eukaryota_Metazoa_Cnidaria_Hydrozoa_Anthoathecata_Hydridae_Hydra:1.0515647389)12.2/29:0.0283839911,(((PAV60464.1_Eukaryota_Metazoa_Nematoda_Chromadorea_Rhabditida_Diploscapter_5:0.6604204990,(KJH50301.1_Eukaryota_Metazoa_Nematoda_Chromadorea_Rhabditida_Strongylida_Dictyocaulidae_Dictyocaulus:0.4158192918,((VDL83415.1_Eukaryota_Metazoa_Nematoda_Chromadorea_Strongylida_Heligmonellidae_Nippostrongylus_3:0.3138116749,EYC19065.1_Eukaryota_Metazoa_Nematoda_Chromadorea_Rhabditida_Strongylida_Ancylostomatidae_Ancylostoma_4:0.2106996652)51.9/83:0.0598763892,VDO58071.1_Eukaryota_Metazoa_Nematoda_Chromadorea_Strongylida_Haemonchidae_Haemonchus_1:0.1574697216)76.5/86:0.1885228280)83.6/97:0.3099421307)97.5/100:0.3222777036,(KHN71997.1_Eukaryota_Metazoa_Nematoda_Chromadorea_Toxocaridae_Toxocara_5:0.3515097091,(VDN07775.1_Eukaryota_Metazoa_Nematoda_Chromadorea_Rhabditida_Thelaziidae_Thelazia_3:0.3129276595,VDN27949.1_Eukaryota_Metazoa_Nematoda_Chromadorea_Rhabditida_Gongylonematidae_Gongylonema:0.1832468619)97.2/100:0.3631452504)94.3/100:0.2582971595)99.3/100:0.5465681372,((KRY40415.1_Eukaryota_Metazoa_Nematoda_Enoplea_Trichinellida_Trichinellidae_Trichinella_3:0.3085091532,VDP00796.1_Eukaryota_Metazoa_Nematoda_Enoplea_Dioctophymatida_Soboliphymatidae_Soboliphyme_3:0.4016367642)72.3/100:0.1302755767,((VDD85986.1_Eukaryota_Metazoa_Nematoda_Chromadorea_Rhabditida_Oxyuridae_Enterobius_8:0.4054370508,VDM40125.1_Eukaryota_Metazoa_Nematoda_Chromadorea_Rhabditida_Toxocaridae_Toxocara:0.4060849767)87.3/100:0.1579013981,((((PAV87801.1_Eukaryota_Metazoa_Nematoda_Chromadorea_Rhabditida_Diploscapter_4:0.4629661968,(PIC40657.1_Eukaryota_Metazoa_Nematoda_Chromadorea_Rhabditida_Rhabditidae_Caenorhabditis_4:0.0343029310,(NP_498599.1_Eukaryota_Metazoa_Nematoda_Chromadorea_Rhabditida_Rhabditidae_Caenorhabditis:0.0310539113,XP_003093772.1_Eukaryota_Metazoa_Nematoda_Chromadorea_Rhabditida_Rhabditidae_Caenorhabditis_3:0.0586802850)51/88:0.0306682202)99.8/100:0.3092521403)97.1/100:0.2202453886,EPB74501.1_Eukaryota_Metazoa_Nematoda_Chromadorea_Rhabditida_Strongylida_Ancylostomatidae_Ancylostoma_3:0.1170683210)78.6/74:0.0396922643,KHJ95435.1_Eukaryota_Metazoa_Nematoda_Chromadorea_Rhabditida_Strongylida_Oesophagostomum_2:0.0826279062)76/74:0.0467356799,ETN76266.1_Eukaryota_Metazoa_Nematoda_Chromadorea_Rhabditida_Strongylida_Ancylostomatidae_Necator:0.2234995377)99.7/100:0.4036398653)97.3/100:0.2825891860)77.9/100:0.1507156942)97.5/100:0.3705073199)70.3/29:0.0980557391,XP_023328890.1_Eukaryota_Metazoa_Arthropoda_Calanoida_Temoridae_Eurytemora:0.7884732166)75.7/69:0.0515486561,PIK34502.1_Eukaryota_Metazoa_Echinodermata_Holothuroidea_Aspidochirotida_Stichopodidae_Apostichopus_12:0.8414801956)79.5/46:0.0672262918,((((((EDS44790.1_Eukaryota_Metazoa_Arthropoda_Insecta_Diptera_Culicidae_Culex_Culex_5:0.6731014602,(EAT46119.1_Eukaryota_Metazoa_Arthropoda_Insecta_Diptera_Culicidae_Aedes_6:0.6292605985,(EAT46121.1_Eukaryota_Metazoa_Arthropoda_Insecta_Diptera_Culicidae_Aedes_5:0.2614947016,EDS44789.1_Eukaryota_Metazoa_Arthropoda_Insecta_Diptera_Culicidae_Culex_Culex_4:0.3947934833)17.7/88:0.0268082058)59.8/89:0.2665053600)93.3/100:0.2563206753,(EAT46123.1_Eukaryota_Metazoa_Arthropoda_Insecta_Diptera_Culicidae_Aedes_4:0.3530413572,EDS43116.1_Eukaryota_Metazoa_Arthropoda_Insecta_Diptera_Culicidae_Culex_Culex_3:0.3694966748)92.7/100:0.2238518364)89.4/100:0.1936385157,(EAT46122.1_Eukaryota_Metazoa_Arthropoda_Insecta_Diptera_Culicidae_Aedes_3:0.4213190321,XP_019932120.1_Eukaryota_Metazoa_Arthropoda_Insecta_Diptera_Culicidae_Aedes_2:0.0828831587)99.9/100:0.8999741465)81/100:0.1423525626,(EAT46120.1_Eukaryota_Metazoa_Arthropoda_Insecta_Diptera_Culicidae_Aedes_1:0.4221598357,EDS44788.1_Eukaryota_Metazoa_Arthropoda_Insecta_Diptera_Culicidae_Culex_Culex_2:0.4257912866)99.7/100:0.7643400009)98.3/99:0.4750267751,(EDO29073.1_Eukaryota_Metazoa_Cnidaria_Anthozoa_Actiniaria_Edwardsiidae_Nematostella_8:1.0926484819,XP_023709360.1_Eukaryota_Metazoa_Arthropoda_Insecta_Blattodea_Kalotermitidae_Cryptotermes_5:1.2525208994)40.4/83:0.1621978808)98.1/85:0.4126757645,(((XP_008266114.1_Eukaryota_Metazoa_Chordata_Vertebrata_Mammalia_Lagomorpha_Leporidae_Oryctolagus:0.2744413745,(XP_025844612.1_Eukaryota_Metazoa_Chordata_Vertebrata_Mammalia_Carnivora_Canidae_Vulpes:0.2884897628,(MMP26_Q9NRE1_:0.1159467855,XP_003923427.1_Eukaryota_Metazoa_Chordata_Vertebrata_Mammalia_Primates_Cebidae_Saimiri:0.0892064719)94.7/100:0.1688393434)77.8/100:0.0889230685)99.7/100:0.5619649667,KKF10054.1_Eukaryota_Metazoa_Chordata_Vertebrata_Sciaenidae_Larimichthys_9:0.8393402742)44.5/12:0.1665601265,(PIK45853.1_Eukaryota_Metazoa_Echinodermata_Holothuroidea_Aspidochirotida_Stichopodidae_Apostichopus_11:1.0121488456,EEN66709.1_Eukaryota_Metazoa_Chordata_Branchiostomidae_Branchiostoma_13:0.9085817872)87.3/17:0.2689237299)0/8:0.0000020292)0/38:0.0612729697)96.4/60:0.1401535911,((ESO95451.1_Eukaryota_Metazoa_Mollusca_Gastropoda_Lottiidae_Lottia_7:0.8468438110,PIK48148.1_Eukaryota_Metazoa_Echinodermata_Holothuroidea_Aspidochirotida_Stichopodidae_Apostichopus_10:1.3768749635)47.4/15:0.0925552210,((EDO37712.1_Eukaryota_Metazoa_Cnidaria_Anthozoa_Actiniaria_Edwardsiidae_Nematostella_7:0.9429194406,((((F6UHX2_Ciona:0.2572703079,H2ZLQ5_Ciona:0.1072320844)100/100:0.9621073002,(((((H3A8K3_Latimeria_2:0.3360786337,(F7B4R9_Xenopus_3:0.3236570581,(W5M1S6_Lepisosteus_2:0.3213274233,F7AJZ7_Xenopus_2:0.2468763412)89.3/99:0.0951554692)78.7/99:0.0591856200)93.9/94:0.1104321396,((((KPP63417.1_Eukaryota_Metazoa_Chordata_Vertebrata_Osteoglossiformes_Osteoglossidae_Scleropages_12:0.1372502283,A0A2D0SA62_Ictalurus:0.1281797056)71.7/100:0.0220574169,((ALF36875.1_Eukaryota_Metazoa_Chordata_Vertebrata_Cypriniformes_Cyprinidae_Danio_3:0.0000029008,MMP21_A0A0N9E2K8_:0.0000025900)99.1/100:0.1448947484,(H3CYD7_Tetraodon:0.1016353080,A0A1S3QLK2_Salmo:0.1526434353)88.4/100:0.0541609998)92.5/100:0.0852960861)36.7/98:0.0863980649,W5MMI4_Lepisosteus_1:0.1510001667)92.2/100:0.1128055230,H3A747_Latimeria_1:0.1784405352)90.7/100:0.1055945088)80.3/70:0.0774591451,(F7A0Y4_Xenopus_1:0.0219738727,MMP21_O93470_:0.0114712296)99.7/100:0.1913293366)15.9/62:0.0818876210,MMP21_Q90YC2_:0.1797579481)96.5/75:0.1423973720,(((MMP21_Q8K3F2_:0.1247283718,MMP21_Q8N119_:0.1544792256)76.9/98:0.0194968795,EHB18079.1_Eukaryota_Metazoa_Chordata_Vertebrata_Mammalia_Rodentia_Bathyergidae_Heterocephalus_4:0.1057794591)74.1/94:0.0865699488,F6X9G3_Ornithorhynchus:1.0045093921)38.4/91:0.0712686802)96.1/91:0.2183388745)86.6/97:0.2184202910,(KFM80250.1_Eukaryota_Metazoa_Arthropoda_Arachnida_Araneae_Eresidae_Stegodyphus_4:0.5984749149,(EKC42914.1_Eukaryota_Metazoa_Mollusca_Bivalvia_Ostreoida_Ostreidae_Crassostrea_5:0.2174280420,(A0A2C9JRM8_Biomphalaria:0.2377493154,ESO91057.1_Eukaryota_Metazoa_Mollusca_Gastropoda_Lottiidae_Lottia_6:0.2818484585)89.6/100:0.1664768380)97.2/100:0.3667173544)93/100:0.2710982243)82.5/100:0.1681839370,(PIK37308.1_Eukaryota_Metazoa_Echinodermata_Holothuroidea_Aspidochirotida_Stichopodidae_Apostichopus_9:1.0037719538,W4ZGB3_Strongylocentrotus:1.7154605795)95.4/100:0.7792902970)95.8/98:0.3284648369)78.9/97:0.1838226428,((EFZ11260.1_Eukaryota_Metazoa_Arthropoda_Insecta_Hymenoptera_Aculeata_Formicidae_Solenopsis:0.8128857810,(XP_018403990.1_Eukaryota_Metazoa_Arthropoda_Insecta_Hymenoptera_Aculeata_Formicidae_Cyphomyrmex:0.5819037826,EZA51574.1_Eukaryota_Metazoa_Arthropoda_Insecta_Hymenoptera_Aculeata_Formicidae_Ooceraea_3:0.7783700025)0/77:0.0435674540)97.8/100:0.7730517139,A0A1I8GUJ4_Macrostomum:1.1163095165)96.6/93:0.4908430961)74/15:0.0537164177)75.7/28:0.0551467088)62.1/30:0.0384783383,((((((VDD92558.1_Eukaryota_Metazoa_Nematoda_Chromadorea_Rhabditida_Oxyuridae_Enterobius_7:0.4979915832,((VDN58790.1_Eukaryota_Metazoa_Nematoda_Chromadorea_Rhabditida_Dracunculidae_Dracunculus_4:0.5221362083,KHN87112.1_Eukaryota_Metazoa_Nematoda_Chromadorea_Toxocaridae_Toxocara_4:0.3170882690)78.9/93:0.0740106496,(CDW55904.1_Eukaryota_Metazoa_Nematoda_Enoplea_Trichinellida_Trichuridae_Trichuris_3:0.5165321652,KRZ45474.1_Eukaryota_Metazoa_Nematoda_Enoplea_Trichinellida_Trichinellidae_Trichinella_2:0.2089116605)100/100:0.4691421557)62.1/35:0.0908370079)0/5:0.0634301348,(PAV64511.1_Eukaryota_Metazoa_Nematoda_Chromadorea_Rhabditida_Diploscapter_3:0.4585854927,CAB08559.5_Eukaryota_Metazoa_Nematoda_Chromadorea_Rhabditida_Rhabditidae_Caenorhabditis_2:0.5934642782)88.8/97:0.1779562187)98.4/100:0.4036429659,(ODM96434.1_Eukaryota_Metazoa_Arthropoda_Collembola_Collembola_Entomobryomorpha_Entomobryidae_Orchesella_5:0.6333477473,OXA40439.1_Eukaryota_Metazoa_Arthropoda_Collembola_Collembola_Entomobryomorpha_Isotomidae_Folsomia_5:0.7448614054)95.9/94:0.3562334350)34.7/50:0.0634869273,KRT82321.1_Eukaryota_Metazoa_Arthropoda_Insecta_Coleoptera_Scarabaeidae_Oryctes_3:1.0272798193)89.7/43:0.1543681184,(A0A1S3IVF3_Lingula_3:1.5102657572,(((OKH44624.1_Bacteria_Cyanobacteria_Nostocales_Rivulariaceae_Calothrix_4:0.2008483405,WP_096646557.1_Bacteria_Cyanobacteria_Nostocales_Rivulariaceae_Calothrix_3:0.6409960251)91.3/100:0.3106339761,(ABW29247.1_Bacteria_Cyanobacteria_Synechococcales_Acaryochloridaceae_Acaryochloris:0.3833967974,KPQ35123.1_Bacteria_Cyanobacteria_Synechococcales_Leptolyngbyaceae_Phormidesmis_2:0.6860673134)91.6/100:0.2892832328)99.8/100:0.7878756430,(EDO41167.1_Eukaryota_Metazoa_Cnidaria_Anthozoa_Actiniaria_Edwardsiidae_Nematostella_6:0.7088645774,ESO10537.1_Eukaryota_Metazoa_Annelida_Clitellata_Rhynchobdellida_Glossiphoniidae_Helobdella_8:0.7185132996)86.6/98:0.1901766793)68.3/32:0.0401784754)13.1/14:0.0417350043)74.5/12:0.0701342525,OXA40512.1_Eukaryota_Metazoa_Arthropoda_Collembola_Collembola_Entomobryomorpha_Isotomidae_Folsomia_4:1.1786722322)67.3/27:0.0416976767)86.7/50:0.0641154708,(((EDO34801.1_Eukaryota_Metazoa_Cnidaria_Anthozoa_Actiniaria_Edwardsiidae_Nematostella_5:0.6125832572,KOF77709.1_Eukaryota_Metazoa_Mollusca_Cephalopoda_Octopoda_Octopodidae_Octopus_6:0.7122336073)87.9/80:0.2494225344,(((PFX29645.1_Eukaryota_Metazoa_Cnidaria_Anthozoa_Scleractinia_Pocilloporidae_Stylophora_8:0.1519922130,RMX59317.1_Eukaryota_Metazoa_Cnidaria_Anthozoa_Scleractinia_Pocilloporidae_Pocillopora:0.0453381653)99.7/100:0.4232042007,((XP_020916687.1_Eukaryota_Metazoa_Cnidaria_Anthozoa_Actiniaria_Aiptasiidae_Exaiptasia:0.4181882186,(PFX29650.1_Eukaryota_Metazoa_Cnidaria_Anthozoa_Scleractinia_Pocilloporidae_Stylophora_7:0.4644090873,EDO46663.1_Eukaryota_Metazoa_Cnidaria_Anthozoa_Actiniaria_Edwardsiidae_Nematostella_4:0.3461197515)78.3/100:0.1010999879)89.9/100:0.1377572021,XP_001622031.1_Eukaryota_Metazoa_Cnidaria_Anthozoa_Actiniaria_Edwardsiidae_Nematostella_3:0.3865633933)46.9/91:0.1051066548)89.5/100:0.2152081112,(RMZ94488.1_Eukaryota_Metazoa_Rotifera_Ploima_Brachionidae_Brachionus_2:0.3628166988,RNA28934.1_Eukaryota_Metazoa_Rotifera_Ploima_Brachionidae_Brachionus_1:0.3962023769)97.9/100:0.3728934841)86.1/69:0.1155571407)83/84:0.1335723251,(((PFX29825.1_Eukaryota_Metazoa_Cnidaria_Anthozoa_Scleractinia_Pocilloporidae_Stylophora_6:1.1270643952,((((VDL94432.1_Eukaryota_Metazoa_Platyhelminthes_Cestoda_Diphyllobothriidea_Diphyllobothriidae_Schistocephalus:0.2483976531,VDD74045.1_Eukaryota_Metazoa_Platyhelminthes_Cestoda_Cyclophyllidea_Mesocestoididae_Mesocestoides:0.0355930218)31.6/68:0.0735118601,VDL39614.1_Eukaryota_Metazoa_Platyhelminthes_Cestoda_Cyclophyllidea_Hymenolepididae_Hymenolepis:0.0509116350)96.4/100:0.1842666784,(KER26710.1_Eukaryota_Metazoa_Platyhelminthes_Trematoda_Digenea_Opisthorchiida_Opisthorchiidae_Opisthorchis:0.1303112500,VDP41229.1_Eukaryota_Metazoa_Platyhelminthes_Trematoda_Digenea_Strigeidida_Schistosomatidae_Schistosoma:0.1788666996)89.3/100:0.1684769215)98.2/100:0.5358655534,CBY09110.1_Eukaryota_Metazoa_Chordata_Appendicularia_Oikopleuridae_Oikopleura_4:1.2307190397)12.6/55:0.1105059955)74.5/95:0.2558779559,(XP_009020175.1_Eukaryota_Metazoa_Annelida_Clitellata_Rhynchobdellida_Glossiphoniidae_Helobdella_7:0.7600816247,ESN90183.1_Eukaryota_Metazoa_Annelida_Clitellata_Rhynchobdellida_Glossiphoniidae_Helobdella_6:0.9651922809)82.7/100:0.1551106404)81.3/81:0.1255976939,((ESO08431.1_Eukaryota_Metazoa_Annelida_Clitellata_Rhynchobdellida_Glossiphoniidae_Helobdella_5:0.9754627044,ESO08440.1_Eukaryota_Metazoa_Annelida_Clitellata_Rhynchobdellida_Glossiphoniidae_Helobdella_4:0.6763117069)7.2/51:0.0391183219,((PCG72883.1_Eukaryota_Metazoa_Arthropoda_Insecta_Lepidoptera_Noctuidae_Heliothis_2:0.2985479508,KPJ00164.1_Eukaryota_Metazoa_Arthropoda_Insecta_Lepidoptera_Papilionidae_Papilio:0.1517149020)79.7/98:0.0642871772,OWR40976.1_Eukaryota_Metazoa_Arthropoda_Insecta_Lepidoptera_Nymphalidae_Danaus_Danaus_2:0.0470746379)100/100:0.9828061190)68.5/66:0.1563148789)74.6/61:0.0890586984)97.9/74:0.2005039157)84.3/46:0.0450791554,(((WP_096326983.1_Bacteria_Proteobacteria_Deltaproteobacteria_Myxococcales_Nannocystaceae_Nannocystis:0.8271026476,(VDD95320.1_Eukaryota_Metazoa_Nematoda_Chromadorea_Rhabditida_Oxyuridae_Enterobius_6:0.6574043656,(VDN04768.1_Eukaryota_Metazoa_Nematoda_Chromadorea_Rhabditida_Thelaziidae_Thelazia_2:0.3664237280,(VDN50416.1_Eukaryota_Metazoa_Nematoda_Chromadorea_Rhabditida_Dracunculidae_Dracunculus_3:0.2128985979,VDK67792.1_Eukaryota_Metazoa_Nematoda_Chromadorea_Rhabditida_Anisakidae_Anisakis_Anisakis_2:0.4858240677)77.2/99:0.1144256700)63.5/98:0.0641076894)97.3/99:0.3315028126)82.9/98:0.1497996888,A0A1I7SQH7_Bursaphelenchus_xylophilus:1.0100146479)89.3/98:0.2297831358,((((VDD97007.1_Eukaryota_Metazoa_Nematoda_Chromadorea_Rhabditida_Oxyuridae_Enterobius_5:0.7857513347,VDD93124.1_Eukaryota_Metazoa_Nematoda_Chromadorea_Rhabditida_Oxyuridae_Enterobius_4:1.0419522354)93.5/100:0.2845080678,VDD94760.1_Eukaryota_Metazoa_Nematoda_Chromadorea_Rhabditida_Oxyuridae_Enterobius_3:0.4083404198)95.4/96:0.2991685184,((KHN73883.1_Eukaryota_Metazoa_Nematoda_Chromadorea_Toxocaridae_Toxocara_3:0.3302724294,KHN80014.1_Eukaryota_Metazoa_Nematoda_Chromadorea_Toxocaridae_Toxocara_2:0.2715754121)84.4/99:0.1071381413,((PAV82489.1_Eukaryota_Metazoa_Nematoda_Chromadorea_Rhabditida_Diploscapter_2:0.4223199393,EGT30959.1_Eukaryota_Metazoa_Nematoda_Chromadorea_Rhabditida_Rhabditidae_Caenorhabditis_2:0.1644375301)13.9/45:0.0720934289,(EYB98900.1_Eukaryota_Metazoa_Nematoda_Chromadorea_Rhabditida_Strongylida_Ancylostomatidae_Ancylostoma_2:0.0796809121,VDL72643.1_Eukaryota_Metazoa_Nematoda_Chromadorea_Strongylida_Heligmonellidae_Nippostrongylus_2:0.1409278618)96.3/100:0.1592880710)91.6/100:0.1372816308)93.8/98:0.2054287715)60.4/92:0.0867138885,(CEF62484.1_Eukaryota_Metazoa_Nematoda_Chromadorea_Rhabditida_Strongyloididae_Strongyloides_2:0.8683686445,(VDK82366.1_Eukaryota_Metazoa_Nematoda_Chromadorea_Rhabditida_Onchocercidae_Litomosoides:0.1291812473,(CTP80958.1_Eukaryota_Metazoa_Nematoda_Chromadorea_Onchocercidae_Brugia_2:0.1511757176,XP_003148996.1_Eukaryota_Metazoa_Nematoda_Chromadorea_Onchocercidae_Loa:0.0944449505)65.4/100:0.0827581413)99/100:0.4000779332)66/93:0.1441096445)98.9/100:0.3924257461)91.6/92:0.1691038188)83.4/46:0.0524184711,((XP_006825557.1_Eukaryota_Metazoa_Hemichordata_Enteropneusta_Harrimaniidae_Saccoglossus_2:0.9056995857,XP_002730753.1_Eukaryota_Metazoa_Hemichordata_Enteropneusta_Harrimaniidae_Saccoglossus_1:0.4007203115)93/100:0.2048311930,PFX17218.1_Eukaryota_Metazoa_Cnidaria_Anthozoa_Scleractinia_Pocilloporidae_Stylophora_5:1.2344494947)85.9/69:0.1059809182)75.1/44:0.0216349991,(((((((((((BAT62455.1_Eukaryota_Metazoa_Annelida_Polychaeta_Sabellida_Siboglinidae_Osedax_1:0.9490866299,GAU98826.1_Eukaryota_Metazoa_Tardigrada_Eutardigrada_Parachela_Hypsibiidae_Ramazzottius_4:0.9183150995)42.2/96:0.1479089665,((((XP_021930027.1_Eukaryota_Metazoa_Arthropoda_Insecta_Blattodea_Termopsidae_Zootermopsis:0.5483171504,PNF31897.1_Eukaryota_Metazoa_Arthropoda_Insecta_Blattodea_Kalotermitidae_Cryptotermes_4:0.4718738147)97.2/100:0.5138938077,ODM96444.1_Eukaryota_Metazoa_Arthropoda_Collembola_Collembola_Entomobryomorpha_Entomobryidae_Orchesella_4:1.2892282543)52.7/67:0.1232679791,(ODM96442.1_Eukaryota_Metazoa_Arthropoda_Collembola_Collembola_Entomobryomorpha_Entomobryidae_Orchesella_3:0.5072731886,XP_022919232.1_Eukaryota_Metazoa_Arthropoda_Insecta_Coleoptera_Scarabaeidae_Onthophagus:1.7327512827)88.6/67:0.2698979150)93.3/97:0.2084636893,EFX82503.1_Eukaryota_Metazoa_Arthropoda_Branchiopoda_Diplostraca_Daphniidae_Daphnia_2:0.5311787464)76/96:0.0416937230)97.6/99:0.2377739303,(ODM88248.1_Eukaryota_Metazoa_Arthropoda_Collembola_Collembola_Entomobryomorpha_Entomobryidae_Orchesella_2:0.6868051565,((((OXA40517.1_Eukaryota_Metazoa_Arthropoda_Collembola_Collembola_Entomobryomorpha_Isotomidae_Folsomia_3:0.6809972357,GAU89435.1_Eukaryota_Metazoa_Tardigrada_Eutardigrada_Parachela_Hypsibiidae_Ramazzottius_3:0.5967467925)68.2/98:0.1248381341,(GAU97338.1_Eukaryota_Metazoa_Tardigrada_Eutardigrada_Parachela_Hypsibiidae_Ramazzottius_2:0.1785509256,OQV24830.1_Eukaryota_Metazoa_Tardigrada_Eutardigrada_Parachela_Hypsibiidae_Hypsibius:0.1551518214)99.7/100:0.3489889513)85/98:0.0710278650,(EEC07910.1_Eukaryota_Metazoa_Arthropoda_Arachnida_Ixodida_Ixodidae_Ixodes:0.3191305421,KFM67514.1_Eukaryota_Metazoa_Arthropoda_Arachnida_Araneae_Eresidae_Stegodyphus_3:0.2129502097)91.8/100:0.0981159110)35.1/87:0.0222744185,((OXA40516.1_Eukaryota_Metazoa_Arthropoda_Collembola_Collembola_Entomobryomorpha_Isotomidae_Folsomia_2:0.3854850324,((((EFN76651.1_Eukaryota_Metazoa_Arthropoda_Insecta_Hymenoptera_Aculeata_Formicidae_Harpegnathos:0.1414832301,EZA47843.1_Eukaryota_Metazoa_Arthropoda_Insecta_Hymenoptera_Aculeata_Formicidae_Ooceraea_2:0.0744433216)99.3/100:0.1717283133,(OWR48663.1_Eukaryota_Metazoa_Arthropoda_Insecta_Lepidoptera_Nymphalidae_Danaus_Danaus_1:0.0582632414,PNF29412.1_Eukaryota_Metazoa_Arthropoda_Insecta_Blattodea_Kalotermitidae_Cryptotermes_3:0.2307312455)78.2/94:0.0746919825)0/28:0.0119841835,(ERL88716.1_Eukaryota_Metazoa_Arthropoda_Insecta_Coleoptera_Curculionidae_Dendroctonus:0.1316790505,(EFA04667.1_Eukaryota_Metazoa_Arthropoda_Insecta_Coleoptera_Tenebrionidae_Tenebrionidae_Tribolium_4:0.0951328422,KRT85441.1_Eukaryota_Metazoa_Arthropoda_Insecta_Coleoptera_Scarabaeidae_Oryctes_2:0.2583291704)88.6/100:0.0776693336)93.3/100:0.0777433257)67.8/88:0.0393041424,(CRK95034.1_Eukaryota_Metazoa_Arthropoda_Insecta_Diptera_Chironomidae_Clunio_3:0.0945943999,KFB50814.1_Eukaryota_Metazoa_Arthropoda_Insecta_Diptera_Culicidae_Anopheles_4:0.1265520572)91.8/100:0.0778338209)92.3/92:0.0790455613)71.8/98:0.0281347508,EEB14477.1_Eukaryota_Metazoa_Arthropoda_Insecta_Phthiraptera_Pediculidae_Pediculus_2:0.2782456280)91.6/99:0.0674412281)89.2/99:0.0636595010)74.2/97:0.0893914901)46.7/97:0.0551310571,ESO98961.1_Eukaryota_Metazoa_Mollusca_Gastropoda_Lottiidae_Lottia_5:0.6543695830)87/97:0.1111847665,AEU03839.1_Eukaryota_Metazoa_Chordata_Branchiostomidae_Branchiostoma_12:0.5390303024)76.8/65:0.0340022409,(EEN50649.1_Eukaryota_Metazoa_Chordata_Branchiostomidae_Branchiostoma_11:0.4470642165,EEN50202.1_Eukaryota_Metazoa_Chordata_Branchiostomidae_Branchiostoma_10:0.6014095611)48.7/55:0.0294705672)83.1/72:0.0504626866,(XP_022104779.1_Eukaryota_Metazoa_Echinodermata_Asteroidea_Valvatida_Acanthasteridae_Acanthaster_2:0.3676156402,((NP_001028823.1_Eukaryota_Metazoa_Echinodermata_Echinoidea_Strongylocentrotidae_Strongylocentrotus:0.4101207636,(PIK52847.1_Eukaryota_Metazoa_Echinodermata_Holothuroidea_Aspidochirotida_Stichopodidae_Apostichopus_8:0.4823441896,(XP_786545.2_Eukaryota_Metazoa_Echinodermata_Echinoidea_Strongylocentrotidae_Strongylocentrotus_3:0.4886000096,XP_001179971.3_Eukaryota_Metazoa_Echinodermata_Echinoidea_Strongylocentrotidae_Strongylocentrotus_2:0.4775929786)30.8/97:0.1218969279)45.9/92:0.0421761121)84.9/90:0.0918574262,GAU98818.1_Eukaryota_Metazoa_Tardigrada_Eutardigrada_Parachela_Hypsibiidae_Ramazzottius_1:0.7143616183)91/89:0.1518442608)96.2/88:0.1924572084)57.6/70:0.0452882215,((EEN44824.1_Eukaryota_Metazoa_Chordata_Branchiostomidae_Branchiostoma_9:0.5332781254,(KOF70499.1_Eukaryota_Metazoa_Mollusca_Cephalopoda_Octopoda_Octopodidae_Octopus_5:0.8798818676,(OXA40511.1_Eukaryota_Metazoa_Arthropoda_Collembola_Collembola_Entomobryomorpha_Isotomidae_Folsomia_1:0.8268394813,EEN43370.1_Eukaryota_Metazoa_Chordata_Branchiostomidae_Branchiostoma_8:0.5718716466)67.7/100:0.0958274120)80.7/95:0.2634017081)95.2/96:0.2724079206,EEN55224.1_Eukaryota_Metazoa_Chordata_Branchiostomidae_Branchiostoma_7:0.5049565929)44.9/36:0.0465583227)96.7/60:0.1436103713,((((((((((XP_006887417.1_Eukaryota_Metazoa_Chordata_Vertebrata_Mammalia_Macroscelidea_Macroscelididae_Elephantulus:0.5881211129,(MMP7_P55032_:0.3254921288,XP_004452920.1_Eukaryota_Metazoa_Chordata_Vertebrata_Mammalia_Cingulata_Dasypodidae_Dasypus:0.1240602786)72.3/82:0.0328962831)14/32:0.0287775505,(AAH03635.1_Eukaryota_Metazoa_Chordata_Vertebrata_Mammalia_Primates_Hominidae_Homo_6:0.0000020320,MMP7_P09237_:0.0000027153)98.2/100:0.0874060331)0/7:0.0173393340,EPQ11447.1_Eukaryota_Metazoa_Chordata_Vertebrata_Mammalia_Chiroptera_Vespertilionidae_Myotis_4:0.2276958196)82/68:0.0782584584,(OBS66179.1_Eukaryota_Metazoa_Chordata_Vertebrata_Mammalia_Rodentia_Cricetidae_Neotoma_4:0.0834740088,(MMP7_P50280_:0.0967525145,MMP7_Q10738_:0.0742879829)98.6/100:0.1540514219)94.4/100:0.1245061679)100/100:0.5254144479,(EHB12886.1_Eukaryota_Metazoa_Chordata_Vertebrata_Mammalia_Rodentia_Bathyergidae_Heterocephalus_3:0.1618734942,KFO25634.1_Eukaryota_Metazoa_Chordata_Vertebrata_Mammalia_Rodentia_Bathyergidae_Fukomys_4:0.1845551655)99.6/100:0.3389166152)90.6/99:0.1428640946,((((((((((XP_005474674.1_Eukaryota_Metazoa_Chordata_Vertebrata_Cichliformes_Cichlidae_Oreochromis:0.2020992044,XP_027854648.1_Eukaryota_Metazoa_Chordata_Vertebrata_Cyprinodontiformes_Poeciliidae_Xiphophorus_2:0.2469844797)95.1/100:0.1797777321,XP_010891575.1_Eukaryota_Metazoa_Chordata_Vertebrata_Esociformes_Esocidae_Esox:0.2629597684)89.2/100:0.1225692430,KPP80323.1_Eukaryota_Metazoa_Chordata_Vertebrata_Osteoglossiformes_Osteoglossidae_Scleropages_11:0.2792413941)99.4/100:0.3163671971,(MMP20_P57748_:0.0514445872,((MMP20_O18767_:0.0514115654,MMP20_P79287_:0.0394112112)99.5/97:0.0556139796,((2JSD_A_Eukaryota_Metazoa_Chordata_Vertebrata_Mammalia_Primates_Hominidae_Homo:0.0000020320,MMP20_O60882_:0.0000021980)85.1/100:0.0181787055,ELW64942.1_Eukaryota_Metazoa_Chordata_Vertebrata_Mammalia_Scandentia_Tupaiidae_Tupaia_6:0.0381318833)87.7/97:0.0272980888)80.5/100:0.0409373699)100/100:0.3554170858)72.6/99:0.1274998028,XP_005998664.1_Eukaryota_Metazoa_Chordata_Vertebrata_Coelacanthiformes_Coelacanthidae_Latimeria_2:0.3605581583)90.9/99:0.1249870641,((KKF10048.1_Eukaryota_Metazoa_Chordata_Vertebrata_Sciaenidae_Larimichthys_8:0.2579650982,KPP79916.1_Eukaryota_Metazoa_Chordata_Vertebrata_Osteoglossiformes_Osteoglossidae_Scleropages_10:0.2955797791)98.8/100:0.3092644646,NP_001025502.1_Eukaryota_Metazoa_Chordata_Vertebrata_Amphibia_Anura_Pipidae_Xenopus:0.4342492616)80.7/100:0.0752313577)93.6/99:0.1369512318,((XP_018422824.1_Eukaryota_Metazoa_Chordata_Vertebrata_Amphibia_Anura_Dicroglossidae_Nanorana:0.1174431143,PIO30640.1_Eukaryota_Metazoa_Chordata_Vertebrata_Amphibia_Anura_Ranidae_Rana_7:0.1421003941)99.9/100:0.4801334516,(MMP13_Q10835_:0.2811897751,(EMP37965.1_Eukaryota_Metazoa_Chordata_Vertebrata_Testudines_Cheloniidae_Chelonia_5:0.1056517412,(((MMP13_P45452_:0.0556353985,MMP13_O77656_:0.0770813348)57.2/100:0.0157930301,(MMP13_P23097_:0.0172433155,(MMP13_P33435_:0.0000026482,CAA47102.1_Eukaryota_Metazoa_Chordata_Vertebrata_Mammalia_Rodentia_Muridae_Mus_Mus_6:0.0000021748)91.3/100:0.0258800250)99.9/100:0.0976012318)1.9/45:0.0115305648,MMP13_O62806_:0.0447487110)98.8/96:0.1490736615)84.1/100:0.0697466725)80.2/100:0.0743182470)98.1/100:0.2324444125)73/82:0.0961049875,(XP_023700746.1_Eukaryota_Metazoa_Chordata_Vertebrata_Osteoglossiformes_Mormyridae_Paramormyrops_2:0.3289243180,(XP_017563169.1_Eukaryota_Metazoa_Chordata_Vertebrata_Characiformes_Pygocentrus_3:0.3339563496,KKF10049.1_Eukaryota_Metazoa_Chordata_Vertebrata_Sciaenidae_Larimichthys_7:0.1982195021)36.6/98:0.0677958726)93.3/99:0.1424873699)37.1/50:0.0810281271,((((((((MMP10_O55123_:0.0634935174,(AAA42202.1_Eukaryota_Metazoa_Chordata_Vertebrata_Mammalia_Rodentia_Muridae_Rattus_3:0.0000020320,MMP10_P07152_:0.0000026731)99.3/100:0.0672245907)99.6/100:0.1588433703,XP_015345175.1_Eukaryota_Metazoa_Chordata_Vertebrata_Mammalia_Rodentia_Sciuridae_Marmota:0.1250872447)86.5/99:0.0366935842,((ELW64939.1_Eukaryota_Metazoa_Chordata_Vertebrata_Mammalia_Scandentia_Tupaiidae_Tupaia_5:0.2133949843,MMP10_P09238_:0.0602586640)83.9/100:0.0348593466,KFO25633.1_Eukaryota_Metazoa_Chordata_Vertebrata_Mammalia_Rodentia_Bathyergidae_Fukomys_3:0.1469465060)81.6/97:0.0186087288)99.1/97:0.1039796624,(MMP3_P28862_:0.0477614579,MMP3_P03957_:0.0748580895)100/100:0.1584797499)14.5/87:0.0174235259,(((MMP3_Q6Y4Q5_:0.1771728205,((MMP3_Q28397_:0.1126676011,EPQ06009.1_Eukaryota_Metazoa_Chordata_Vertebrata_Mammalia_Chiroptera_Vespertilionidae_Myotis_3:0.0753117512)72.6/100:0.0072952077,ELK16518.1_Eukaryota_Metazoa_Chordata_Vertebrata_Mammalia_Chiroptera_Pteropodidae_Pteropus_4:0.0904201267)93.5/99:0.0305652357)78.1/97:0.0205099961,MMP3_P08254_:0.1031455405)91.4/87:0.0195944191,MMP3_P28863_:0.0942431079)88.5/86:0.0154632914)83.7/89:0.0430217242,KFO25635.1_Eukaryota_Metazoa_Chordata_Vertebrata_Mammalia_Rodentia_Bathyergidae_Fukomys_2:0.1373224128)100/100:0.3040919366,(((((MMP12_Q63341_:0.0473367933,(CAJ18584.1_Eukaryota_Metazoa_Chordata_Vertebrata_Mammalia_Rodentia_Muridae_Mus_Mus_5:0.0000020320,MMP12_P34960_:0.0000020371)98.5/100:0.0816882571)100/100:0.2598447555,ELK16521.1_Eukaryota_Metazoa_Chordata_Vertebrata_Mammalia_Chiroptera_Pteropodidae_Pteropus_3:0.2059553192)74.6/97:0.0530390224,(((KFO25636.1_Eukaryota_Metazoa_Chordata_Vertebrata_Mammalia_Rodentia_Bathyergidae_Fukomys_1:0.2423353717,MMP12_P79227_:0.1438409786)78.5/96:0.0574091246,MMP12_P39900_:0.2059565611)3.5/78:0.0141033259,ELW64936.1_Eukaryota_Metazoa_Chordata_Vertebrata_Mammalia_Scandentia_Tupaiidae_Tupaia_4:0.1450492156)89.5/97:0.0503963205)95.7/100:0.1793244035,XP_020756029.1_Eukaryota_Metazoa_Chordata_Vertebrata_Mammalia_Cetartiodactyla_Cervidae_Odocoileus_2:0.3510795036)96.2/100:0.2032898784,((OWK62945.1_Eukaryota_Metazoa_Chordata_Vertebrata_Aves_Passeriformes_Estrildidae_Lonchura_4:0.3801054205,(XP_015670207.1_Eukaryota_Metazoa_Chordata_Vertebrata_Lepidosauria_Squamata_Viperidae_Protobothrops_2:0.2886169543,PIK44813.1_Eukaryota_Metazoa_Echinodermata_Holothuroidea_Aspidochirotida_Stichopodidae_Apostichopus_7:1.2694413568)89.2/96:0.2281857756)40.1/84:0.0833200120,XP_005998662.2_Eukaryota_Metazoa_Chordata_Vertebrata_Coelacanthiformes_Coelacanthidae_Latimeria_1:0.5892994239)71.3/87:0.0755321524)74/96:0.0743111931)96.7/98:0.1192864245,(((PIO28305.1_Eukaryota_Metazoa_Chordata_Vertebrata_Amphibia_Anura_Ranidae_Rana_6:0.2521099899,OCT93192.1_Eukaryota_Metazoa_Chordata_Vertebrata_Amphibia_Anura_Pipidae_Xenopus_Xenopus_2:0.2075056604)99/100:0.2849202373,((ETE58762.1_Eukaryota_Metazoa_Chordata_Vertebrata_Lepidosauria_Squamata_Elapidae_Ophiophagus_4:0.4408225838,(MMP27_Q9GKE1_:0.0804593631,(AAQ89112.1_Eukaryota_Metazoa_Chordata_Vertebrata_Mammalia_Primates_Hominidae_Homo_5:0.0000029148,MMP27_Q9H306_:0.0000021819)99.2/100:0.1123441591)97.5/100:0.1645997500)23.7/99:0.0550574144,(KFP33038.1_Eukaryota_Metazoa_Chordata_Vertebrata_Aves_Coliiformes_Coliidae_Colius:0.0149107854,KFZ60358.1_Eukaryota_Metazoa_Chordata_Vertebrata_Aves_Podicipediformes_Podicipedidae_Podiceps:0.0604474933)99.2/100:0.1956581549)99.2/100:0.2416041897)66/74:0.0799614682,((((MMP1b_Q9EPL6_:0.1610206538,(AAI17757.1_Eukaryota_Metazoa_Chordata_Vertebrata_Mammalia_Rodentia_Muridae_Mus_Mus_4:0.0000024402,MMP1a_Q9EPL5_:0.0000025402)98.3/100:0.0771768477)100/100:0.4376129896,(ELW64940.1_Eukaryota_Metazoa_Chordata_Vertebrata_Mammalia_Scandentia_Tupaiidae_Tupaia_3:0.3391140206,((((MMP1_P28053_:0.0949426038,MMP1_P21692_:0.0891439431)97.2/99:0.0357524544,MMP1_P13943_:0.1005667648)37.9/98:0.0187948127,MMP1_P03956_:0.0650939990)55.6/98:0.0160121632,ELK16519.1_Eukaryota_Metazoa_Chordata_Vertebrata_Mammalia_Chiroptera_Pteropodidae_Pteropus_2:0.0990105071)79.4/99:0.0430808840)94.9/100:0.1107540007)99.8/100:0.1912606517,(XP_020739074.1_Eukaryota_Metazoa_Chordata_Vertebrata_Mammalia_Cetartiodactyla_Cervidae_Odocoileus_1:0.2393225274,(((AAH74989.1_Eukaryota_Metazoa_Chordata_Vertebrata_Mammalia_Primates_Hominidae_Homo_4:0.0000023313,MMP8_P22894_:0.0000023040)99.8/100:0.1533053932,JAO00780.1_Eukaryota_Metazoa_Chordata_Vertebrata_Mammalia_Rodentia_Bathyergidae_Heterocephalus_2:0.0957733607)78.1/100:0.0252131644,(MMP8_O70138_:0.0464628536,MMP8_O88766_:0.0622153888)100/100:0.1797685514)96.5/100:0.1524081878)97.7/100:0.1623221216)31.2/65:0.0905477558,(KQK80363.1_Eukaryota_Metazoa_Chordata_Vertebrata_Aves_Psittaciformes_Psittacidae_Amazona_2:0.0559303312,XP_009512512.1_Eukaryota_Metazoa_Chordata_Vertebrata_Aves_Pelecaniformes_Phalacrocoracidae_Phalacrocorax:0.0595692061)100/100:0.2989110815)78.1/97:0.0485517019)45.3/71:0.0524860034)72.1/68:0.0734468799)51.2/60:0.0484232369,(((MMP18_O13065_:0.0617241648,XP_018103248.1_Eukaryota_Metazoa_Chordata_Vertebrata_Amphibia_Anura_Pipidae_Xenopus_Xenopus_1:0.1009895184)98/100:0.2132594386,(AAO63003.1_Eukaryota_Metazoa_Chordata_Vertebrata_Amphibia_Caudata_Proteidae_Necturus:0.4087230664,OCA47125.1_Eukaryota_Metazoa_Chordata_Vertebrata_Amphibia_Anura_Pipidae_Xenopus_4:0.5002925340)93.9/100:0.1376625450)75.3/96:0.0602456884,PIO27665.1_Eukaryota_Metazoa_Chordata_Vertebrata_Amphibia_Anura_Ranidae_Rana_5:0.3422743058)83/63:0.1266504970)75.2/97:0.0756889875)78.8/98:0.0885338762,XP_010217211.1_Eukaryota_Metazoa_Chordata_Vertebrata_Aves_Tinamiformes_Tinamidae_Tinamus:0.4539463031)81.3/90:0.1008589633,((AAH76545.1_Eukaryota_Metazoa_Chordata_Vertebrata_Cypriniformes_Cyprinidae_Danio_2:0.1762852455,(MMP2_Q90611_:0.1120324095,((MMP2_Q9GLE5_:0.0313644502,((MMP2_P50757_:0.0410480985,(MMP2_P08253_:0.0177084708,1QIB_A_Eukaryota_Metazoa_Chordata_Vertebrata_Mammalia_Primates_Hominidae_Homo:0.0412717276)0/99:0.0012289344)87.8/97:0.0071617392,(MMP2_P33434_:0.0016497506,MMP2_P33436_:0.0164582287)99.7/97:0.0243196096)75/94:0.0130207093)79/98:0.0273070542,EHB12198.1_Eukaryota_Metazoa_Chordata_Vertebrata_Mammalia_Rodentia_Bathyergidae_Heterocephalus_1:0.0358798660)93.2/100:0.0938511633)92.5/100:0.0875989465)98.1/100:0.2222980174,(((PIO26798.1_Eukaryota_Metazoa_Chordata_Vertebrata_Amphibia_Anura_Ranidae_Rana_4:0.2649620549,ACI34158.1_Eukaryota_Metazoa_Chordata_Vertebrata_Salmoniformes_Salmonidae_Salmo_2:0.2622257782)8.1/81:0.0572109345,(EMP28282.1_Eukaryota_Metazoa_Chordata_Vertebrata_Testudines_Cheloniidae_Chelonia_4:0.1066963914,OPJ85052.1_Eukaryota_Metazoa_Chordata_Vertebrata_Aves_Columbiformes_Columbidae_Patagioenas:0.1498468252)92.2/100:0.1107098413)35.1/83:0.0328101657,(((MMP9_P52176_:0.1119927808,MMP9_O18733_:0.1178065516)89.5/100:0.0418123618,(MMP9_P14780_:0.1133562571,MMP9_P41246_:0.1095234747)45.8/100:0.0269726130)96.1/100:0.0729508185,((AAH46991.1_Eukaryota_Metazoa_Chordata_Vertebrata_Mammalia_Rodentia_Muridae_Mus_Mus_3:0.0000024119,MMP9_P41245_:0.0000024834)100/100:0.0969728681,MMP9_P50282_:0.1083434122)99.3/100:0.1178512687)99.7/100:0.3274057418)98/100:0.2893190767)100/100:0.3222499408)81.8/88:0.0672533199,(((ETE61605.1_Eukaryota_Metazoa_Chordata_Vertebrata_Lepidosauria_Squamata_Elapidae_Ophiophagus_3:0.3691104218,(OWK62931.1_Eukaryota_Metazoa_Chordata_Vertebrata_Aves_Passeriformes_Estrildidae_Lonchura_3:0.1751114813,XP_009554452.1_Eukaryota_Metazoa_Chordata_Vertebrata_Aves_Cuculiformes_Cuculidae_Cuculus:0.1958947846)68.5/97:0.1330033090)57.6/98:0.0961924169,EMP37967.1_Eukaryota_Metazoa_Chordata_Vertebrata_Testudines_Cheloniidae_Chelonia_3:0.3241189598)91/99:0.1421603795,(XP_008106260.1_Eukaryota_Metazoa_Chordata_Vertebrata_Lepidosauria_Squamata_Dactyloidae_Anolis:0.3085634170,AAI55488.1_Eukaryota_Metazoa_Chordata_Vertebrata_Amphibia_Anura_Pipidae_Xenopus_3:0.8439411174)88/77:0.2056130192)87.7/75:0.0992472785)74.7/76:0.0665309446,PIK39258.1_Eukaryota_Metazoa_Echinodermata_Holothuroidea_Aspidochirotida_Stichopodidae_Apostichopus_6:0.9504345042)38.8/42:0.0337347591)72.3/39:0.0755365552,((((((((CBY07600.1_Eukaryota_Metazoa_Chordata_Appendicularia_Oikopleuridae_Oikopleura_3:2.3989252948,(CDP93406.1_Eukaryota_Metazoa_Nematoda_Chromadorea_Onchocercidae_Brugia_1:0.4887790188,(VDD95148.1_Eukaryota_Metazoa_Nematoda_Chromadorea_Rhabditida_Oxyuridae_Enterobius_2:0.3340614772,(KHN87350.1_Eukaryota_Metazoa_Nematoda_Chromadorea_Toxocaridae_Toxocara_1:0.2230832656,VDN58791.1_Eukaryota_Metazoa_Nematoda_Chromadorea_Rhabditida_Dracunculidae_Dracunculus_2:0.2765443484)91.2/97:0.1647492945)28.7/71:0.1070538966)94.6/100:0.7337954190)24.4/75:0.2554175918,PIK52473.1_Eukaryota_Metazoa_Echinodermata_Holothuroidea_Aspidochirotida_Stichopodidae_Apostichopus_5:0.5822269384)99/80:0.5311353413,(((XP_009028418.1_Eukaryota_Metazoa_Annelida_Clitellata_Rhynchobdellida_Glossiphoniidae_Helobdella_3:0.5429597239,ESN93754.1_Eukaryota_Metazoa_Annelida_Clitellata_Rhynchobdellida_Glossiphoniidae_Helobdella_2:0.7527530147)97.5/90:0.3106599690,((EEN47605.1_Eukaryota_Metazoa_Chordata_Branchiostomidae_Branchiostoma_6:0.8482526180,(((ELW61735.1_Eukaryota_Metazoa_Chordata_Vertebrata_Mammalia_Scandentia_Tupaiidae_Tupaia_2:0.0127541258,MMP28_Q9H239_:0.0079898140)100/100:0.3558632906,((PIO24258.1_Eukaryota_Metazoa_Chordata_Vertebrata_Amphibia_Anura_Ranidae_Rana_3:0.3206600751,OWK59936.1_Eukaryota_Metazoa_Chordata_Vertebrata_Aves_Passeriformes_Estrildidae_Lonchura_2:0.1532693506)67.6/62:0.0401411871,EMP28887.1_Eukaryota_Metazoa_Chordata_Vertebrata_Testudines_Cheloniidae_Chelonia_2:0.0413497167)87.3/63:0.0765027952)82.8/94:0.0733346221,KPP58367.1_Eukaryota_Metazoa_Chordata_Vertebrata_Osteoglossiformes_Osteoglossidae_Scleropages_9:0.2343068163)100/99:0.6453600129)57.4/73:0.0923194096,(((((MMP19_Q9JHI0_:0.1033194391,OBS71056.1_Eukaryota_Metazoa_Chordata_Vertebrata_Mammalia_Rodentia_Cricetidae_Neotoma_3:0.0000024236)95.9/100:0.0828414745,(ELV12027.1_Eukaryota_Metazoa_Chordata_Vertebrata_Mammalia_Scandentia_Tupaiidae_Tupaia_1:0.0806623997,MMP19_Q99542_:0.0624208040)79.7/99:0.0401419377)99.5/100:0.2626149924,ETE74105.1_Eukaryota_Metazoa_Chordata_Vertebrata_Lepidosauria_Squamata_Elapidae_Ophiophagus_2:0.4400688292)90.9/99:0.1079240729,PIO14870.1_Eukaryota_Metazoa_Chordata_Vertebrata_Amphibia_Anura_Ranidae_Rana_2:0.2867559136)18.6/93:0.0612356530,((KKF14342.1_Eukaryota_Metazoa_Chordata_Vertebrata_Sciaenidae_Larimichthys_6:0.2331601324,XP_017560200.1_Eukaryota_Metazoa_Chordata_Vertebrata_Characiformes_Pygocentrus_2:0.3181370792)57.9/94:0.0719529097,KPP69640.1_Eukaryota_Metazoa_Chordata_Vertebrata_Osteoglossiformes_Osteoglossidae_Scleropages_8:0.1788279119)75.1/95:0.1019560250)99.9/100:0.5204356832)72.6/86:0.0817093219)31.2/19:0.0317532830,XP_022103712.1_Eukaryota_Metazoa_Echinodermata_Asteroidea_Valvatida_Acanthasteridae_Acanthaster_1:0.6440906659)84.8/25:0.0785448423)78.2/27:0.0528732081,((ESO82367.1_Eukaryota_Metazoa_Mollusca_Gastropoda_Lottiidae_Lottia_4:0.6951264798,(EKC39795.1_Eukaryota_Metazoa_Mollusca_Bivalvia_Ostreoida_Ostreidae_Crassostrea_4:0.2682974847,ESP01495.1_Eukaryota_Metazoa_Mollusca_Gastropoda_Lottiidae_Lottia_3:0.3207519975)87.7/100:0.0961354564)78.2/75:0.0600739103,(((ESO97256.1_Eukaryota_Metazoa_Mollusca_Gastropoda_Lottiidae_Lottia_2:0.6277397900,KOF77708.1_Eukaryota_Metazoa_Mollusca_Cephalopoda_Octopoda_Octopodidae_Octopus_4:0.3002238223)92.1/99:0.1616738395,(XP_013397405.1_Eukaryota_Metazoa_Brachiopoda_Lingulata_Lingulida_Lingulidae_Lingula:0.3396453887,ESN95249.1_Eukaryota_Metazoa_Annelida_Clitellata_Rhynchobdellida_Glossiphoniidae_Helobdella_1:0.8100098988)84.8/90:0.1258052354)47.2/74:0.0257979565,EKC37558.1_Eukaryota_Metazoa_Mollusca_Bivalvia_Ostreoida_Ostreidae_Crassostrea_3:0.7171254552)80.7/57:0.0936560698)96/82:0.1459293882)78/25:0.0642027985,AQT26485.1_Eukaryota_Metazoa_Echinodermata_Holothuroidea_Aspidochirotida_Stichopodidae_Apostichopus_4:0.6852868187)0/2:0.0000020576,(EEN61467.1_Eukaryota_Metazoa_Chordata_Branchiostomidae_Branchiostoma_5:0.0247925886,XP_019613928.1_Eukaryota_Metazoa_Chordata_Branchiostomidae_Branchiostoma_4:0.0168656808)100/100:0.4217961037)49.5/19:0.0352289525,PIK48149.1_Eukaryota_Metazoa_Echinodermata_Holothuroidea_Aspidochirotida_Stichopodidae_Apostichopus_3:0.4644435840)91/43:0.1003175883,((((KOF94057.1_Eukaryota_Metazoa_Mollusca_Cephalopoda_Octopoda_Octopodidae_Octopus_3:0.6125055600,ESP01496.1_Eukaryota_Metazoa_Mollusca_Gastropoda_Lottiidae_Lottia_1:0.1897746165)87.6/100:0.1826198667,(EKC39793.1_Eukaryota_Metazoa_Mollusca_Bivalvia_Ostreoida_Ostreidae_Crassostrea_2:0.2152941732,AGS32054.3_Eukaryota_Metazoa_Mollusca_Bivalvia_Pterioida_Pteriidae_Pinctada:0.1757324203)31.7/99:0.0732424405)99.8/100:0.3006721389,((((KKF18069.1_Eukaryota_Metazoa_Chordata_Vertebrata_Sciaenidae_Larimichthys_5:0.2394560565,(((XP_694153.4_Eukaryota_Metazoa_Chordata_Vertebrata_Cypriniformes_Cyprinidae_Danio_1:0.1947797285,XP_026090445.1_Eukaryota_Metazoa_Chordata_Vertebrata_Cypriniformes_Cyprinidae_Carassius:0.1517690045)96.4/100:0.1075471854,RXN32397.1_Eukaryota_Metazoa_Chordata_Vertebrata_Cypriniformes_Cyprinidae_Labeo:0.0383828730)96.3/100:0.1016820455,KPP59294.1_Eukaryota_Metazoa_Chordata_Vertebrata_Osteoglossiformes_Osteoglossidae_Scleropages_7:0.0998931689)81.3/91:0.0499586519)31.5/98:0.0533588732,(((MMP11_P24347_:0.0856390158,EPQ13476.1_Eukaryota_Metazoa_Chordata_Vertebrata_Mammalia_Chiroptera_Vespertilionidae_Myotis_2:0.1172499170)16.9/100:0.0212303035,(MMP11_Q02853_:0.0367576885,MMP11_Q499S5_:0.0306198352)99.8/100:0.1136627367)99.8/100:0.2194413655,(MMP11_Q11005_:0.2102139113,OWK60200.1_Eukaryota_Metazoa_Chordata_Vertebrata_Aves_Passeriformes_Estrildidae_Lonchura_1:0.0552014520)85.3/100:0.1481184183)91.9/100:0.1158046413)100/100:0.4899662170,EEN61668.1_Eukaryota_Metazoa_Chordata_Branchiostomidae_Branchiostoma_3:0.4098082301)88.2/65:0.0973825782,((EEN52752.1_Eukaryota_Metazoa_Chordata_Branchiostomidae_Branchiostoma_2:0.6687949530,(((AHH37728.1_Eukaryota_Metazoa_Chordata_Vertebrata_Siluriformes_Ictaluridae_Ictalurus_2:0.2751013162,(KPP70964.1_Eukaryota_Metazoa_Chordata_Vertebrata_Osteoglossiformes_Osteoglossidae_Scleropages_6:0.3230383597,(ACN10656.1_Eukaryota_Metazoa_Chordata_Vertebrata_Salmoniformes_Salmonidae_Salmo_1:0.1576214301,KKF34011.1_Eukaryota_Metazoa_Chordata_Vertebrata_Sciaenidae_Larimichthys_4:0.2862281031)95/100:0.1932508262)93.1/100:0.1807373654)99.7/100:0.3741282449,(((EPY74299.1_Eukaryota_Metazoa_Chordata_Vertebrata_Mammalia_Cetartiodactyla_Camelidae_Camelus:0.1632460111,MMP25_Q9NPA2_:0.0911740575)64.9/99:0.0275211017,((((AAI12380.1_Eukaryota_Metazoa_Chordata_Vertebrata_Mammalia_Rodentia_Muridae_Mus_Mus_2:0.0000020320,MMP25_Q3U435_:0.0000027081)99.9/100:0.1339765912,EDM03755.1_Eukaryota_Metazoa_Chordata_Vertebrata_Mammalia_Rodentia_Muridae_Rattus_2:0.0475488695)91.1/100:0.0425846413,XP_027296775.1_Eukaryota_Metazoa_Chordata_Vertebrata_Mammalia_Rodentia_Cricetidae_Cricetulus:0.0610970484)40.3/95:0.0081724830,XP_005349273.1_Eukaryota_Metazoa_Chordata_Vertebrata_Mammalia_Rodentia_Cricetidae_Microtus:0.0490099981)93.2/95:0.0592303339)99.7/100:0.3164477830,(EMP24575.1_Eukaryota_Metazoa_Chordata_Vertebrata_Testudines_Cheloniidae_Chelonia_1:0.3266365884,(ETE71822.1_Eukaryota_Metazoa_Chordata_Vertebrata_Lepidosauria_Squamata_Elapidae_Ophiophagus_1:0.0244370782,XP_015666043.1_Eukaryota_Metazoa_Chordata_Vertebrata_Lepidosauria_Squamata_Viperidae_Protobothrops_1:0.0761658843)98.3/100:0.2269770929)96.8/100:0.2298097987)72.1/97:0.1250452136)0/56:0.0000020729,(((KKF30156.1_Eukaryota_Metazoa_Chordata_Vertebrata_Sciaenidae_Larimichthys_3:0.1695691445,MMP17_Q9ULZ9_:0.0282130538)66.5/97:0.0478873361,(EDM13502.1_Eukaryota_Metazoa_Chordata_Vertebrata_Mammalia_Rodentia_Muridae_Rattus_1:0.0093688758,MMP17_Q9R0S3_:0.0183806784)88.3/100:0.0529978005)98.6/100:0.2546969123,(XP_014467020.1_Eukaryota_Metazoa_Chordata_Vertebrata_Crocodylia_Alligatoridae_Alligator:0.2593404491,(XP_015209388.1_Eukaryota_Metazoa_Chordata_Vertebrata_Semionotiformes_Lepisosteidae_Lepisosteus:0.1153463587,(XP_023653156.1_Eukaryota_Metazoa_Chordata_Vertebrata_Osteoglossiformes_Mormyridae_Paramormyrops_1:0.1675168038,(KPP62374.1_Eukaryota_Metazoa_Chordata_Vertebrata_Osteoglossiformes_Osteoglossidae_Scleropages_5:0.0707669684,(((XP_026796408.1_Eukaryota_Metazoa_Chordata_Vertebrata_Siluriformes_Pangasiidae_Pangasianodon:0.1464957580,XP_007238276.2_Eukaryota_Metazoa_Chordata_Vertebrata_Characiformes_Characidae_Characidae_Astyanax_Astyanax:0.0431849181)0/85:0.0000025750,XP_017547427.1_Eukaryota_Metazoa_Chordata_Vertebrata_Characiformes_Pygocentrus_1:0.0606489243)95.7/98:0.0759024359,((((XP_015251864.1_Eukaryota_Metazoa_Chordata_Vertebrata_Cyprinodontiformes_Cyprinodontidae_Cyprinodon:0.1027243210,XP_017278660.1_Eukaryota_Metazoa_Chordata_Vertebrata_Cyprinodontiformes_Rivulidae_Kryptolebias:0.0713879757)86/100:0.0220124339,XP_023184658.1_Eukaryota_Metazoa_Chordata_Vertebrata_Cyprinodontiformes_Poeciliidae_Xiphophorus_1:0.0200383416)89.8/100:0.0260333148,(XP_020509032.1_Eukaryota_Metazoa_Chordata_Vertebrata_Labriformes_Labridae_Labrus:0.0723488308,XP_022057088.1_Eukaryota_Metazoa_Chordata_Vertebrata_Pomacentridae_Acanthochromis:0.0528018700)62.4/87:0.0083753582)88.9/96:0.0314796859,KKF19161.1_Eukaryota_Metazoa_Chordata_Vertebrata_Sciaenidae_Larimichthys_2:0.0286088859)96.5/100:0.0870815207)94.2/100:0.0701139282)83.1/100:0.0368478978)99.8/100:0.2764330958)98.2/100:0.2796007467)99.8/100:0.3324545012)98.3/100:0.2958003229)99.9/100:0.3366994509)64.4/56:0.0761176609,((KKF12073.1_Eukaryota_Metazoa_Chordata_Vertebrata_Sciaenidae_Larimichthys_1:0.5245266671,((((AAI70917.1_Eukaryota_Metazoa_Chordata_Vertebrata_Amphibia_Anura_Pipidae_Xenopus_2:0.2813171525,(KQK76855.1_Eukaryota_Metazoa_Chordata_Vertebrata_Aves_Psittaciformes_Psittacidae_Amazona_1:0.0669977466,(MMP15_P51511_:0.0497261353,(AAH57952.1_Eukaryota_Metazoa_Chordata_Vertebrata_Mammalia_Rodentia_Muridae_Mus_Mus_1:0.0000020320,MMP15_O54732_:0.0000025620)99.6/100:0.0779527202)98.7/100:0.0972011527)62.8/100:0.0672562423)98.4/100:0.1328854531,KPP80002.1_Eukaryota_Metazoa_Chordata_Vertebrata_Osteoglossiformes_Osteoglossidae_Scleropages_4:0.0678903060)70.5/99:0.0577891534,((KPP68318.1_Eukaryota_Metazoa_Chordata_Vertebrata_Osteoglossiformes_Osteoglossidae_Scleropages_3:0.1071291548,(PIO31518.1_Eukaryota_Metazoa_Chordata_Vertebrata_Amphibia_Anura_Ranidae_Rana_1:0.1379481864,(((MMP14_Q95220_:0.0425514251,((MMP14_Q10739_:0.0041013597,OBS73088.1_Eukaryota_Metazoa_Chordata_Vertebrata_Mammalia_Rodentia_Cricetidae_Neotoma_2:0.0089715579)0/77:0.0001210739,MMP14_P53690_:0.0114551835)98.4/100:0.0163225418)0/92:0.0000023998,(MMP14_Q9XT90_:0.0098688208,MMP14_Q9GLE4_:0.0174184065)85.5/96:0.0092358655)81.7/96:0.0049255190,(MMP14_P50281_:0.0057085401,MMP14_Q5RES1_:0.0095934240)88/100:0.0090053459)96.9/99:0.1192111500)93.2/100:0.1118707240)23.4/93:0.0203242140,(AHH39296.1_Eukaryota_Metazoa_Chordata_Vertebrata_Siluriformes_Ictaluridae_Ictalurus_1:0.1770813713,KPP61931.1_Eukaryota_Metazoa_Chordata_Vertebrata_Osteoglossiformes_Osteoglossidae_Scleropages_2:0.1197360289)97.3/100:0.1146447794)96.6/100:0.1392535066)96.3/99:0.1139500627,((((((XP_015745754.1_Eukaryota_Metazoa_Chordata_Vertebrata_Lepidosauria_Squamata_Pythonidae_Python:0.0849905935,XP_010293024.1_Eukaryota_Metazoa_Chordata_Vertebrata_Aves_Pelecaniformes_Phaethontidae_Phaethon:0.0000021084)90.7/99:0.0169855182,MMP16_P51512_:0.0000021999)0/52:0.0000020152,1RM8_A_Eukaryota_Metazoa_Chordata_Vertebrata_Mammalia_Primates_Hominidae_Homo:0.0096781764)12.7/93:0.0079123469,(MMP16_O35548_:0.0036603880,MMP16_Q9WTR0_:0.0035894284)79.6/94:0.0105062305)90.4/91:0.0603365579,ELK02431.1_Eukaryota_Metazoa_Chordata_Vertebrata_Mammalia_Chiroptera_Pteropodidae_Pteropus_1:0.0193887811)99.8/100:0.2078773071,(XP_020374654.1_Eukaryota_Metazoa_Chordata_Vertebrata_Chondrichthyes_Orectolobiformes_Rhincodontidae_Rhincodon:0.0000021281,((MMP24_Q9Y5R2_:0.0132329357,(MMP24_Q99PW6_:0.0000021422,(MMP24_Q9R0S2_:0.0002436165,EPQ16121.1_Eukaryota_Metazoa_Chordata_Vertebrata_Mammalia_Chiroptera_Vespertilionidae_Myotis_1:0.0094643705)0/86:0.0051420057)94.8/96:0.0195288127)41/95:0.0192557499,((XP_023810414.1_Eukaryota_Metazoa_Chordata_Vertebrata_Beloniformes_Adrianichthyidae_Oryzias:0.0966464642,XP_026162559.1_Eukaryota_Metazoa_Chordata_Vertebrata_Synbranchiformes_Mastacembelidae_Mastacembelus:0.0088778341)93.9/100:0.0556596120,XP_027002944.1_Eukaryota_Metazoa_Chordata_Vertebrata_Siluriformes_Bagridae_Tachysurus:0.0292262149)99.2/100:0.1091368020)95.9/93:0.1490231044)84.9/87:0.0836525375)98.3/93:0.1332393731)44.3/87:0.0603962570)75/92:0.0544118162,(CBY18022.1_Eukaryota_Metazoa_Chordata_Appendicularia_Oikopleuridae_Oikopleura_2:0.0192968593,CBY35971.1_Eukaryota_Metazoa_Chordata_Appendicularia_Oikopleuridae_Oikopleura_1:0.0000020575)100/100:1.0034147819)99.6/100:0.3549137238)79.9/60:0.0672583317)59/69:0.0425844511)90.6/69:0.0561120105,((((VDP00079.1_Eukaryota_Metazoa_Nematoda_Enoplea_Dioctophymatida_Soboliphymatidae_Soboliphyme_2:0.3741420090,(KFD63002.1_Eukaryota_Metazoa_Nematoda_Enoplea_Trichinellida_Trichuridae_Trichuris_2:0.3242688887,KRZ63153.1_Eukaryota_Metazoa_Nematoda_Enoplea_Trichinellida_Trichinellidae_Trichinella_1:0.3444828322)68/96:0.1693653470)99.3/100:0.4138061166,(((CRK96840.1_Eukaryota_Metazoa_Arthropoda_Insecta_Diptera_Chironomidae_Clunio_2:0.2347936848,(EDS29806.1_Eukaryota_Metazoa_Arthropoda_Insecta_Diptera_Culicidae_Culex_Culex_1:0.1641602446,(EAA00126.4_Eukaryota_Metazoa_Arthropoda_Insecta_Diptera_Culicidae_Anopheles_3:0.0747135141,KFB50100.1_Eukaryota_Metazoa_Arthropoda_Insecta_Diptera_Culicidae_Anopheles_2:0.1842685948)80.3/100:0.0351275899)98.5/100:0.2500957899)98.2/100:0.2893272477,(XP_020817199.1_Eukaryota_Metazoa_Arthropoda_Insecta_Diptera_Drosophilidae_Drosophila_2:0.1554664127,(AGV77141.1_Eukaryota_Metazoa_Arthropoda_Insecta_Diptera_Drosophilidae_Drosophila_1:0.0000021658,MMP2_Q8MPP3_:0.0000022928)98.4/100:0.1477511226)98.4/100:0.2267484579)96.4/100:0.1709955087,((XP_014212247.1_Eukaryota_Metazoa_Arthropoda_Insecta_Hymenoptera_Encyrtidae_Copidosoma:0.5485516802,(EFA09264.2_Eukaryota_Metazoa_Arthropoda_Insecta_Coleoptera_Tenebrionidae_Tenebrionidae_Tribolium_3:0.0000021681,XP_969495.1_Eukaryota_Metazoa_Arthropoda_Insecta_Coleoptera_Tenebrionidae_Tenebrionidae_Tribolium_2:0.0000020346)99.7/100:0.5372202714)77.5/98:0.1621766602,((((XP_013197416.1_Eukaryota_Metazoa_Arthropoda_Insecta_Lepidoptera_Pyralidae_Amyelois:0.0582663138,(XP_022125393.1_Eukaryota_Metazoa_Arthropoda_Insecta_Lepidoptera_Pieridae_Pieris:0.0437317593,(XP_026734605.1_Eukaryota_Metazoa_Arthropoda_Insecta_Lepidoptera_Noctuidae_Trichoplusia:0.0432946532,(XP_022814052.1_Eukaryota_Metazoa_Arthropoda_Insecta_Lepidoptera_Noctuidae_Spodoptera:0.0346238819,PCG63696.1_Eukaryota_Metazoa_Arthropoda_Insecta_Lepidoptera_Noctuidae_Heliothis_1:0.0280025697)85.3/75:0.0309597354)32.5/69:0.0198576567)61.5/69:0.0872058312)90.6/82:0.1935784256,ODN04391.1_Eukaryota_Metazoa_Arthropoda_Collembola_Collembola_Entomobryomorpha_Entomobryidae_Orchesella_1:0.8180011786)87.3/93:0.1387941705,(EEB09810.1_Eukaryota_Metazoa_Arthropoda_Insecta_Phthiraptera_Pediculidae_Pediculus_1:0.3078095149,EZA50519.1_Eukaryota_Metazoa_Arthropoda_Insecta_Hymenoptera_Aculeata_Formicidae_Ooceraea_1:0.1981781957)58.2/98:0.1269494423)82.1/33:0.0868115536,PNF30341.1_Eukaryota_Metazoa_Arthropoda_Insecta_Blattodea_Kalotermitidae_Cryptotermes_2:0.1589985915)53.7/39:0.1257571911)74.6/91:0.0964578461)98.3/100:0.2878965484)0.8/21:0.1082697578,(KFM80184.1_Eukaryota_Metazoa_Arthropoda_Arachnida_Araneae_Eresidae_Stegodyphus_2:0.4614898421,KFM60930.1_Eukaryota_Metazoa_Arthropoda_Arachnida_Araneae_Eresidae_Stegodyphus_1:0.4200586409)93.8/100:0.2580741362)89.7/73:0.1795669055,EEN43552.1_Eukaryota_Metazoa_Chordata_Branchiostomidae_Branchiostoma_1:0.8779338079)0/64:0.0099940491)80.4/67:0.0393300070)96.9/44:0.1824318668)90.4/53:0.1354429621,((A0A1S3H6C2_Lingula_2:0.6024506059,KOF77711.1_Eukaryota_Metazoa_Mollusca_Cephalopoda_Octopoda_Octopodidae_Octopus_2:0.7833846073)0/3:0.0623348279,(EDO48502.1_Eukaryota_Metazoa_Cnidaria_Anthozoa_Actiniaria_Edwardsiidae_Nematostella_2:0.4179542075,((PIK48146.1_Eukaryota_Metazoa_Echinodermata_Holothuroidea_Aspidochirotida_Stichopodidae_Apostichopus_2:0.8840789162,PFX29438.1_Eukaryota_Metazoa_Cnidaria_Anthozoa_Scleractinia_Pocilloporidae_Stylophora_4:0.7555751815)35.4/87:0.2065421602,(EDO48606.1_Eukaryota_Metazoa_Cnidaria_Anthozoa_Actiniaria_Edwardsiidae_Nematostella_1:0.5384947845,(PFX29398.1_Eukaryota_Metazoa_Cnidaria_Anthozoa_Scleractinia_Pocilloporidae_Stylophora_3:0.3346286461,(PFX29402.1_Eukaryota_Metazoa_Cnidaria_Anthozoa_Scleractinia_Pocilloporidae_Stylophora_2:0.0000028388,XP_022784342.1_Eukaryota_Metazoa_Cnidaria_Anthozoa_Scleractinia_Pocilloporidae_Stylophora_1:0.0348372976)99.4/100:0.2952619690)86.6/95:0.1599753714)99/100:0.3520159455)81.2/100:0.0659377806)76.9/77:0.1163317017)89.5/57:0.1842439229)87.3/57:0.0624714675)86.8/60:0.1037140502,((((XP_025195071.1_Eukaryota_Metazoa_Arthropoda_Insecta_Hemiptera_Aphididae_Melanaphis:0.1658125132,XP_025409896.1_Eukaryota_Metazoa_Arthropoda_Insecta_Hemiptera_Aphididae_Sipha:0.2050070957)98.1/100:0.3304245709,((XP_018012377.1_Eukaryota_Metazoa_Arthropoda_Malacostraca_Amphipoda_Hyalellidae_Hyalella:0.3320879715,XP_027215908.1_Eukaryota_Metazoa_Arthropoda_Malacostraca_Decapoda_Penaeidae_Penaeus:0.3482643205)94.6/100:0.2554604486,(((KRT81079.1_Eukaryota_Metazoa_Arthropoda_Insecta_Coleoptera_Scarabaeidae_Oryctes_1:0.4891486575,EFA10593.2_Eukaryota_Metazoa_Arthropoda_Insecta_Coleoptera_Tenebrionidae_Tenebrionidae_Tribolium_1:0.4141530545)98/100:0.2551163239,((CRL03221.1_Eukaryota_Metazoa_Arthropoda_Insecta_Diptera_Chironomidae_Clunio_1:0.3754775416,KFB46717.1_Eukaryota_Metazoa_Arthropoda_Insecta_Diptera_Culicidae_Anopheles_1:0.2784434222)97.1/100:0.2644010166,PNF14211.1_Eukaryota_Metazoa_Arthropoda_Insecta_Blattodea_Kalotermitidae_Cryptotermes_1:0.3223697245)16.4/93:0.0735474117)81.5/98:0.0713315060,(T1IJX9_:0.4076451633,EFX72236.1_Eukaryota_Metazoa_Arthropoda_Branchiopoda_Diplostraca_Daphniidae_Daphnia_1:0.4303943326)16.9/95:0.0821215949)91.3/100:0.2451106272)97/100:0.3268426297)10.9/76:0.0370372393,(CEF66012.1_Eukaryota_Metazoa_Nematoda_Chromadorea_Rhabditida_Strongyloididae_Strongyloides_1:0.5662259316,(((VDN57318.1_Eukaryota_Metazoa_Nematoda_Chromadorea_Rhabditida_Dracunculidae_Dracunculus_1:0.2581312746,(VDD95433.1_Eukaryota_Metazoa_Nematoda_Chromadorea_Rhabditida_Oxyuridae_Enterobius_1:0.2874226272,(VDK47501.1_Eukaryota_Metazoa_Nematoda_Chromadorea_Rhabditida_Anisakidae_Anisakis_Anisakis_1:0.0781254411,VDN04689.1_Eukaryota_Metazoa_Nematoda_Chromadorea_Rhabditida_Thelaziidae_Thelazia_1:0.3373921601)78.7/95:0.0901210710)89.6/95:0.1125805437)97.1/99:0.2397687504,(KFD64844.1_Eukaryota_Metazoa_Nematoda_Enoplea_Trichinellida_Trichuridae_Trichuris_1:0.2467177465,VDP37882.1_Eukaryota_Metazoa_Nematoda_Enoplea_Dioctophymatida_Soboliphymatidae_Soboliphyme_1:0.2759824090)97.3/100:0.3156217963)37.6/93:0.1043251971,((PAV86814.1_Eukaryota_Metazoa_Nematoda_Chromadorea_Rhabditida_Diploscapter_1:0.4558606776,EFP09348.1_Eukaryota_Metazoa_Nematoda_Chromadorea_Rhabditida_Rhabditidae_Caenorhabditis_1:0.3466179709)22/93:0.0689047757,((VDL76881.1_Eukaryota_Metazoa_Nematoda_Chromadorea_Strongylida_Heligmonellidae_Nippostrongylus_1:0.3982954987,KHJ96928.1_Eukaryota_Metazoa_Nematoda_Chromadorea_Rhabditida_Strongylida_Oesophagostomum_1:0.2159396676)77.4/93:0.0318822118,EYC25419.1_Eukaryota_Metazoa_Nematoda_Chromadorea_Rhabditida_Strongylida_Ancylostomatidae_Ancylostoma_1:0.0261077175)98.5/97:0.2606607439)96.5/100:0.2867464225)98.4/100:0.4285549799)99.6/100:0.5743267703)95.1/96:0.3617446313,KOF87985.1_Eukaryota_Metazoa_Mollusca_Cephalopoda_Octopoda_Octopodidae_Octopus_1:1.1003886521)73.8/24:0.0914026147)77.4/23:0.0416855792,((WP_078213989.1_Bacteria_Firmicutes_Bacilli_Bacillales_Bacillaceae_Bacillus_Bacillus_cereus_5:0.7733844150,(A0A1S3HK05_Lingula_1:1.1281969790,PIK50624.1_Eukaryota_Metazoa_Echinodermata_Holothuroidea_Aspidochirotida_Stichopodidae_Apostichopus_1:2.8451878243)69.1/44:0.2568924091)64/38:0.1900943624,(KPP73347.1_Eukaryota_Metazoa_Chordata_Vertebrata_Osteoglossiformes_Osteoglossidae_Scleropages_1:0.1470078476,((MMP23_Q2TBM7_:0.1081917726,MMP23B_O75900_:0.0600149890)76.8/71:0.0796665058,(MMP23_O88676_:0.0383287295,(MMP23_O88272_:0.0267813447,OBS80825.1_Eukaryota_Metazoa_Chordata_Vertebrata_Mammalia_Rodentia_Cricetidae_Neotoma_1:0.0798088235)0/93:0.0036342085)87.5/98:0.0702962432)96.7/71:0.3094083158)100/100:1.5955206718)65.4/23:0.1457083729)62.9/10:0.0469539799,((((((((WP_051316597.1_Bacteria_Bacteroidetes_Flavobacteriia_Flavobacteriales_Flavobacteriaceae_Aquimarina:0.7454638069,EKC40023.1_Eukaryota_Metazoa_Mollusca_Bivalvia_Ostreoida_Ostreidae_Crassostrea_1:1.9236763748)97.4/99:0.6400588979,(WP_051298876.1_Bacteria_Actinobacteria_Micrococcales_Micrococcaceae_Arthrobacter_2:0.4121906527,(CCG44705.1_Bacteria_Firmicutes_Bacilli_Bacillales_Bacillaceae_Halobacillus_2:0.0545853568,WP_089751181.1_Bacteria_Firmicutes_Bacilli_Bacillales_Bacillaceae_Halobacillus_1:0.0076850431)99.6/100:0.3122214739)93.8/100:0.2239522680)79.9/99:0.0972410790,RPJ24522.1_Bacteria_Chloroflexi_2:0.4625264098)91.1/99:0.1512601003,(GAB61776.1_Bacteria_Planctomycetes_Planctomycetia_Brocadiales_Brocadiaceae_Jettenia:0.2105610281,KKO20522.1_Bacteria_Planctomycetes_Planctomycetia_Brocadiales_Brocadiaceae_Brocadia:0.3094650620)99.1/100:0.3497468035)86.8/93:0.1062382110,(((((((SHM92068.1_Bacteria_Actinobacteria_Streptomycetales_Streptomycetaceae_Streptomyces_3:0.7954517771,(((ADX74125.1_Bacteria_Actinobacteria_Micrococcales_Micrococcaceae_Pseudarthrobacter:0.0872548194,WP_082874453.1_Bacteria_Actinobacteria_Micrococcales_Micrococcaceae_Arthrobacter_1:0.0213500386)99.9/100:0.4292874819,(WP_037699486.1_Bacteria_Actinobacteria_Streptomycetales_Streptomycetaceae_Streptomyces_2:0.2537063210,WP_125806414.1_Bacteria_Actinobacteria_Micromonosporales_Micromonosporaceae_Actinoplanes:0.2648619884)68.9/100:0.1780433814)32.5/98:0.1246276590,((WP_098392612.1_Bacteria_Firmicutes_Bacilli_Bacillales_Bacillaceae_Bacillus_Bacillus_cereus_4:0.4073078458,WP_098311506.1_Bacteria_Firmicutes_Bacilli_Bacillales_Bacillaceae_Bacillus_Bacillus_cereus_3:0.1615495286)93.8/100:0.1561677090,(WP_086407465.1_Bacteria_Firmicutes_Bacilli_Bacillales_Bacillaceae_Bacillus_Bacillus_cereus_2:0.0489200521,WP_098506546.1_Bacteria_Firmicutes_Bacilli_Bacillales_Bacillaceae_Bacillus_Bacillus_cereus_1:0.0179998290)85.5/98:0.2504361828)99.7/100:0.4108950814)2.9/65:0.0576652112)90.9/98:0.1724308981,(CRK62161.1_Bacteria_Actinobacteria_Pseudonocardiales_Pseudonocardiaceae:0.3125252091,WP_112275822.1_Bacteria_Actinobacteria_Pseudonocardiales_Pseudonocardiaceae_Lentzea_2:0.1553651167)92.4/100:0.2672991393)93.5/100:0.2950320154,WP_083958116.1_Bacteria_Actinobacteria_Streptosporangiales_Streptosporangiaceae_Herbidospora:0.7673162752)98.4/100:0.4250721621,ACW82491.1_Bacteria_Bacteroidetes_Bacteroidia_Bacteroidales_Tannerellaceae_Tannerella:0.7898266704)12.8/68:0.0593954462,WP_121283790.1_Bacteria_Bacteroidetes_Sphingobacteriia_Sphingobacteriales_Sphingobacteriaceae_Pedobacter:0.4342215970)86.7/79:0.1580394036,((AEL28190.1_Bacteria_Bacteroidetes_Cytophagia_Cytophagales_Cyclobacteriaceae_Cyclobacterium_2:0.0058933750,WP_014022474.1_Bacteria_Bacteroidetes_Cytophagia_Cytophagales_Cyclobacteriaceae_Cyclobacterium_1:0.0444770508)100/100:0.8480340004,WP_106602812.1_Bacteria_Bacteroidetes_Chitinophagia_Chitinophagales_Chitinophagaceae_Chitinophaga_2:0.2272278473)93.2/99:0.2233370504)27.9/69:0.0880848722,ATL47325.1_Bacteria_Bacteroidetes_Chitinophagia_Chitinophagales_Chitinophagaceae_Chitinophaga_1:0.5369102512)80.5/84:0.0911128513)95/95:0.1614789559,(((((WP_121848798.1_Bacteria_Bacteroidetes_Flavobacteriia_Flavobacteriales_Flavobacteriaceae_Euzebyella:0.5451018111,((SDL85938.1_Bacteria_Bacteroidetes_Flavobacteriia_Flavobacteriales_Flavobacteriaceae_Kriegella:0.2818017825,WP_116034148.1_Bacteria_Balneolaeota_Balneolia_Balneolales_Balneolaceae_Rhodohalobacter:0.5881220198)74.4/99:0.0703255818,(BAL95160.1_Bacteria_Proteobacteria_Betaproteobacteria_Burkholderiales_Rubrivivax:0.2740828051,OUC12406.1_Bacteria_Cyanobacteria_Synechococcales_Pseudanabaenaceae_Alkalinema:0.1769465176)99.2/100:0.2287254522)78.3/100:0.0795786989)84.6/100:0.0644691286,WP_044649112.1_Bacteria_Firmicutes_Bacilli_Bacillales_Paenibacillaceae_Paenibacillus:0.2997783920)71.3/25:0.0292810630,WP_109357643.1_Bacteria_Proteobacteria_Alphaproteobacteria_Sphingomonadales_Sphingomonadaceae_Sphingorhabdus:0.8306699903)65.5/24:0.0631419498,WP_096549479.1_Bacteria_Cyanobacteria_Nostocales_Scytonemataceae_Scytonema:0.3615901975)92.9/96:0.1677366093,(WP_085960271.1_Bacteria_Proteobacteria_Deltaproteobacteria_Myxococcales_Myxococcaceae_Corallococcus_1:0.5039733639,(WP_051370408.1_Bacteria_Actinobacteria_Streptomycetales_Streptomycetaceae_Streptomyces_1:0.4635556099,WP_090064458.1_Bacteria_Actinobacteria_Pseudonocardiales_Pseudonocardiaceae_Lentzea_1:0.2854885434)100/100:0.5432284456)92.5/96:0.2593780964)89.4/92:0.1382614267)57.3/71:0.0985302139,XP_025091301.1_Eukaryota_Metazoa_Mollusca_Gastropoda_Architaenioglossa_Ampullariidae_Pomacea:1.0231707512)75.4/35:0.0766132368,(((((((((((((((((((XP_021674946.1_Eukaryota_Viridiplantae_Streptophyta_Magnoliophyta_Malpighiales_Euphorbiaceae_Hevea_2:1.0622139903,((((EYU35921.1_Eukaryota_Viridiplantae_Streptophyta_Magnoliophyta_Lamiales_Phrymaceae_Erythranthe_7:0.2769569031,PIN17705.1_Eukaryota_Viridiplantae_Streptophyta_Magnoliophyta_Lamiales_Bignoniaceae_Tabebuia_Handroanthus_2:0.2083723463)96/100:0.1683737171,(PIN12574.1_Eukaryota_Viridiplantae_Streptophyta_Magnoliophyta_Lamiales_Bignoniaceae_Tabebuia_Handroanthus_1:0.3972870085,XP_011073059.1_Eukaryota_Viridiplantae_Streptophyta_Magnoliophyta_Lamiales_Pedaliaceae_Sesamum:0.1603153559)90.6/100:0.1395263049)85.6/100:0.2226431889,(KZV56464.1_Eukaryota_Viridiplantae_Streptophyta_Magnoliophyta_Lamiales_Gesneriaceae_Dorcoceras_2:0.6871796314,EYU46223.1_Eukaryota_Viridiplantae_Streptophyta_Magnoliophyta_Lamiales_Phrymaceae_Erythranthe_6:0.5201341048)95/100:0.3295135446)82.8/100:0.0956614945,ESR62195.1_Eukaryota_Viridiplantae_Streptophyta_Magnoliophyta_Sapindales_Rutaceae_Citrus_3:0.5062041545)71.3/98:0.0861837247)71.7/98:0.0593517695,XP_021287193.1_Eukaryota_Viridiplantae_Streptophyta_Magnoliophyta_Malvales_Malvaceae_Herrania:0.4581461647)59/88:0.0405913876,CBI34987.3_Eukaryota_Viridiplantae_Streptophyta_Magnoliophyta_Vitales_Vitaceae_Vitis_3:0.5760355758)86.9/83:0.0945063862,XP_008230676.1_Eukaryota_Viridiplantae_Streptophyta_Magnoliophyta_Rosales_Rosaceae_Prunus_6:0.5529035016)48.3/36:0.0381159789,KDP45419.1_Eukaryota_Viridiplantae_Streptophyta_Magnoliophyta_Malpighiales_Euphorbiaceae_Jatropha_5:0.5961522314)78.7/68:0.0522746517,(((((XP_004139163.1_Eukaryota_Viridiplantae_Streptophyta_Magnoliophyta_Cucurbitales_Cucurbitaceae_Cucumis_2:0.4774754969,(XP_004297959.1_Eukaryota_Viridiplantae_Streptophyta_Magnoliophyta_Rosales_Rosaceae_Fragaria_2:0.4093012150,XP_024180154.1_Eukaryota_Viridiplantae_Streptophyta_Magnoliophyta_Rosales_Rosaceae_Rosa:0.2123809268)91.4/98:0.1319253122)47.6/69:0.0392950633,ONI19408.1_Eukaryota_Viridiplantae_Streptophyta_Magnoliophyta_Rosales_Rosaceae_Prunus_5:0.4462063581)82.1/52:0.0428669749,(XP_012075771.1_Eukaryota_Viridiplantae_Streptophyta_Magnoliophyta_Malpighiales_Euphorbiaceae_Jatropha_4:0.5397674327,(KCW49213.1_Eukaryota_Viridiplantae_Streptophyta_Magnoliophyta_Myrtales_Myrtaceae_Eucalyptus_5:0.4180184538,((KZV48865.1_Eukaryota_Viridiplantae_Streptophyta_Magnoliophyta_Lamiales_Gesneriaceae_Dorcoceras_1:0.3435924118,EYU34694.1_Eukaryota_Viridiplantae_Streptophyta_Magnoliophyta_Lamiales_Phrymaceae_Erythranthe_5:0.1843846815)81.6/79:0.0443401379,(EYU18042.1_Eukaryota_Viridiplantae_Streptophyta_Magnoliophyta_Lamiales_Phrymaceae_Erythranthe_4:0.4757073902,PKI59085.1_Eukaryota_Viridiplantae_Streptophyta_Magnoliophyta_Myrtales_Lythraceae_Punica_5:0.3622532619)89.3/80:0.1613141345)81.2/80:0.0554136049)80.2/60:0.0494270100)75.8/51:0.0206994078)94.1/92:0.0893229657,((((ESR44243.1_Eukaryota_Viridiplantae_Streptophyta_Magnoliophyta_Sapindales_Rutaceae_Citrus_2:0.1454828192,GAV74806.1_Eukaryota_Viridiplantae_Streptophyta_Magnoliophyta_Oxalidales_Cephalotaceae_Cephalotus_5:0.2621264631)85.1/84:0.0694328663,((OMO59908.1_Eukaryota_Viridiplantae_Streptophyta_Magnoliophyta_Malvales_Malvaceae_Corchorus_3:0.3116213590,XP_022751887.1_Eukaryota_Viridiplantae_Streptophyta_Magnoliophyta_Malvales_Malvaceae_Durio:0.1659420872)83.5/100:0.0722015875,EOY20464.1_Eukaryota_Viridiplantae_Streptophyta_Magnoliophyta_Malvales_Malvaceae_Theobroma_4:0.2316252422)89.8/100:0.1074907955)87.1/79:0.0586734287,(ONI29451.1_Eukaryota_Viridiplantae_Streptophyta_Magnoliophyta_Rosales_Rosaceae_Prunus_4:0.2491356392,XP_004297896.1_Eukaryota_Viridiplantae_Streptophyta_Magnoliophyta_Rosales_Rosaceae_Fragaria_1:0.2366405060)99.2/99:0.2289567901)71.1/37:0.0401233109,EEF44953.1_Eukaryota_Viridiplantae_Streptophyta_Magnoliophyta_Malpighiales_Euphorbiaceae_Ricinus_3:0.2746682703)0/60:0.0580152160)83.6/75:0.0320094465,EXB47730.1_Eukaryota_Viridiplantae_Streptophyta_Magnoliophyta_Rosales_Moraceae_Morus_3:0.5027212109)79.3/50:0.0398121711)49.6/34:0.0533542001,(((KCW49217.1_Eukaryota_Viridiplantae_Streptophyta_Magnoliophyta_Myrtales_Myrtaceae_Eucalyptus_4:0.4348311875,CBI34984.3_Eukaryota_Viridiplantae_Streptophyta_Magnoliophyta_Vitales_Vitaceae_Vitis_2:0.5533081327)16.5/29:0.0208029400,PSS35187.1_Eukaryota_Viridiplantae_Streptophyta_Magnoliophyta_Ericales_Actinidiaceae_Actinidia:0.4585678227)83.3/39:0.0527619493,XP_017234588.1_Eukaryota_Viridiplantae_Streptophyta_Magnoliophyta_Apiales_Apiaceae_Daucus_Daucus_Daucus_6:0.6011459385)79.4/73:0.0585905634)87.6/44:0.0798700705,((XP_022133608.1_Eukaryota_Viridiplantae_Streptophyta_Magnoliophyta_Cucurbitales_Cucurbitaceae_Momordica_3:0.9621038311,XP_017226126.1_Eukaryota_Viridiplantae_Streptophyta_Magnoliophyta_Apiales_Apiaceae_Daucus_Daucus_Daucus_5:0.4758237829)46.3/55:0.0813457471,NP_001267680.1_Eukaryota_Viridiplantae_Streptophyta_Magnoliophyta_Cucurbitales_Cucurbitaceae_Cucumis:0.3774351100)89/56:0.1375789028)72.5/33:0.0305215732,(XP_021980473.1_Eukaryota_Viridiplantae_Streptophyta_Magnoliophyta_Asterales_Asteraceae_Helianthus_4:0.2685800683,(XP_022005100.1_Eukaryota_Viridiplantae_Streptophyta_Magnoliophyta_Asterales_Asteraceae_Helianthus_3:0.2637601427,PLY62245.1_Eukaryota_Viridiplantae_Streptophyta_Magnoliophyta_Asterales_Asteraceae_Lactuca_2:0.4023904399)86.6/100:0.1384381849)99.2/100:0.2490676331)50.6/64:0.0378097360,GAV78503.1_Eukaryota_Viridiplantae_Streptophyta_Magnoliophyta_Oxalidales_Cephalotaceae_Cephalotus_4:0.8079434986)81.7/79:0.0791797687,XP_022133614.1_Eukaryota_Viridiplantae_Streptophyta_Magnoliophyta_Cucurbitales_Cucurbitaceae_Momordica_2:0.4327003172)91.7/97:0.1346748023,XP_022134258.1_Eukaryota_Viridiplantae_Streptophyta_Magnoliophyta_Cucurbitales_Cucurbitaceae_Momordica_1:0.5231330975)58.8/11:0.0637923597,(EPS59674.1_Eukaryota_Viridiplantae_Streptophyta_Magnoliophyta_Lamiales_Lentibulariaceae_Genlisea_3:0.6607060771,XP_022893837.1_Eukaryota_Viridiplantae_Streptophyta_Magnoliophyta_Lamiales_Oleaceae_Olea:0.8623044494)57.8/68:0.1888919143)60.7/10:0.0835454421,XP_022991022.1_Eukaryota_Viridiplantae_Streptophyta_Magnoliophyta_Cucurbitales_Cucurbitaceae_Cucurbita:0.4559783788)79.3/63:0.0919859475,KDP32993.1_Eukaryota_Viridiplantae_Streptophyta_Magnoliophyta_Malpighiales_Euphorbiaceae_Jatropha_3:1.1954140470)71.6/95:0.0815944327,((RHN49908.1_Eukaryota_Viridiplantae_Streptophyta_Magnoliophyta_Fabales_Fabaceae_Medicago_2:0.3462275630,(KYP39815.1_Eukaryota_Viridiplantae_Streptophyta_Magnoliophyta_Fabales_Fabaceae_Cajanus:0.3430459815,XP_027358812.1_Eukaryota_Viridiplantae_Streptophyta_Magnoliophyta_Fabales_Fabaceae_Abrus:0.2050657050)93.5/100:0.2040485747)99.2/100:0.3747890880,(((((XP_017974752.1_Eukaryota_Viridiplantae_Streptophyta_Magnoliophyta_Malvales_Malvaceae_Theobroma_3:0.4422768389,(XP_012489554.1_Eukaryota_Viridiplantae_Streptophyta_Magnoliophyta_Malvales_Malvaceae_Gossypium:0.3327798428,EOY04282.1_Eukaryota_Viridiplantae_Streptophyta_Magnoliophyta_Malvales_Malvaceae_Theobroma_2:0.1774583660)89.3/100:0.1039293043)83/95:0.1195408407,((((XP_021670572.1_Eukaryota_Viridiplantae_Streptophyta_Magnoliophyta_Malpighiales_Euphorbiaceae_Hevea_1:0.4386558657,((XP_021602218.1_Eukaryota_Viridiplantae_Streptophyta_Magnoliophyta_Malpighiales_Euphorbiaceae_Manihot:0.6000655145,XP_021842745.1_Eukaryota_Viridiplantae_Streptophyta_Magnoliophyta_Caryophyllales_Chenopodiaceae_Spinacia_3:0.6951554090)72.1/99:0.2184274129,KCW56124.1_Eukaryota_Viridiplantae_Streptophyta_Magnoliophyta_Myrtales_Myrtaceae_Eucalyptus_3:0.3948662167)39.2/85:0.0728835855)73.4/20:0.0259200001,ABK95950.1_Eukaryota_Viridiplantae_Streptophyta_Magnoliophyta_Malpighiales_Salicaceae_Populus_6:0.3047388496)60/20:0.0155269531,OWM85825.1_Eukaryota_Viridiplantae_Streptophyta_Magnoliophyta_Myrtales_Lythraceae_Punica_4:0.6691021691)87.1/92:0.0750100832,(PNT06486.1_Eukaryota_Viridiplantae_Streptophyta_Magnoliophyta_Malpighiales_Salicaceae_Populus_5:0.1764221567,GAV58089.1_Eukaryota_Viridiplantae_Streptophyta_Magnoliophyta_Oxalidales_Cephalotaceae_Cephalotus_3:0.3223533017)91.3/99:0.1384444139)78.8/94:0.0750255322)91.3/99:0.0840024657,(((XP_026422744.1_Eukaryota_Viridiplantae_Streptophyta_Magnoliophyta_Ranunculales_Papaveraceae_Papaver_2:0.5025710777,OVA14351.1_Eukaryota_Viridiplantae_Streptophyta_Magnoliophyta_Ranunculales_Papaveraceae_Macleaya_3:0.2574900398)90.5/100:0.1964107713,XP_010255256.1_Eukaryota_Viridiplantae_Streptophyta_Magnoliophyta_Proteales_Nelumbonaceae_Nelumbo:0.5251671118)80.2/97:0.0641900216,(PIA62260.1_Eukaryota_Viridiplantae_Streptophyta_Magnoliophyta_Ranunculales_Ranunculaceae_Aquilegia_2:0.3485359625,EXC25440.1_Eukaryota_Viridiplantae_Streptophyta_Magnoliophyta_Rosales_Moraceae_Morus_2:0.6473598650)85.6/77:0.0786816586)92.2/77:0.0827190787)92.7/76:0.1041794195,(RQO94090.1_Eukaryota_Viridiplantae_Streptophyta_Magnoliophyta_Malpighiales_Salicaceae_Populus_4:0.5935353890,(((OMO62848.1_Eukaryota_Viridiplantae_Streptophyta_Magnoliophyta_Malvales_Malvaceae_Corchorus_2:0.4133223169,EEF28446.1_Eukaryota_Viridiplantae_Streptophyta_Magnoliophyta_Malpighiales_Euphorbiaceae_Ricinus_2:0.2597045674)86.2/100:0.0865998663,(OMP04199.1_Eukaryota_Viridiplantae_Streptophyta_Magnoliophyta_Malvales_Malvaceae_Corchorus_1:0.4565978362,(ONI23722.1_Eukaryota_Viridiplantae_Streptophyta_Magnoliophyta_Rosales_Rosaceae_Prunus_3:0.0732278382,RXH94190.1_Eukaryota_Viridiplantae_Streptophyta_Magnoliophyta_Rosales_Rosaceae_Malus:0.2618440981)96.6/100:0.1493895258)1.2/68:0.0395454221)93.4/91:0.1114280763,PNT22351.1_Eukaryota_Viridiplantae_Streptophyta_Magnoliophyta_Malpighiales_Salicaceae_Populus_3:0.3475844570)17.9/64:0.0995138994)91.6/96:0.1812682448)85.2/97:0.0643931773,((PIA40348.1_Eukaryota_Viridiplantae_Streptophyta_Magnoliophyta_Ranunculales_Ranunculaceae_Aquilegia_1:0.8113336353,XP_026421102.1_Eukaryota_Viridiplantae_Streptophyta_Magnoliophyta_Ranunculales_Papaveraceae_Papaver_1:0.7582781147)33.6/97:0.1339877277,(XP_023876125.1_Eukaryota_Viridiplantae_Streptophyta_Magnoliophyta_Fagales_Fagaceae_Quercus:0.7241294742,XP_008379873.1_Eukaryota_Viridiplantae_Streptophyta_Magnoliophyta_Rosales_Rosaceae_Malus:0.5757696011)81.6/96:0.0993566841)84.6/96:0.0932432509)87.1/98:0.0866427141)84.4/93:0.0951094458)92.5/93:0.1507660110,((((EFJ10383.1_Eukaryota_Viridiplantae_Streptophyta_Lycopodiopsida_Selaginellales_Selaginellaceae_Selaginella:0.0293864088,XP_002979138.1_Eukaryota_Viridiplantae_Streptophyta_Lycopodiophyta_Isoetopsida_Selaginellales_Selaginellaceae_Selaginella_2:0.0524506296)100/100:0.5572344418,(XP_002993302.2_Eukaryota_Viridiplantae_Streptophyta_Lycopodiophyta_Isoetopsida_Selaginellales_Selaginellaceae_Selaginella_1:0.5681225870,OAE27060.1_Eukaryota_Viridiplantae_Streptophyta_Marchantiopsida_Marchantiales_Marchantiaceae_Marchantia:0.6519865944)75/95:0.0903590618)81.4/90:0.1663902694,((ACJ24812.1_Eukaryota_Viridiplantae_Streptophyta_Pinales_Pinaceae_Pinus_Pinus:0.4507161390,((ERN00765.1_Eukaryota_Viridiplantae_Streptophyta_Magnoliophyta_Magnoliophyta_Amborellales_Amborellaceae_Amborella_2:0.4114694646,(((((OAY65927.1_Eukaryota_Viridiplantae_Streptophyta_Magnoliophyta_Poales_Bromeliaceae_Ananas:0.2106281740,(BAT12011.1_Eukaryota_Viridiplantae_Streptophyta_Magnoliophyta_Poales_Poaceae_Oryza_Oryza_2:0.1902712016,PWZ52222.1_Eukaryota_Viridiplantae_Streptophyta_Magnoliophyta_Poales_Poaceae_Zea:0.1275961580)98.3/100:0.2334373397)99.1/98:0.2562468227,OWM86430.1_Eukaryota_Viridiplantae_Streptophyta_Magnoliophyta_Myrtales_Lythraceae_Punica_3:0.1525132289)83.9/49:0.0790914716,(((KMZ65540.1_Eukaryota_Viridiplantae_Streptophyta_Magnoliophyta_Zosteraceae_Zostera_2:0.2123848184,KZM87988.1_Eukaryota_Viridiplantae_Streptophyta_Magnoliophyta_Apiales_Apiaceae_Daucus_Daucus_Daucus_4:0.3682990262)92/95:0.1035566923,KNA20807.1_Eukaryota_Viridiplantae_Streptophyta_Magnoliophyta_Caryophyllales_Chenopodiaceae_Spinacia_2:0.2290972105)92.9/80:0.0930625816,(OVA15608.1_Eukaryota_Viridiplantae_Streptophyta_Magnoliophyta_Ranunculales_Papaveraceae_Macleaya_2:0.2001773902,(((GAV72841.1_Eukaryota_Viridiplantae_Streptophyta_Magnoliophyta_Oxalidales_Cephalotaceae_Cephalotus_2:0.1072201592,KZN04124.1_Eukaryota_Viridiplantae_Streptophyta_Magnoliophyta_Apiales_Apiaceae_Daucus_Daucus_Daucus_3:0.2963602528)80.2/99:0.0331135566,(KRH77357.1_Eukaryota_Viridiplantae_Streptophyta_Magnoliophyta_Fabales_Fabaceae_Glycine_3:0.1341063156,PNY07668.1_Eukaryota_Viridiplantae_Streptophyta_Magnoliophyta_Fabales_Fabaceae_Trifolium:0.1658219892)95.2/100:0.0968913828)63/72:0.0316416007,((((((EXB37580.1_Eukaryota_Viridiplantae_Streptophyta_Magnoliophyta_Rosales_Moraceae_Morus_1:0.2012251489,KRH66615.1_Eukaryota_Viridiplantae_Streptophyta_Magnoliophyta_Fabales_Fabaceae_Glycine_2:0.3195372395)34.3/94:0.0337955490,((EEF50308.1_Eukaryota_Viridiplantae_Streptophyta_Magnoliophyta_Malpighiales_Euphorbiaceae_Ricinus_1:0.1426775908,PNT03231.1_Eukaryota_Viridiplantae_Streptophyta_Magnoliophyta_Malpighiales_Salicaceae_Populus_2:0.1937724818)91.3/100:0.0697399153,((4MMP_Q8GWW6_:0.0592507560,CDY18956.1_Eukaryota_Viridiplantae_Streptophyta_Magnoliophyta_Brassicales_Brassicaceae_Brassica_2:0.0858798523)100/100:0.2968944222,(PKI42027.1_Eukaryota_Viridiplantae_Streptophyta_Magnoliophyta_Myrtales_Lythraceae_Punica_2:0.2180940635,KCW78330.1_Eukaryota_Viridiplantae_Streptophyta_Magnoliophyta_Myrtales_Myrtaceae_Eucalyptus_2:0.2195311391)70.9/100:0.0746311491)73.4/98:0.0347466802)12.4/95:0.0162468581)87.9/96:0.0397686158,CBI16616.3_Eukaryota_Viridiplantae_Streptophyta_Magnoliophyta_Vitales_Vitaceae_Vitis_1:0.1872677844)41.6/79:0.0264220648,((EYU31934.1_Eukaryota_Viridiplantae_Streptophyta_Magnoliophyta_Lamiales_Phrymaceae_Erythranthe_3:0.2844837913,PHU04667.1_Eukaryota_Viridiplantae_Streptophyta_Magnoliophyta_Solanales_Solanaceae_Capsicum:0.1390743836)75.7/100:0.0543953948,(OTG03326.1_Eukaryota_Viridiplantae_Streptophyta_Magnoliophyta_Asterales_Asteraceae_Helianthus_2:0.2391000972,KNA16117.1_Eukaryota_Viridiplantae_Streptophyta_Magnoliophyta_Caryophyllales_Chenopodiaceae_Spinacia_1:0.2916057232)77.4/47:0.0413874648)75/45:0.0289086334)88.2/60:0.0714882171,OTG32536.1_Eukaryota_Viridiplantae_Streptophyta_Magnoliophyta_Asterales_Asteraceae_Helianthus_1:0.2802381445)76.2/83:0.0504242136,KDP39879.1_Eukaryota_Viridiplantae_Streptophyta_Magnoliophyta_Malpighiales_Euphorbiaceae_Jatropha_2:0.2199543981)75.4/52:0.0205649457)49.7/65:0.0070027651)23.9/59:0.0537730962)80.1/90:0.0286870237)51.8/41:0.0054212099,ONI06568.1_Eukaryota_Viridiplantae_Streptophyta_Magnoliophyta_Rosales_Rosaceae_Prunus_2:0.1711118892)87.4/55:0.0439708770,(EPS70970.1_Eukaryota_Viridiplantae_Streptophyta_Magnoliophyta_Lamiales_Lentibulariaceae_Genlisea_2:0.2764719394,EYU19330.1_Eukaryota_Viridiplantae_Streptophyta_Magnoliophyta_Lamiales_Phrymaceae_Erythranthe_2:0.1818730689)86.2/71:0.0505016155)89.3/94:0.0780595637)47.6/88:0.0569224231,1MMP_O23507_:0.4053915879)91.3/99:0.1356490274)77.4/47:0.1400773604,(((KMZ69853.1_Eukaryota_Viridiplantae_Streptophyta_Magnoliophyta_Zosteraceae_Zostera_1:0.5807691202,(((KZM83512.1_Eukaryota_Viridiplantae_Streptophyta_Magnoliophyta_Apiales_Apiaceae_Daucus_Daucus_Daucus_2:0.2895235565,KZM86016.1_Eukaryota_Viridiplantae_Streptophyta_Magnoliophyta_Apiales_Apiaceae_Daucus_Daucus_Daucus_1:0.3217694518)95.5/99:0.1403770336,(((EYU28648.1_Eukaryota_Viridiplantae_Streptophyta_Magnoliophyta_Lamiales_Phrymaceae_Erythranthe_1:0.2334646874,EPS61169.1_Eukaryota_Viridiplantae_Streptophyta_Magnoliophyta_Lamiales_Lentibulariaceae_Genlisea_1:0.3710458731)89.3/95:0.1206297387,ESR51737.1_Eukaryota_Viridiplantae_Streptophyta_Magnoliophyta_Sapindales_Rutaceae_Citrus_1:0.2486844817)0/11:0.0000021640,(GAV78908.1_Eukaryota_Viridiplantae_Streptophyta_Magnoliophyta_Oxalidales_Cephalotaceae_Cephalotus_1:0.1681813966,(KDP21290.1_Eukaryota_Viridiplantae_Streptophyta_Magnoliophyta_Malpighiales_Euphorbiaceae_Jatropha_1:0.1961056368,((((OWM76018.1_Eukaryota_Viridiplantae_Streptophyta_Magnoliophyta_Myrtales_Lythraceae_Punica_1:0.2090814726,KCW85819.1_Eukaryota_Viridiplantae_Streptophyta_Magnoliophyta_Myrtales_Myrtaceae_Eucalyptus_1:0.1038183654)94.7/99:0.1096466095,(EOY00323.1_Eukaryota_Viridiplantae_Streptophyta_Magnoliophyta_Malvales_Malvaceae_Theobroma_1:0.2198956079,ONI30597.1_Eukaryota_Viridiplantae_Streptophyta_Magnoliophyta_Rosales_Rosaceae_Prunus_1:0.1126929843)86.8/91:0.0532953472)64.8/68:0.0434257362,OVA16246.1_Eukaryota_Viridiplantae_Streptophyta_Magnoliophyta_Ranunculales_Papaveraceae_Macleaya_1:0.1937684885)87.9/68:0.0632305107,PNT01467.1_Eukaryota_Viridiplantae_Streptophyta_Magnoliophyta_Malpighiales_Salicaceae_Populus_1:0.2547156252)82.4/76:0.0426474963)38.6/58:0.0330422712)92.7/69:0.0666611545)79.6/14:0.0199086300)89.1/22:0.0455254093,((PLY75102.1_Eukaryota_Viridiplantae_Streptophyta_Magnoliophyta_Asterales_Asteraceae_Lactuca_1:0.1308140729,PWA97054.1_Eukaryota_Viridiplantae_Streptophyta_Magnoliophyta_Asterales_Asteraceae_Artemisia:0.1671557524)99.8/100:0.2536732952,(((2MMP_O04529_:0.0000020698,OAP18699.1_Eukaryota_Viridiplantae_Streptophyta_Magnoliophyta_Brassicales_Brassicaceae_Arabidopsis_2:0.0000022594)99.9/100:0.1967109960,(CDY16241.1_Eukaryota_Viridiplantae_Streptophyta_Magnoliophyta_Brassicales_Brassicaceae_Brassica_1:0.1955730289,3MMP_Q5XF51_:0.0917677546)96.7/100:0.1382080052)99.1/100:0.2289727686,(5MMP_Q9ZUJ5_:0.0033102609,OAP19665.1_Eukaryota_Viridiplantae_Streptophyta_Magnoliophyta_Brassicales_Brassicaceae_Arabidopsis_1:0.0259191177)100/100:0.3715121189)61.7/75:0.0712318282)0/13:0.0000027778)90.5/83:0.1006474512)51.8/29:0.0656638296,((KRH69449.1_Eukaryota_Viridiplantae_Streptophyta_Magnoliophyta_Fabales_Fabaceae_Glycine_1:0.2172818993,RHN55179.1_Eukaryota_Viridiplantae_Streptophyta_Magnoliophyta_Fabales_Fabaceae_Medicago_1:0.2118026003)94.2/100:0.1359646935,AET03103.1_Eukaryota_Viridiplantae_Streptophyta_Magnoliophyta_Fabales_Fabaceae_Medicago:0.2598209774)88.4/81:0.0789401229)65.6/30:0.0837831846,((PKA47876.1_Eukaryota_Viridiplantae_Streptophyta_Magnoliophyta_Asparagales_Orchidaceae_Apostasia:0.3532206785,(EAZ36428.1_Eukaryota_Viridiplantae_Streptophyta_Magnoliophyta_Poales_Poaceae_Oryza_Oryza_1:0.2993787119,KQK18789.1_Eukaryota_Viridiplantae_Streptophyta_Magnoliophyta_Poales_Poaceae_Brachypodium:0.1224967978)90/100:0.1002459280)96.5/100:0.1921532978,ERN18350.1_Eukaryota_Viridiplantae_Streptophyta_Magnoliophyta_Magnoliophyta_Amborellales_Amborellaceae_Amborella_1:0.4170338632)90.7/96:0.1204551489)79.5/52:0.0881383752)92.2/53:0.2134579609)95.2/99:0.1845078277,(GBG90694.1_Eukaryota_Viridiplantae_Streptophyta_Charophyceae_Charales_Characeae_Chara_2:0.8920206737,GBG78967.1_Eukaryota_Viridiplantae_Streptophyta_Charophyceae_Charales_Characeae_Chara_1:0.6042792928)93.6/100:0.3365366214)65.4/97:0.0443339008)98.2/100:0.2768217093,((EAU68263.1_Bacteria_Proteobacteria_Deltaproteobacteria_Myxococcales_Archangiaceae_Stigmatella_1:0.9329662057,(APR81092.1_Bacteria_Proteobacteria_Deltaproteobacteria_Myxococcales_Minicystis_1:0.6670080137,(SNT65081.1_Bacteria_Actinobacteria_Streptosporangiales_Streptosporangiaceae_Streptosporangium:0.4684505584,WP_111765745.1_Bacteria_Actinobacteria_Nakamurellales_Nakamurellaceae_Nakamurella:0.4626749829)48.1/92:0.0870466174)75.6/92:0.0660933116)59.6/52:0.0325380460,((WP_108068204.1_Bacteria_Proteobacteria_Deltaproteobacteria_Myxococcales_Archangiaceae_Vitiosangium:0.5315348078,WP_084610943.1_Bacteria_Proteobacteria_Deltaproteobacteria_Myxococcales_Archangiaceae_Archangium:0.6444630633)80/93:0.1694453900,(AKT37679.1_Bacteria_Proteobacteria_Deltaproteobacteria_Myxococcales_Polyangiaceae_Chondromyces_2:0.1774645024,WP_081865551.1_Bacteria_Proteobacteria_Deltaproteobacteria_Myxococcales_Polyangiaceae_Chondromyces_1:0.2588962285)99.4/100:0.4206488684)63.1/92:0.0737310375)94.5/58:0.2060570383)0.4/7:0.0681172171,(PCJ34225.1_Bacteria_Proteobacteria_Gammaproteobacteria_Pseudomonadales_Moraxellaceae:1.4080228347,KHE93408.1_Bacteria_Planctomycetes_Planctomycetia_Brocadiales_Brocadiaceae_Scalindua:0.5452411768)92.6/55:0.4726852788)57.8/54:0.0769165659)92.1/29:0.1468076703)96.2/65:0.2839309092)94.3/83:0.2704559835)83.3/78:0.2003387336,(PZN51727.1_Bacteria_Chloroflexi_1:0.6646359444,PJF28563.1_Bacteria_Chloroflexi_2:0.4250088162)99.4/100:0.6176489245)83.2/81:0.1266260338,((((ACA15522.1_Bacteria_Proteobacteria_Alphaproteobacteria_Rhizobiales_Methylobacteriaceae_Methylobacterium:0.9239058106,(WP_076859586.1_Bacteria_Proteobacteria_Alphaproteobacteria_Rhizobiales_Bradyrhizobiaceae_Bradyrhizobium:0.1140007068,WP_106317315.1_Bacteria_Proteobacteria_Alphaproteobacteria_Rhizobiales_Rhizobiaceae_Rhizobium_3:0.0549589656)95.6/100:0.4600553800)98.1/100:0.5914443765,ANK80883.1_Bacteria_Proteobacteria_Alphaproteobacteria_Rhizobiales:0.5813277323)14.3/86:0.1291006770,KMK65374.1_Bacteria_Proteobacteria_Alphaproteobacteria_Rhodobacterales_Rhodobacteraceae_Puniceibacterium:0.6168949056)97.9/98:0.4856341890,((AGA31074.1_Bacteria_Planctomycetes_Planctomycetia_Planctomycetales_Isosphaeraceae_Singulisphaera_2:0.5309621459,AMV37232.1_Bacteria_Planctomycetes_Planctomycetia_Planctomycetales_Planctomycetaceae_Planctomyces_2:0.5614151374)99.1/100:0.6204128618,(AGA28954.1_Bacteria_Planctomycetes_Planctomycetia_Planctomycetales_Isosphaeraceae_Singulisphaera_1:0.3112813714,AMV39006.1_Bacteria_Planctomycetes_Planctomycetia_Planctomycetales_Planctomycetaceae_Planctomyces_1:0.8433838745)97.7/100:0.5868564754)49.6/99:0.1853046955)91.1/97:0.2896132982)31.6/79:0.0938647811,((CUU35079.1_Bacteria_Armatimonadetes_2:0.0721185997,OYT69104.1_Bacteria_Armatimonadetes_1:0.1827789903)99.2/100:0.8827236683,(EMI15410.1_Bacteria_Planctomycetes_Planctomycetia_Planctomycetales_Planctomycetaceae_Rhodopirellula_3:0.4581064671,(OYP37010.1_Bacteria_Planctomycetes_Planctomycetia_Planctomycetales_Planctomycetaceae_Rhodopirellula_2:0.4200050441,PHQ35629.1_Bacteria_Planctomycetes_Planctomycetia_Planctomycetales_Planctomycetaceae_Rhodopirellula_1:0.6512101379)98.2/100:0.4475858339)90.6/100:0.3925730223)99.4/100:0.8491648963)86.6/83:0.1902577402,((((((KQT51935.1_Bacteria_Proteobacteria_Alphaproteobacteria_Rhizobiales_Aurantimonadaceae_Aureimonas_2:0.6512561776,KQT87120.1_Bacteria_Proteobacteria_Alphaproteobacteria_Rhizobiales_Aurantimonadaceae_Aurantimonas_2:0.4371145473)98.3/100:0.6056283403,KQZ60480.1_Bacteria_Proteobacteria_Alphaproteobacteria_Rhizobiales_Rhizobiaceae_Rhizobium_2:0.3960093637)94/93:0.3700522969,OJU06331.1_Bacteria_Proteobacteria_Alphaproteobacteria_Rhizobiales_Rhizobiaceae_Rhizobium_1:0.4783806069)33.3/86:0.1128045623,EDQ02983.1_Bacteria_Proteobacteria_Alphaproteobacteria_Rhodobacterales_Rhodobacteraceae_Sulfitobacter:0.8397986388)64.5/92:0.0344827355,(((WP_088892854.1_Bacteria_Cyanobacteria_Synechococcales_Leptolyngbyaceae_Leptolyngbya:2.2835401426,SOD98756.1_Bacteria_Proteobacteria_Alphaproteobacteria_Rhodospirillales_Rhodospirillaceae_Caenispirillum:0.4539791512)84.9/99:0.5428814799,SDO49392.1_Bacteria_Proteobacteria_Alphaproteobacteria_Rhizobiales_Aurantimonadaceae_Aurantimonas_1:0.4995534759)88.4/93:0.2008945694,KQQ79445.1_Bacteria_Proteobacteria_Alphaproteobacteria_Rhizobiales_Aurantimonadaceae_Aureimonas_1:0.6285514324)85.4/91:0.1289672760)96.5/100:0.3960327355,((WP_081054321.1_Bacteria_Proteobacteria_Betaproteobacteria_Burkholderiales_Burkholderiaceae_Burkholderia_Burkholderia:0.8437049278,KKJ06459.1_Bacteria_Proteobacteria_Betaproteobacteria_Burkholderiales_Burkholderiaceae_Burkholderia:0.4656561888)8.3/33:0.0335740620,(SIO61512.1_Bacteria_Proteobacteria_Betaproteobacteria_Burkholderiales_Burkholderiaceae_Paraburkholderia_2:0.5416177049,SME94204.1_Bacteria_Proteobacteria_Betaproteobacteria_Burkholderiales_Burkholderiaceae_Paraburkholderia_1:0.4385993210)58.8/55:0.1185261481)100/100:1.2864326765)0/53:0.0000028780)46.4/58:0.1478041630,((KGM89861.1_Bacteria_Proteobacteria_Alphaproteobacteria_Rhodobacterales_Rhodobacteraceae_Roseovarius_2:0.9234344145,SLN29643.1_Bacteria_Proteobacteria_Alphaproteobacteria_Rhodobacterales_Rhodobacteraceae_Roseovarius_1:0.5833908474)76.6/100:0.1452371146,SLN39452.1_Bacteria_Proteobacteria_Alphaproteobacteria_Rhodobacterales_Rhodobacteraceae_Pelagicola:0.5003566485)99.4/100:0.6217183008)89.9/85:0.2933011496,SDF29342.1_Bacteria_Proteobacteria_Alphaproteobacteria_Rhodospirillales_Rhodospirillaceae_Thalassobaculum:1.4377982124)86.3/85:0.2494594396,WP_011129157.1_Bacteria_Cyanobacteria_Synechococcales_Synechococcaceae_Synechococcus_5:1.6931005249)77.5/84:0.2124273265,((WP_006458592.1_Bacteria_Cyanobacteria_Synechococcales_Synechococcaceae_Synechococcus_4:0.6142632292,(BAY24858.1_Bacteria_Cyanobacteria_Nostocales_Rivulariaceae_Calothrix_2:0.1936951822,WP_084173128.1_Bacteria_Cyanobacteria_Oscillatoriales_Oscillatoriaceae_Phormidium:0.3153881040)99.7/100:0.6183469299)99.2/100:0.5872721147,(((PSN13992.1_Bacteria_Cyanobacteria_3:0.6259319749,WP_099703085.1_Bacteria_Cyanobacteria_Chroococcales:0.8622310513)88.3/95:0.2150312143,(BAY81507.1_Bacteria_Cyanobacteria_Nostocales_Rivulariaceae_Calothrix_1:0.2193548592,(WP_110152651.1_Bacteria_Cyanobacteria_Nostocales_Nostocaceae_Nostoc:1.1050469591,WP_052043498.1_Bacteria_Cyanobacteria_Synechococcales_Prochloraceae_Prochlorococcus_4:1.8247069410)93.4/98:0.6264799111)50.6/95:0.2275567220)31.5/89:0.0643397663,((CCQ49285.1_Bacteria_Cyanobacteria_Chroococcales_Aphanothecaceae_Crocosphaera_2:0.6202713324,OGB32917.1_Bacteria_Proteobacteria_Betaproteobacteria_Burkholderiales_1:1.3424215414)42.2/96:0.1895175914,(WP_015193771.1_Bacteria_Cyanobacteria_Pleurocapsales_Dermocarpellaceae_Stanieria:1.2496102999,WP_075507002.1_Bacteria_Cyanobacteria_Synechococcales_Prochloraceae_Prochlorococcus_3:1.1068639995)81.3/95:0.4007256213)92.4/97:0.2805705527)92.8/98:0.2323198436)59.1/96:0.2524159458)78.6/82:0.1027588243,(((TAE06818.1_Bacteria_Cyanobacteria_Oscillatoriales_Oscillatoriales_3:1.0554694492,(WP_081694397.1_Bacteria_Cyanobacteria_Oscillatoriales_Microcoleaceae:0.6602656242,WP_083833646.1_Bacteria_Cyanobacteria_Synechococcales_Synechococcaceae_Synechococcus_3:2.2865332963)66.8/100:0.1654022681)72.8/99:0.0898713689,WP_011610001.1_Bacteria_Cyanobacteria_Oscillatoriales_Microcoleaceae_Trichodesmium:0.7370289943)99.4/100:0.9094914149,(((((TAF52437.1_Bacteria_Cyanobacteria_Oscillatoriales_Oscillatoriales_2:0.6595926430,RMG08785.1_Bacteria_Cyanobacteria_2:0.5219799957)99.2/100:0.5581876022,(ACB50264.1_Bacteria_Cyanobacteria_Oscillatoriales_Cyanothecaceae_Cyanothece_2:0.1459550698,EAM47595.1_Bacteria_Cyanobacteria_Chroococcales_Aphanothecaceae_Crocosphaera_1:0.4075692539)99.7/100:0.5110475392)79.9/96:0.1395936256,PSN76576.1_Bacteria_Cyanobacteria_1:0.5235954780)84.6/91:0.1120103311,(WP_099533327.1_Bacteria_Cyanobacteria_Synechococcales_Pseudanabaenaceae_Limnothrix:0.5071743169,(PSB15361.1_Bacteria_Cyanobacteria_Synechococcales_Leptolyngbyaceae_Phormidesmis_1:0.7693320185,WP_017715266.1_Bacteria_Cyanobacteria_Oscillatoriales_Oscillatoriaceae_Oscillatoria:0.5935552063)22.1/37:0.0414095581)82.1/37:0.0816304587)86.1/94:0.0922485882,TAD79107.1_Bacteria_Cyanobacteria_Oscillatoriales_Oscillatoriales_1:0.6243601420)78.6/97:0.1066154459)91.1/96:0.3382476826)91.3/83:0.4702524114,(WP_084218312.1_Bacteria_Cyanobacteria_Synechococcales_Synechococcaceae_Synechococcus_2:1.7727686312,(AJW30959.1_Bacteria_Cyanobacteria_Synechococcales_Prochloraceae_Prochlorococcus_2:1.1136209792,WP_081215605.1_Bacteria_Cyanobacteria_Synechococcales_Prochloraceae_Prochlorococcus_1:1.5014531010)12.2/87:0.2905443884)91.2/85:0.6318543272)89.6/64:0.6209151973)44.7/63:0.2670098550,(WP_049802852.1_Bacteria_Cyanobacteria_Oscillatoriales_Cyanothecaceae_Cyanothece_1:0.7504922745,WP_019504584.1_Bacteria_Cyanobacteria_Pleurocapsales_Hyellaceae_Pleurocapsa:0.8251534352)98.8/100:1.1076831271)93.1/100:0.5905232497,WP_115093125.1_Bacteria_Cyanobacteria_Synechococcales_Synechococcaceae_Synechococcus_1:2.3854783012)55.7/99:0.2919872394);
