# Supplementary material for: Horizontal transfer of matrix metalloproteinase genes links early animal and microbial evolution
Source: Biol Direct. 2025 Nov 5;20:107. doi: 10.1186/s13062-025-00700-4 (PMC12587646; doi:10.1186/s13062-025-00700-4)
Supplement: Supplementary file 10 — Supplementary Material 10 [file 13062_2025_700_MOESM10_ESM.txt]

All trees are in newick format. Alignments used with IQTree are in FASTA format (.afa), while those used for Phylobayes runs are in PHYLIP format (.phy). Sequences are labeled with accession numbers followed by taxonomic information. There is a mix of NCBI and UniProtKB accession IDs.  

1. MMP_full.tree, MMP_full.afa
Complete MMP phylogeny. Seen in Figure 3. Figure 5 is a subtrees of this phylogeny.

2. methanosarcinaceae_MMP.tree, methanosarcinaceae_MMP.phy
Bayesian tree of MMP sequences from Methanosarcinaceae. Seen in Figure 4a.

3. methanosarcinaceae_ribosomal.tree, methanosarcinaceae_ribosomal.phy
Methanosarcinaceae species tree constructed from a concatenated ribosomal protein alignment. Seen in Figure 4b. Informed the topology of ribosomal_chronogram.tree.

4. ribosomal_chronogram.tree, ribosomal_chronogram.phy
Ribosomal protein alignment from Wolfe and Fournier (2019) supplemented with additional taxa and a 850 Ma constraint applied to crown Methanosarcinaceae to generate a new chronogram. This chronogram was generated using a CIR process and a birth-death prior. Seen in Figure 7.

5. M10M12_outgroup.tree, M10M12_outgroup.afa
Attempt to root the MMP phylogeny using M12 as an outgroup.
