# Supplementary material for: Horizontal transfer of matrix metalloproteinase genes links early animal and microbial evolution
Source: Biol Direct. 2025 Nov 5;20:107. doi: 10.1186/s13062-025-00700-4 (PMC12587646; doi:10.1186/s13062-025-00700-4)
Supplement: Supplementary file 12 — Supplementary Material 12 [file 13062_2025_700_MOESM12_ESM.tree]

((Crenarchaeota_Sulfolobus_solfataricus:4.0034,Korarchaeota_Korarchaeum_cryptofilum:4.0034)4.3936_3.6234:0.4153,(((Thermococcales_Thermococcus_barophilus:1.2272,(Thermococcales_Thermococcus_sibiricus:0.864,(Thermococcales_Thermococcus_onnurineus:0.4443,(Thermococcales_Thermococcus_kodakaraensis:0.2457,(Thermococcales_Thermococcus_gammatolerans:0.0919,Thermococcales_Thermococcus_sp._AM4:0.0919)0.1745_0.0451:0.1538)0.4074_0.135:0.1985)0.6867_0.2655:0.4196)1.1391_0.6161:0.3632)1.5752_0.885:0.7706,(Thermococcales_Pyrococcus_yayanosii:0.8313,(Thermococcales_Pyrococcus_furiosus:0.4465,((Thermococcales_Pyrococcus_horikoshii:0.1599,Thermococcales_Pyrococcus_abyssi:0.1599)0.2645_0.0873:0.0859,Thermococcales_Pyrococcus_sp._NA2:0.2459)0.3884_0.1383:0.2006)0.6484_0.2771:0.3848)1.1504_0.5419:1.1665)2.5276_1.4121:2.3612,((Methanopyrales_Methanopyrus_kandleri:4.0192,(Methanococcales_Methanocaldococcus_fervens:2.5023,((Methanobacteriales_Methanothermobacter_thermautotrophicus:0.4792,Methanobacteriales_Methanothermobacter_marburgensis:0.4792)0.8079_0.2261:0.7598,((Methanobacteriales_Methanobrevibacter_smithii:0.5764,Methanobacteriales_Methanobrevibacter_ruminantium:0.5764)0.9531_0.3408:0.3852,(Methanobacteriales_Methanosphaera_stadtmanae:0.817,(Methanobacteriales_Methanobacterium_sp._SWAN-1:0.5688,Methanobacteriales_Methanobacterium_sp._AL-21:0.5688)0.9474_0.3295:0.2481)1.2552_0.518:0.1446)1.4135_0.627:0.2774)1.7034_0.8518:1.2632)2.9293_1.9484:1.5169)4.3941_3.6899:0.1565,((((Methanomassiliicoccales_Methanomassiliicoccus_luminyensis:1.5855,Methanomassiliicoccales_Methanomassiliicoccus_intestinalis:1.5855)2.1125_0.6995:1.0997,Methanomassiliicoccales_Methanomethylophilus_alvus:2.6853)3.1696_2.0296:0.7133,((Thermoplasmatales_Thermoplasma_volcanium:0.6798,Thermoplasmatales_Thermoplasma_acidophilum:0.6798)1.3731_0.2915:0.9659,(Thermoplasmatales_Picrophilus_torridus:1.0776,Thermoplasmatales_Ferroplasma_acidarmanus:1.0776)1.8238_0.5692:0.568)2.4368_1.04:1.7529)3.7704_3.0702:0.504,(((((Methanocellales_Methanocella_paludicola:0.67,Methanocellales_Methanocella_conradii:0.67)1.0671_0.3293:0.6901,Methanocellales_Methanocella_arvoryzae:1.3602)1.9008_0.8175:1.9279,((Methanosarcinales_Methanosaeta_thermophila:0.8076,Methanosarcinales_Methanosaeta_concilii:0.8076)1.2245_0.5355:1.8194,((Methanosarcinales_Methanomethylovorans_hollandica:0.6373,((Methanosarcinales_Methanosalsum_zhilinae:0.4828,Methanosarcinales_Methanohalobium_evestigatum:0.4828)0.5578_0.402:0.0812,(Methanosarcinales_Methanohalophilus_mahii:0.4799,Methanosarcinales_Methanococcoides_burtonii:0.4799)0.5529_0.3987:0.0842)0.6344_0.4793:0.0732)0.7029_0.5562:0.1849,(Methanosarcinales_Methanimicrococcus_blatticola:0.6454,(Methanosarcinales_Methanosarcina_barkeri:0.2622,((Methanosarcinales_Methanosarcina_mazei:0.1685,(Methanosarcinales_Methanosarcina_siciliae:0.1068,Methanosarcinales_Methanosarcina_acetivorans:0.1068)0.1508_0.0715:0.0617)0.2275_0.1176:0.0335,(Methanosarcinales_Methanosarcina_lacustris:0.111,Methanosarcinales_Methanosarcina_sp_WH1:0.111)0.1544_0.0759:0.091)0.2676_0.1442:0.0601)0.3367_0.194:0.3831)0.7082_0.5656:0.1769)0.8492_0.7551:1.8047)3.0382_2.1724:0.661)3.5811_3.038:0.1681,((Methanomicrobiales_Methanocorpusculum_labreanum_Z:2.6137,(Methanomicrobiales_Methanospirillum_hungatei:2.4358,((Methanomicrobiales_Methanoplanus_petrolearius:1.902,Methanomicrobiales_Methanoculleus_marisnigri:1.902)2.2717_1.3297:0.3219,(Methanomicrobiales_Methanosphaerula_palustris:1.8786,Methanomicrobiales_Methanoregula_boonei:1.8786)2.246_1.2864:0.3454)2.546_1.7038:0.2118)2.7523_1.9706:0.1778)2.9112_2.2745:0.7824,(Cyanobacteria_Gloeobacter_violaceus:2.5952,(Cyanobacteria_Pseudanabaena_sp._PCC_7367:2.3409,(Cyanobacteria_Thermosynechococcus_elongatus:2.2083,((Cyanobacteria_Geitlerinema_sp._PCC_7407:1.9289,(Cyanobacteria_Leptolyngba_sp._PCC_7375:1.7883,(Cyanobacteria_Prochlorothrix_hollandica:1.5609,(Cyanobacteria_Synechococcus_elongatus_PCC_6301:1.2568,(Cyanobacteria_Prochlorococcus_marinus:0.2859,Cyanobacteria_Cyanobium_gracile:0.2859)0.3774_0.199:0.9709)1.4444_1.0228:0.304)1.7287_1.3368:0.2274)1.9356_1.6165:0.1406)2.0624_1.8121:0.1233,((((Cyanobacteria_Rivularia_sp._PCC_7116:1.26,(Cyanobacteria_Nostoc_sp._PCC_7120:0.9742,Cyanobacteria_Fischerella_sp._PCC_9605:0.9742)1.2031_0.6755:0.2857)1.4008_1.0654:0.3645,Cyanobacteria_Chroococcidiopsis_thermalis:1.6245)1.6885_1.6006:0.259,((Cyanobacteria_Stanieria_cyanosphaera:1.2258,Cyanobacteria_Cyanothece_sp._PCC_7822:1.2258)1.4132_0.9427:0.5081,Cyanobacteria_Coleofasciculus_chthonoplastes:1.7339)1.8363_1.6388:0.1496)1.9839_1.8059:0.0807,(Cyanobacteria_Trichodesmium_erythraeum:1.6015,Cyanobacteria_Arthrospira_platensis:1.6015)1.7399_1.4193:0.3627)2.0874_1.8743:0.088)2.1908_1.9462:0.156)2.3692_2.0756:0.1325)2.5233_2.1876:0.2543)2.8448_2.4105:0.8009)3.7034_3.1374:0.06)3.7566_3.1954:0.334,(Archaeoglobales_Ferroglobus_placidus:2.2744,(Archaeoglobales_Archaeoglobus_profundus:1.7632,(Archaeoglobales_Archaeoglobus_veneficus:1.3046,Archaeoglobales_Archaeoglobus_fulgidus:1.3046)1.768_0.813:0.4585)2.2082_1.2824:0.5112)2.6591_1.8089:1.5158)4.1374_3.4879:0.1123)4.2589_3.5879:0.273)4.5688_3.8249:0.1832)4.7756_3.9796:0.0596)4.8243_4.0302;
